# Supplementary material for: The long noncoding RNA FRILAIR regulates strawberry fruit ripening by functioning as a noncanonical target mimic
Source: PLoS Genet. 2021 Mar 19;17(3):e1009461. doi: 10.1371/journal.pgen.1009461 (PMC8011760; doi:10.1371/journal.pgen.1009461)
Supplement: S1 Table — (XLSX) [file pgen.1009461.s023.xlsx]

## Sheet: read_summary.csv
S1 Table
Library	Sample	Number of raw reads	Total bases*	Coverage of transcribed regions**	Number of clean reads	Total mapping reads (%)	Unique mapping reads (%)
rRNA-	S1-1	75777964	22733389200	489.72	73421292	53,457,905 (72.81%)	51,284,456 (69.85%)
	S1-2	95450882	28635264600	616.85	92696687	66,761,143 (72.03%)	64,104,650 (69.16%)
	S1-3	67697227	20309168100	437.5	65663189	48,019,749 (73.13%)	46,003,900 (70.06%)
	S2-1	87763591	26329077300	567.17	84677600	57,951,670 (68.43%)	55,653,512 (65.72%)
	S2-2	90899610	27269883000	587.44	88226124	59,073,166 (66.96%)	55,790,016 (63.24%)
	S2-3	93978612	28193583600	607.34	91326265	60,342,618 (66.08%)	57,239,494 (62.68%)
	S3-1	94360342	28308102600	609.81	91788637	63,111,822 (68.76%)	59,462,562 (64.78%)
	S3-2	85846029	25753808700	554.78	83312417	54,617,166 (65.56%)	51,523,004 (61.84%)
	S3-3	77610557	23283167100	501.56	73187227	40,358,668 (55.14%)	37,922,380 (51.82%)
PolyA-	S1-1	26678037	8003411100	172.41	25874091	14,994,368 (57.95%)	14,173,364 (54.78%)
	S1-2	26279971	7883991300	169.84	25456238	14,653,459 (57.56%)	13,859,377 (54.44%)
	S1-3	25987301	7796190300	167.94	25228281	15,848,020 (62.82%)	15,076,222 (59.76%)
	S2-1	22684705	6805411500	146.6	21918539	11,852,609 (54.08%)	11,161,140 (50.92%)
	S2-2	26662147	7998644100	172.3	25838955	12,676,193 (49.06%)	11,910,425 (46.09%)
	S2-3	25226723	7568016900	163.03	24270601	11,061,886 (45.58%)	10,352,626 (42.66%)
	S3-1	33982964	10194889200	219.62	33057115	20,193,116 (61.09%)	19,252,411 (58.24%)
	S3-2	23826938	7148081400	153.98	23124094	11,768,261 (50.89%)	11,124,406 (48.11%)
	S3-3	28979720	8693916000	187.28	28015932	13,523,339 (48.27%)	12,644,903 (45.13%)
	* 150PE
	** The coverage of transcribed regions was calculated based on the total length of reference genes, which is 46,421,443 bp.
