# Supplementary material for: The long noncoding RNA FRILAIR regulates strawberry fruit ripening by functioning as a noncanonical target mimic
Source: PLoS Genet. 2021 Mar 19;17(3):e1009461. doi: 10.1371/journal.pgen.1009461 (PMC8011760; doi:10.1371/journal.pgen.1009461)
Supplement: S3 Table — (XLSX) [file pgen.1009461.s025.xlsx]

## Sheet: Sheet1
S3 Table
Basic statistics
	mean (exon number)	SD (exon number)	mean (length)	SD (length)	mean (gc)	SD (gc)
exonAS	1.04211	0.247216	1746.44	1191.52	38.5888	2.59448
intronAS	1.04624	0.280892	1001.12	802.214	35.9445	3.66182
INTRONIC	1.15234	0.44747	1376.26	1166.07	36.5985	3.72933
LINC	1.07969	0.356416	1859.77	1397.25	37.4153	3.35911
gene	5.47426	5.47971	1623.81	1281.61	44.7878	4.72964
Wilcoxon rank sum test
	exon number	length	gc
exonAS vs gene	p-value < 2.2e-16	p-value < 2.2e-16	p-value < 2.2e-16
intronAS vs gene	p-value < 2.2e-16	p-value < 2.2e-16	p-value < 2.2e-16
INTRONIC vs gene	p-value < 2.2e-16	p-value = 0.0006932	p-value < 2.2e-16
LINC vs gene	p-value < 2.2e-16	p-value < 2.2e-16	p-value < 2.2e-16
