# Supplementary material for: The long noncoding RNA FRILAIR regulates strawberry fruit ripening by functioning as a noncanonical target mimic
Source: PLoS Genet. 2021 Mar 19;17(3):e1009461. doi: 10.1371/journal.pgen.1009461 (PMC8011760; doi:10.1371/journal.pgen.1009461)
Supplement: S4 Table — Expression values were normalised as Counts Per Million reads (CPM) with Trimmed Mean of M-values (TMM) methods. (XLSX) [file pgen.1009461.s026.xlsx]

## Sheet: lncRNA_expression_CPM
S4 Table
LncRNA id	LncRNA transcript id	LncRNA gene id	polyA_X1.1	polyA_X1.2	polyA_X1.3	polyA_X2.1	polyA_X2.2	polyA_X2.3	polyA_X3.1	polyA_X3.2	polyA_X3.3	rRNA_X1.1	rRNA_X1.2	rRNA_X1.3	rRNA_X2.1	rRNA_X2.2	rRNA_X2.3	rRNA_X3.1	rRNA_X3.2	rRNA_X3.3
lncRNA00021	TCONS_00000021	LINC.XLOC_000021	12.672	12.6923	13.5583	15.2964	18.1567	17.654	16.2957	15.4725	17.436	8.16532	10.2284	3.44701	4.23157	7.14992	9.02122	6.19921	6.26717	18.127
lncRNA00023	TCONS_00000023	LINC.XLOC_000023	4.38045	2.65652	2.64553	6.65062	6.24497	5.044	1.00798	3.06226	8.47978	0.64463	3.49263	0.574502	2.16739	1.04633	5.19403	0	2.83796	0.246067
lncRNA00044	TCONS_00000044	LINC.XLOC_000044	2.50311	3.54203	1.15742	3.49158	2.31295	1.7654	1.00798	0.322343	5.04976	0.107438	2.66105	0	1.65134	0	0.728987	0	0.591242	0.32809
lncRNA00051	TCONS_00000051	LINC.XLOC_000051	0.312889	5.31305	3.6376	5.48676	6.24497	3.0264	0.335995	0.644686	7.43172	0.752069	0.0831579	0	2.06418	0	0	0.371952	0.709491	0
lncRNA00052	TCONS_00000052	LINC.XLOC_000052	3.91111	5.7558	5.4564	4.65543	8.90487	6.1789	0.67199	4.19046	8.76562	1.61158	3.49263	0	2.47702	0.697553	5.55853	1.98375	2.24672	3.03483
lncRNA00059	TCONS_00000059	LINC.XLOC_000059	0.938667	0.147585	0	0.665062	0.231295	1.0088	0.335995	1.1282	0.381114	1.93389	0.748421	0.459602	0.103209	0	0.54674	0.743905	1.18248	0.246067
lncRNA00070	TCONS_00000070	LINC.XLOC_000070	3.12889	2.50894	3.96829	0.997593	0.231295	0.2522	3.69594	2.2564	0.762227	7.52069	5.40526	4.36622	3.09627	3.66215	5.01179	6.32319	5.67592	3.85506
lncRNA00073	TCONS_00000073	LINC.XLOC_000073	19.5556	21.6949	17.8573	21.6145	24.6329	20.3021	14.4478	21.4358	23.1527	21.0579	18.0453	19.648	10.3209	4.18532	11.6638	6.81913	11.1154	19.4393
lncRNA00076	TCONS_00000076	LINC.XLOC_000076	1.25156	1.9186	2.64553	0.665062	1.27212	0.2522	0.503992	0.967029	0.762227	1.3967	2.5779	1.95331	0	0	0	0.247968	0.354745	0.0820225
lncRNA00082	TCONS_00000082	LINC.XLOC_000082	12.672	20.5143	19.8415	18.6217	19.3132	19.2933	17.3037	15.3113	16.2926	7.62813	10.2284	10.2261	9.08239	2.26705	11.846	5.33132	5.20293	4.92135
lncRNA00083	TCONS_00000083	LINC.XLOC_000083	19.5556	15.644	17.0306	26.6025	25.9051	23.0763	28.0556	38.6812	21.1518	8.16532	14.0537	8.27283	8.97918	4.5341	13.304	9.79475	16.5548	30.3483
lncRNA00086	TCONS_00000086	LINC.XLOC_000086	13.1413	15.7916	11.2435	13.3012	15.6124	9.58361	16.9677	16.7618	15.1493	7.62813	8.39895	7.81323	5.36687	16.3925	13.0306	11.1586	18.4468	19.6034
lncRNA00087	TCONS_00000087	LINC.XLOC_000087	6.10134	5.16546	5.4564	6.31809	4.27896	5.8006	1.34398	1.61172	8.67034	2.25621	0.997895	1.95331	2.37381	0	4.10055	1.61179	2.24672	4.34719
lncRNA00088	TCONS_00000088	LINC.XLOC_000088	5.31911	5.01788	4.62967	7.64821	8.32663	8.1965	11.0878	11.6043	7.71755	2.47108	3.40947	4.71092	2.99306	0	6.83425	2.3557	6.38542	4.83933
lncRNA00089	TCONS_00000089	LINC.XLOC_000089	2.97245	7.82199	7.10985	5.3205	7.63274	4.9179	3.52795	4.67397	4.28753	5.5868	1.49684	5.05562	1.54814	1.04633	3.46269	1.73578	1.41898	3.77303
lncRNA00092	TCONS_00000092	LINC.XLOC_000092	20.9636	22.4329	21.4949	18.1229	17.8097	16.393	27.3836	20.3076	20.4849	80.1491	84.5716	86.0604	38.497	88.2405	44.7416	83.1934	54.5125	31.3326
lncRNA00093	TCONS_00000093	LINC.XLOC_000093	0.156445	1.32826	0.826727	0.166265	0.115648	0.3783	0.335995	0	0.666949	0.322315	0.332632	0	0.309627	0	1.00236	0	1.41898	1.39438
lncRNA00096	TCONS_00000096	LINC.XLOC_000096	2.34667	7.23165	9.25934	9.31087	6.24497	9.96191	4.03194	3.54577	6.28838	2.90084	1.49684	6.77912	3.09627	0.697553	3.82718	0.619921	0	0.0820225
lncRNA00097	TCONS_00000097	LINC.XLOC_000097	33.9485	28.6314	23.3137	16.9591	3.00684	6.305	20.9997	10.7985	3.71586	107.976	78.0853	72.2724	91.1336	42.3764	40.0943	40.5428	29.0891	7.3
lncRNA00098	TCONS_00000098	LINC.XLOC_000098	32.5405	21.8425	20.5028	18.9543	12.6056	20.4282	25.5356	14.8278	15.2445	78.2152	46.0695	32.1721	71.111	47.0848	42.828	58.3965	33.8191	9.02247
lncRNA00099	TCONS_00000099	LINC.XLOC_000099	0.469334	0.737923	1.15742	1.16386	0.809534	0.7566	0.839987	0.483515	0.666949	1.07438	1.41368	0	1.23851	1.74388	0.637864	1.11586	0.591242	1.64045
lncRNA00102	TCONS_00000102	LINC.XLOC_000102	0.156445	0	0.165345	0.166265	0.693886	0.2522	0.503992	1.28937	3.43002	0.214877	0	0	0.412836	0	0.728987	0.495937	1.77373	0.65618
lncRNA00108	TCONS_00000108	LINC.XLOC_000108	14.08	16.8246	14.8811	19.6193	20.007	19.6716	13.6078	14.0219	18.1029	6.9835	11.8916	3.33211	7.01821	0.697553	12.8484	9.29881	11.4701	13.2056
lncRNA00111	TCONS_00000111	LINC.XLOC_000111	3.59822	5.01788	5.4564	7.14942	3.93202	7.566	3.02395	2.90109	5.43087	0.966946	3.32632	1.60861	1.65134	0	2.7337	0.123984	2.95621	0.98427
lncRNA00112	TCONS_00000112	LINC.XLOC_000112	1.56445	3.54203	2.97622	6.98315	4.04767	6.305	0.335995	0.644686	5.24031	0.429754	2.24526	0.689402	2.88985	0	2.64258	0.371952	1.18248	0
lncRNA00114	TCONS_00000114	LINC.XLOC_000114	9.23023	9.44542	10.9128	12.6362	12.143	12.2317	11.2558	13.0549	15.1493	9.88433	6.73579	6.08972	7.84388	8.8938	9.56796	8.67889	10.8789	14.1899
lncRNA00118	TCONS_00000118	LINC.XLOC_000118	8.448	6.34614	6.94451	8.31327	9.59875	7.9443	8.73586	9.18678	8.57506	5.69424	3.49263	1.49371	2.58023	2.61582	4.10055	4.21546	5.67592	10.6629
lncRNA00124	TCONS_00000124	LINC.XLOC_000124	5.632	6.49372	1.65345	3.15904	5.20414	6.8094	2.01597	2.41757	5.90726	0.64463	0.914737	2.41291	2.2706	2.44144	3.73606	0.743905	0	3.11685
lncRNA00125	TCONS_00000125	LINC.XLOC_000125	13.4542	12.1019	10.9128	9.47713	11.2178	13.3666	11.0878	11.6043	16.1021	15.686	13.1389	14.5924	14.0364	18.8339	19.0448	12.7704	13.2438	13.4517
lncRNA00135	TCONS_00000135	LINC.XLOC_000135	1.09511	5.01788	5.4564	9.80966	7.97969	8.4487	0.335995	0.483515	13.1484	1.3967	1.33053	0.344701	5.7797	0	2.7337	0.123984	1.77373	1.14831
lncRNA00143	TCONS_00000143	LINC.XLOC_000142	0.469334	1.9186	1.32276	0.498796	1.73471	3.0264	0.167997	0.483515	2.28668	0.429754	1.33053	0.689402	0.825672	1.56949	1.45797	0.123984	0	1.64045
lncRNA00147	TCONS_00000147	LINC.XLOC_000146	2.816	5.16546	4.79502	6.98315	6.01368	4.9179	0.839987	0.322343	7.43172	2.36364	3.16	1.0341	2.37381	0	5.01179	2.3557	3.78395	0.492135
lncRNA00149	TCONS_00000149	LINC.XLOC_000148	17.8347	19.9239	12.4009	19.7856	18.388	19.1672	21.6717	24.9816	16.9596	8.70251	12.2242	3.79171	7.84388	8.02186	11.5727	17.2338	11.9431	25.509
lncRNA00155	TCONS_00000155	LINC.XLOC_000154	0.469334	0.590339	2.31484	5.15423	4.16332	3.5308	0.503992	0.322343	6.38366	0	0.498947	0.1149	1.44493	0	0	0.371952	0	0.492135
lncRNA00162	TCONS_00000162	LINC.XLOC_000161	2.19022	8.11716	6.28313	10.4747	10.2926	11.4751	1.67997	1.1282	16.769	0.859507	4.1579	2.75761	6.08933	0.174388	0.728987	0.247968	0.118248	1.23034
lncRNA00167	TCONS_00000167	LINC.XLOC_000166	19.712	13.5778	14.7157	15.2964	21.9731	23.7068	14.1118	16.4395	16.769	7.52069	10.2284	4.13641	7.74068	6.80114	13.7596	6.19921	11.2336	16.8146
lncRNA00168	TCONS_00000168	LINC.XLOC_000167	41.7707	32.9114	29.4315	39.4049	46.4904	36.569	37.2954	39.3258	47.5439	9.2397	22.7853	13.788	11.6626	11.3352	22.5986	24.4249	21.403	27.0674
lncRNA00169	TCONS_00000169	LINC.XLOC_000168	12.3591	18.1529	9.92073	19.9519	20.2383	17.5279	8.90386	13.3772	24.8677	8.27276	7.40105	4.36622	6.70859	3.48777	8.93009	8.05897	8.75038	16.2404
lncRNA00173	TCONS_00000173	LINC.XLOC_000172	10.9511	14.906	10.4168	13.3012	21.1635	16.7713	14.2798	15.956	20.4849	7.09093	3.99158	8.27283	5.26366	5.58043	10.2969	4.7114	6.14892	17.2247
lncRNA00175	TCONS_00000175	LINC.XLOC_000174	19.8685	16.6771	17.0306	17.6241	17.9254	19.1672	20.1597	26.5933	19.9132	8.48763	9.31369	8.96223	8.0503	18.8339	14.1241	20.5814	12.5343	23.9506
lncRNA00177	TCONS_00000177	LINC.XLOC_000176	0.469334	0.885508	1.98415	3.99037	6.12933	4.0352	0	0.161172	11.624	0.537192	0.914737	0	1.03209	0	0	0.371952	0	0.246067
lncRNA00178	TCONS_00000178	LINC.XLOC_000177	4.84978	6.49372	5.4564	4.15664	5.78238	10.4663	4.87192	8.86443	5.62143	3.11571	1.66316	0.574502	1.23851	0	6.56088	2.10773	0.472994	1.80449
lncRNA00181	TCONS_00000181	LINC.XLOC_000180	5.47556	7.08406	5.62174	4.8217	8.44228	7.566	8.56787	7.8974	7.14588	2.25621	3.16	0.919203	2.68343	1.04633	0.911234	1.61179	4.02045	3.60899
lncRNA00186	TCONS_00000186	LINC.XLOC_000185	20.4942	19.6288	17.8573	18.1229	22.32	13.2405	19.6557	22.564	23.2479	12.0331	14.3032	18.9586	9.80486	18.3108	12.1194	26.7806	12.1796	16.5685
lncRNA00187	TCONS_00000187	LINC.XLOC_000186	12.3591	7.82199	9.25934	3.15904	1.27212	2.522	9.40785	8.54209	1.04806	37.2811	35.3421	33.3211	43.3478	38.8886	31.2553	43.2705	59.1242	8.94045
lncRNA00188	TCONS_00000188	LINC.XLOC_000187	50.8445	55.6394	43.3205	57.1953	68.8103	55.8623	55.7751	81.2304	59.1679	28.5786	25.1137	29.6443	25.9055	29.9948	40.3677	38.6831	23.6497	78.8236
lncRNA00191	TCONS_00000191	LINC.XLOC_000190	12.672	12.5447	7.93658	12.1374	15.6124	8.9531	8.56787	10.9597	11.5287	4.83473	6.32	1.95331	4.43799	1.22072	7.83661	2.23171	5.55768	2.29663
lncRNA00195	TCONS_00000195	LINC.XLOC_000194	11.7333	7.6744	8.43262	9.31087	8.09534	13.6188	9.23986	13.2161	10.5759	9.13226	4.1579	1.95331	3.19948	3.66215	9.11234	7.31506	6.03067	7.21798
lncRNA00196	TCONS_00000196	LINC.XLOC_000195	13.9236	15.4964	14.3851	15.9615	15.1498	18.4106	17.4717	19.9853	14.4823	6.66118	6.90211	9.42183	6.50217	15.6949	12.8484	23.061	13.3621	27.2315
lncRNA00198	TCONS_00000198	LINC.XLOC_000197	6.57067	7.6744	9.75538	10.1422	12.6056	9.45751	9.74385	10.315	10.8617	5.37192	4.40737	5.28542	7.32784	4.18532	12.3928	5.70327	5.79417	6.88989
lncRNA00199	TCONS_00000199	LINC.XLOC_000198	2.50311	4.72271	3.47225	5.15423	6.70756	7.3138	1.51198	2.57874	9.52784	0.752069	1.24737	1.3788	3.30269	1.39511	0.637864	1.36383	0	0.492135
lncRNA00201	TCONS_00000201	LINC.XLOC_000200	1.25156	3.68962	5.12571	4.3229	4.39461	5.5484	5.37592	4.83515	2.28668	4.29754	4.07474	4.02151	2.2706	8.54503	8.20111	9.05084	7.8044	10.2528
lncRNA00202	TCONS_00000202	LINC.XLOC_000201	3.75467	3.09928	3.14156	4.48917	6.12933	6.305	3.52795	0.483515	7.14588	0	1.33053	0.229801	2.37381	1.04633	1.82247	0.247968	0.827739	4.42921
lncRNA00215	TCONS_00000215	LINC.XLOC_000214	1.87733	2.80411	4.96036	7.31568	9.13616	7.8182	5.20792	3.06226	9.24201	1.3967	2.07895	1.0341	3.50911	0.348777	3.00707	0.495937	3.19271	0.246067
lncRNA00219	TCONS_00000219	LINC.XLOC_000218	2.97245	2.50894	2.81087	0.498796	0.115648	0.3783	0.335995	0.483515	0.381114	6.01655	4.40737	8.96223	0.825672	0.174388	0	0.495937	1.18248	0.820225
lncRNA00220	TCONS_00000220	LINC.XLOC_000219	11.7333	11.6592	15.0464	8.97834	11.3335	12.2317	12.0958	19.6629	12.3862	10.8513	8.81474	8.84733	4.85082	7.84747	10.6614	6.69514	8.51389	9.8427
lncRNA00231	TCONS_00000231	LINC.XLOC_000230	1.25156	2.80411	1.98415	4.15664	2.77554	4.0352	0.839987	1.1282	7.14588	3.33059	1.08105	0	2.99306	0	0.54674	1.23984	0.709491	2.78876
lncRNA00237	TCONS_00000237	LINC.XLOC_000236	10.0124	8.70749	9.42469	14.1326	16.3063	11.9795	7.72788	12.8937	15.3398	4.94217	6.65263	3.10231	6.08933	6.10359	7.19875	4.46343	0.709491	4.67528
lncRNA00238	TCONS_00000238	LINC.XLOC_000237	17.9911	17.415	17.3613	14.2988	15.4968	14.8798	15.2878	23.2087	13.7201	13.1075	14.9684	11.9496	10.3209	8.02186	16.6756	12.0265	7.8044	27.5595
lncRNA00239	TCONS_00000239	LINC.XLOC_000238	1.25156	0.147585	1.98415	0.665062	0	0.7566	0.335995	0.805858	0.571671	1.82645	0.498947	1.3788	0.309627	0	0.820111	2.72765	0	0.98427
lncRNA00243	TCONS_00000243	LINC.XLOC_000242	1.25156	2.06619	3.30691	2.32772	2.6599	3.1525	2.35196	1.28937	2.57252	1.61158	1.49684	1.3788	1.23851	0	1.27573	0.619921	5.08468	3.60899
lncRNA00247	TCONS_00000247	LINC.XLOC_000246	24.5618	21.8425	22.1563	25.9374	25.7894	21.6892	44.1833	27.7215	20.4849	10.8513	13.0558	10.1112	15.0685	11.5096	23.0542	45.7501	25.7782	20.8337
lncRNA00251	TCONS_00000251	LINC.XLOC_000249	3.44178	7.82199	4.96036	8.14701	7.63274	8.3226	3.02395	4.99632	12.5768	0.322315	0.249474	2.41291	1.96097	0	1.27573	0.247968	0.354745	1.31236
lncRNA00254	TCONS_00000254	LINC.XLOC_000251	2.50311	5.01788	2.48018	5.81929	0.462591	1.0088	0.335995	2.57874	4.09697	6.87606	17.2968	5.74502	19.0937	2.09266	1.64022	2.85164	6.74016	0.902247
lncRNA00253	TCONS_00000253	LINC.XLOC_000251	2.50311	5.01788	2.48018	5.81929	0.462591	1.0088	0.335995	2.57874	4.09697	6.87606	17.2968	5.74502	19.0937	2.09266	1.64022	2.85164	6.74016	0.902247
lncRNA00261	TCONS_00000261	LINC.XLOC_000258	0.312889	0.590339	0.661382	1.49639	0.115648	1.261	0.839987	0.322343	0.476392	0.214877	0.0831579	2.41291	0.722463	0	3.18932	1.36383	0.472994	2.21461
lncRNA00265	TCONS_00000265	LINC.XLOC_000262	2.03378	0.442754	2.64553	0.498796	0.115648	0.5044	0.67199	0.483515	2.28668	0.966946	0	0	0.206418	0	0.820111	1.36383	0.827739	1.23034
lncRNA00268	TCONS_00000268	LINC.XLOC_000265	1.87733	3.54203	2.97622	3.99037	4.62591	3.9091	1.51198	0.483515	5.33559	0.752069	0.332632	0.344701	1.34172	1.04633	1.64022	0	1.41898	0.410112
lncRNA00273	TCONS_00000273	LINC.XLOC_000270	10.1689	12.1019	9.094	11.4723	13.7621	9.70971	10.5838	17.7289	11.8145	3.76034	6.48632	4.71092	4.02515	6.45237	9.11234	2.97562	10.6424	11.2371
lncRNA00274	TCONS_00000274	LINC.XLOC_000271	15.9573	18.7433	19.8415	17.2916	14.9185	13.4927	72.5749	30.3002	14.1965	90.0334	90.9747	73.5363	51.9141	367.61	90.0299	300.29	276.583	49.8697
lncRNA00275	TCONS_00000275	LINC.XLOC_000272	25.0311	21.6949	25.9592	10.1422	10.4083	5.2962	84.5027	21.2746	8.00339	116.141	102.035	93.0693	102.383	480.614	102.149	365.877	313.122	115.16
lncRNA00282	TCONS_00000282	LINC.XLOC_000279	3.28533	1.03309	4.46433	2.16145	1.15648	2.3959	1.00798	1.93406	3.04891	0.859507	1.91263	0.804303	1.1353	0	1.82247	0.991873	1.06424	0.902247
lncRNA00283	TCONS_00000283	LINC.XLOC_000280	3.44178	4.72271	6.61382	8.47954	10.8709	6.8094	2.01597	2.57874	10.0995	2.04133	4.32421	1.60861	3.81873	1.22072	0.637864	1.61179	5.32118	2.62472
lncRNA00284	TCONS_00000284	LINC.XLOC_000281	15.6445	15.4964	14.7157	17.6241	23.4765	17.1496	20.4957	26.4321	24.0102	9.99177	12.4737	8.96223	5.7797	9.59136	14.033	4.58741	10.5241	19.5213
lncRNA00285	TCONS_00000285	LINC.XLOC_000282	5.00622	5.31305	2.81087	5.81929	4.27896	3.783	3.35995	3.06226	4.57336	0.752069	1.82947	0.574502	1.54814	0.697553	3.46269	0.991873	0.709491	2.78876
lncRNA00286	TCONS_00000286	LINC.XLOC_000283	6.25778	4.72271	12.0702	15.4627	17.3471	10.9707	6.88789	5.641	17.7218	4.61985	5.82105	4.36622	5.05724	5.75481	7.92774	4.09148	9.57812	4.59326
lncRNA00294	TCONS_00000294	LINC.XLOC_000291	6.72711	6.78889	7.60589	7.31568	8.67357	7.3138	9.07186	10.1538	8.28922	1.82645	2.41158	4.02151	3.19948	1.56949	5.55853	2.60367	2.01022	6.64382
lncRNA00299	TCONS_00000299	LINC.XLOC_000296	19.2427	15.2012	12.4009	13.4675	18.5036	18.5367	17.4717	28.6885	14.9587	9.34714	9.64632	11.8347	5.6765	8.02186	10.5703	20.7054	15.6088	22.4742
lncRNA00301	TCONS_00000301	LINC.XLOC_000298	13.9236	10.3309	8.26727	12.1374	12.8369	13.2405	13.2718	13.8608	11.624	4.94217	5.65474	3.44701	3.81873	0.174388	10.0236	8.67889	5.55768	16.5685
lncRNA00302	TCONS_00000302	LINC.XLOC_000299	6.88356	7.08406	6.77916	4.98796	7.5171	9.33141	2.01597	5.47983	12.3862	2.14877	2.24526	3.33211	2.47702	1.22072	4.2828	3.34757	4.84819	6.88989
lncRNA00303	TCONS_00000303	LINC.XLOC_000300	8.60445	15.0536	8.26727	11.6386	12.0274	11.9795	7.89588	15.6336	10.5759	6.33887	4.98947	5.40032	3.4059	4.88287	9.20346	11.0346	4.84819	16.1584
lncRNA00306	TCONS_00000306	LINC.XLOC_000303	7.04	9.593	9.25934	12.3036	12.4899	9.58361	12.9358	17.5677	10.4806	4.61985	5.7379	6.66422	4.12836	1.91827	8.01886	10.1667	6.97666	14.518
lncRNA00312	TCONS_00000312	LINC.XLOC_000309	9.69956	8.70749	7.93658	8.6458	10.5239	7.8182	8.73586	10.315	8.28922	3.00828	3.32632	2.29801	2.58023	0	6.10527	6.32319	8.98688	13.8618
lncRNA00318	TCONS_00000318	LINC.XLOC_000315	2.19022	1.62343	4.13364	2.82651	2.89119	2.9003	1.17598	2.09523	4.19225	0.966946	1.74632	0	1.54814	0	0.820111	1.48781	0.118248	0.820225
lncRNA00320	TCONS_00000320	LINC.XLOC_000317	0.625778	1.77102	0.330691	3.82411	2.08166	1.7654	0.335995	0.322343	10.0042	1.71901	0.665263	0	1.65134	0	1.5491	0.743905	0.709491	0.164045
lncRNA00338	TCONS_00000338	LINC.XLOC_000335	14.8622	11.9544	9.75538	12.6362	12.4899	15.7625	9.40785	11.7655	13.4343	6.12399	3.57579	3.90661	6.50217	1.91827	10.1147	2.47968	6.26717	13.0416
lncRNA00339	TCONS_00000339	LINC.XLOC_000336	17.0525	19.4812	26.9513	28.5977	22.7826	18.6628	518.776	60.2781	27.8213	24.0662	35.5084	38.032	70.4918	515.666	191.45	858.218	409.376	62.091
lncRNA00340	TCONS_00000340	LINC.XLOC_000337	16.5831	21.3998	31.581	39.4049	54.3544	32.9121	825.539	171.97	32.2041	33.7357	29.9368	39.6406	107.544	840.9	310.457	964.225	415.407	119.917
lncRNA00344	TCONS_00000344	LINC.XLOC_000341	62.5778	59.329	53.7373	79.8074	97.8379	72.7597	103.654	113.626	64.9799	25.0331	45.4042	40.2151	28.1761	41.5044	65.2443	92.8641	78.7535	116.882
lncRNA00345	TCONS_00000345	LINC.XLOC_000342	4.69334	9.29783	5.4564	5.98556	6.82321	6.5572	4.53593	5.96335	7.71755	3.54547	3.32632	1.149	2.78664	2.9646	4.37392	0.991873	0.236497	1.14831
lncRNA00348	TCONS_00000348	LINC.XLOC_000345	6.57067	7.08406	4.79502	6.81688	7.74839	8.9531	5.71191	7.57506	7.81283	1.07438	3.49263	3.79171	2.78664	0	3.91831	1.73578	4.02045	5.49551
lncRNA00349	TCONS_00000349	LINC.XLOC_000346	0.156445	0.885508	0.992073	0	0.115648	0.8827	0.167997	0.483515	0.190557	1.50414	0.41579	1.83841	0	0	1.09348	2.60367	0	0
lncRNA00350	TCONS_00000350	LINC.XLOC_000347	9.23023	17.5626	11.5742	13.4675	15.7281	16.8974	12.0958	16.6007	21.7235	13.7521	9.23053	10.5708	6.29575	5.9292	12.1194	5.82725	12.8891	20.0955
lncRNA00351	TCONS_00000351	LINC.XLOC_000348	1.56445	1.62343	1.32276	6.31809	3.81637	3.9091	0.839987	0.967029	6.76477	0.322315	0.41579	0.1149	1.65134	1.22072	1.27573	1.23984	1.41898	0.574157
lncRNA00353	TCONS_00000353	LINC.XLOC_000350	46.7769	48.9981	39.1869	60.8532	52.2727	52.0793	57.7911	55.1207	63.3602	22.3472	23.8663	27.0016	17.3391	29.2972	37.9073	46.866	40.0862	52.5764
lncRNA00357	TCONS_00000357	LINC.XLOC_000354	28.6293	28.0411	23.4791	28.0989	34.6943	34.8036	28.7276	38.3588	30.2033	13.2149	18.1284	16.7755	12.2819	3.83654	20.0471	22.1932	23.5314	47.0809
lncRNA00358	TCONS_00000358	LINC.XLOC_000355	0.938667	3.09928	3.30691	0.498796	0.925181	1.3871	1.17598	3.54577	4.57336	1.28926	0.997895	1.0341	1.75455	0	1.00236	3.34757	1.77373	0.492135
lncRNA00367	TCONS_00000367	LINC.XLOC_000364	6.88356	5.90339	6.28313	5.48676	5.31979	6.1789	3.02395	2.41757	6.57421	2.04133	2.99368	3.79171	3.50911	1.39511	2.64258	2.72765	7.3314	3.85506
lncRNA00368	TCONS_00000368	LINC.XLOC_000365	10.1689	11.364	9.094	11.4723	10.5239	10.7185	11.9278	8.05858	14.0059	1.61158	5.7379	4.25132	6.70859	3.13899	6.56088	2.97562	5.20293	5.49551
lncRNA00371	TCONS_00000371	LINC.XLOC_000368	8.76089	16.2343	6.61382	11.1398	5.78238	8.7009	5.37592	7.57506	8.67034	5.80167	2.91053	3.90661	3.61232	1.91827	4.73842	3.71952	1.77373	6.72584
lncRNA00372	TCONS_00000372	LINC.XLOC_000369	10.6382	11.8068	13.0623	10.8073	16.1907	11.0968	5.54391	7.8974	15.8162	5.26448	5.23895	8.15793	5.6765	5.40604	5.37628	1.23984	3.9022	3.11685
lncRNA00373	TCONS_00000373	LINC.XLOC_000370	9.38667	12.1019	11.4088	12.6362	13.4151	10.4663	15.6238	21.7582	11.624	3.76034	3.82526	3.67681	3.61232	8.71941	8.74785	6.69514	4.02045	11.3191
lncRNA00389	TCONS_00000389	LINC.XLOC_000386	10.4818	13.7254	13.7237	13.8	14.3403	11.7273	6.88789	9.83146	19.7226	1.50414	2.91053	2.52781	5.36687	8.02186	4.82954	3.34757	2.48322	6.5618
lncRNA00392	TCONS_00000392	LINC.XLOC_000389	0.625778	0.295169	0.661382	0.166265	0.346943	0.5044	0.839987	1.1282	0.476392	0.107438	0.41579	0.229801	0.619254	1.22072	1.5491	0.495937	0.591242	1.55843
lncRNA00398	TCONS_00000398	LINC.XLOC_000395	0	0.442754	0	0	0	0.6305	0.167997	0	0	0.322315	1.33053	0	0.206418	0	1.00236	0.371952	2.95621	0.246067
lncRNA00399	TCONS_00000399	LINC.XLOC_000396	0	0.295169	1.65345	0.332531	0.462591	0.2522	0.335995	0.483515	0.857506	0.322315	0.166316	0	0.619254	1.04633	2.46033	0.867889	0	0.246067
lncRNA00401	TCONS_00000401	LINC.XLOC_000398	2.03378	3.54203	1.8188	4.3229	3.00684	1.261	0	0.805858	3.90642	0.859507	0.41579	1.0341	0.722463	0	1.1846	0.247968	0	0.0820225
lncRNA00408	TCONS_00000408	LINC.XLOC_000405	0.469334	0.885508	1.8188	0.997593	0.578238	1.6393	0.839987	0.967029	3.43002	1.28926	0.498947	0	1.1353	0	0.54674	0.867889	1.30073	2.5427
lncRNA00418	TCONS_00000418	LINC.XLOC_000415	19.712	18.5957	15.3771	21.1157	23.0139	17.7801	21.5037	29.6556	17.9123	8.16532	7.56737	12.0645	8.46314	9.76574	14.1241	14.5061	16.2	33.8753
lncRNA00429	TCONS_00000429	LINC.XLOC_000425	0.469334	0.147585	1.15742	0	0.231295	0.1261	0.167997	0.644686	0	0.429754	1.08105	0.574502	1.44493	2.09266	4.55617	2.60367	2.71971	0.492135
lncRNA00428	TCONS_00000428	LINC.XLOC_000425	0.469334	0.147585	1.15742	0	0.231295	0.1261	0.167997	0.644686	0	0.429754	1.08105	0.574502	1.44493	2.09266	4.55617	2.60367	2.71971	0.492135
lncRNA00431	TCONS_00000431	LINC.XLOC_000427	0	1.03309	1.65345	0	0	0.2522	0	0	2.6678	0	0.332632	0	0	0	0.0911234	0	0	0
lncRNA00438	TCONS_00000438	LINC.XLOC_000434	8.29156	9.00266	4.13364	7.98074	9.25181	7.566	3.02395	4.5128	8.67034	2.68596	4.82316	1.95331	2.58023	3.31338	3.91831	1.73578	5.20293	5.41348
lncRNA00440	TCONS_00000440	LINC.XLOC_000436	12.0462	13.4302	4.96036	14.1326	13.5308	12.8622	11.7598	19.6629	16.4832	6.66118	6.32	5.40032	5.57329	3.13899	9.20346	8.80287	11.4701	24.6067
lncRNA00441	TCONS_00000441	LINC.XLOC_000437	11.4204	13.7254	13.5583	10.9735	9.59875	13.1144	8.39987	8.05858	11.4334	5.04961	8.14947	5.97482	4.5412	8.8938	7.28987	5.57929	9.69637	8.0382
lncRNA00442	TCONS_00000442	LINC.XLOC_000438	1.09511	5.31305	2.64553	6.65062	5.31979	5.6745	0.839987	0	7.33644	0.429754	1.41368	0.459602	2.99306	0.871941	2.82483	0	0	0
lncRNA00445	TCONS_00000445	LINC.XLOC_000441	18.1476	12.5447	14.2197	14.9639	16.5376	12.7361	9.57585	16.4395	11.5287	4.40497	8.06632	5.63012	6.19254	2.79021	8.38335	8.80287	5.08468	14.8461
lncRNA00451	TCONS_00000451	LINC.XLOC_000447	0.625778	1.9186	2.97622	2.16145	4.39461	1.7654	1.34398	0.644686	6.57421	1.61158	0.249474	0.919203	1.34172	0	0	0.619921	1.89197	1.06629
lncRNA00454	TCONS_00000454	LINC.XLOC_000450	0.625778	1.03309	0.992073	0	0.115648	0.1261	0.335995	0.161172	0	1.71901	0.997895	3.33211	0.928881	0.348777	0.637864	0	0	0
lncRNA00456	TCONS_00000456	LINC.XLOC_000452	0.625778	0.590339	1.48811	0	0.346943	0.3783	0.503992	0	0.857506	2.04133	2.16211	0.229801	2.06418	0	0.637864	0.991873	0.118248	0.738202
lncRNA00462	TCONS_00000462	LINC.XLOC_000458	7.50934	4.72271	6.61382	9.6434	11.9117	12.3578	5.37592	6.60803	10.8617	2.47108	7.3179	3.33211	5.36687	0.348777	2.64258	1.61179	3.07446	1.64045
lncRNA00463	TCONS_00000463	LINC.XLOC_000459	19.3991	18.7433	16.3692	17.6241	17.2315	27.4898	20.6637	26.7545	22.2952	9.88433	13.5547	14.5924	8.25672	1.22072	16.1288	12.0265	9.93287	28.0517
lncRNA00466	TCONS_00000466	LINC.XLOC_000462	7.82223	6.34614	9.42469	6.15182	7.63274	9.70971	6.88789	8.86443	7.527	2.7934	4.57368	1.83841	2.16739	1.74388	6.83425	7.31506	10.8789	10.827
lncRNA00468	TCONS_00000468	LINC.XLOC_000464	10.6382	6.64131	6.61382	13.8	11.2178	8.0704	8.39987	11.7655	6.38366	5.5868	8.48211	4.02151	5.05724	7.14992	7.38099	11.7785	13.3621	12.9596
lncRNA00469	TCONS_00000469	LINC.XLOC_000465	6.25778	8.55991	4.96036	11.8048	9.48311	15.132	1.34398	0.805858	24.296	0.966946	3.49263	5.40032	2.68343	1.22072	1.64022	2.23171	2.71971	3.52697
lncRNA00473	TCONS_00000473	LINC.XLOC_000469	11.8898	20.5143	10.7475	17.6241	15.2655	15.2581	10.0798	17.89	14.1012	5.37192	6.73579	4.13641	4.85082	8.54503	10.4792	7.811	4.84819	11.8112
lncRNA00477	TCONS_00000477	LINC.XLOC_000473	12.672	14.3157	11.5742	14.6314	14.109	19.0411	10.9198	21.7582	19.151	5.47936	8.73158	4.48112	5.26366	0.348777	5.01179	7.56303	2.95621	9.10449
lncRNA00478	TCONS_00000478	LINC.XLOC_000474	0.782223	2.95169	3.30691	4.48917	1.73471	3.1525	2.51996	1.61172	3.14419	1.61158	0.914737	1.2639	0.722463	2.09266	3.00707	0.123984	0.709491	0.820225
lncRNA00479	TCONS_00000479	LINC.XLOC_000475	13.6107	11.5116	7.44054	8.47954	4.27896	8.5748	10.7518	7.8974	10.0042	3.97522	6.73579	5.05562	3.30269	5.23165	6.37864	3.47156	3.19271	13.3697
lncRNA00482	TCONS_00000482	LINC.XLOC_000478	0	0.885508	0.826727	0.831327	0.115648	1.1349	0.503992	0.967029	0.762227	1.18182	0.831579	1.149	0.619254	0	1.82247	1.36383	1.65548	0.902247
lncRNA00484	TCONS_00000484	LINC.XLOC_000480	24.7182	20.5143	24.3058	20.4507	20.8166	19.2933	18.3117	22.0805	14.387	25.1406	26.2779	22.8652	16.7199	16.5669	16.6756	29.1363	21.6395	23.6225
lncRNA00488	TCONS_00000488	LINC.XLOC_000484	11.5769	9.00266	11.4088	11.8048	11.3335	12.61	17.3037	13.3772	12.672	4.29754	7.3179	4.59602	5.47008	2.09266	5.8319	6.32319	7.92264	16.2404
lncRNA00492	TCONS_00000492	LINC.XLOC_000488	9.23023	14.3157	9.59003	10.4747	15.9594	11.0968	6.7199	8.86443	12.5768	6.4463	7.56737	6.31952	5.88291	6.80114	5.74077	3.47156	12.0613	7.46404
lncRNA00495	TCONS_00000495	LINC.XLOC_000491	16.896	13.5778	19.3454	11.9711	7.2858	7.3138	17.4717	21.2746	8.47978	29.4381	29.1884	28.4953	24.8734	27.2046	22.5075	32.4838	14.4263	19.9315
lncRNA00501	TCONS_00000501	LINC.XLOC_000497	6.10134	8.11716	6.61382	7.14942	10.2926	10.088	10.0798	11.282	8.28922	4.08266	3.32632	5.74502	2.88985	1.74388	3.91831	9.42279	5.79417	11.8112
lncRNA00507	TCONS_00000507	LINC.XLOC_000503	2.65956	0.590339	1.48811	1.33012	1.04083	0.7566	1.00798	0.805858	1.14334	0.64463	1.49684	0.344701	0.722463	1.74388	0.637864	0.619921	3.54745	2.13258
lncRNA00510	TCONS_00000510	LINC.XLOC_000506	0.156445	0.737923	0	2.16145	0.809534	2.0176	1.67997	1.28937	4.00169	1.18182	0.665263	0	1.03209	0	0.0911234	2.10773	0	1.88652
lncRNA00511	TCONS_00000511	LINC.XLOC_000507	7.50934	7.23165	9.25934	13.4675	9.7144	11.9795	4.36793	8.05858	15.054	3.22315	2.24526	1.83841	4.74761	4.70848	5.01179	0.247968	4.25694	5.49551
lncRNA00512	TCONS_00000512	LINC.XLOC_000508	7.04	8.26474	5.29105	6.81688	8.32663	11.6012	3.86394	5.96335	8.76562	2.25621	3.82526	5.74502	2.78664	0.697553	0.27337	2.60367	3.19271	2.62472
lncRNA00516	TCONS_00000516	LINC.XLOC_000512	35.2	40.4382	38.6908	48.217	36.5447	35.6863	43.0073	52.7031	40.8744	21.5951	21.039	19.5331	17.0295	28.7741	36.5405	57.4047	35.5928	64.2236
lncRNA00517	TCONS_00000517	LINC.XLOC_000513	10.1689	13.135	12.4009	9.6434	8.67357	9.0792	10.2478	15.1501	10.0995	12.248	8.98105	8.50263	7.32784	9.94013	12.1194	4.09148	5.91242	8.53034
lncRNA00523	TCONS_00000523	LINC.XLOC_000519	0	0	0	0	0.462591	0.1261	0.335995	0.161172	0.0952784	0	0	0	0.412836	8.54503	1.5491	1.23984	1.65548	0.65618
lncRNA00524	TCONS_00000524	LINC.XLOC_000519	0	0	0	0	0.462591	0.1261	0.335995	0.161172	0.0952784	0	0	0	0.412836	8.54503	1.5491	1.23984	1.65548	0.65618
lncRNA00533	TCONS_00000533	LINC.XLOC_000528	1.09511	2.36135	1.65345	0.831327	0.346943	0.7566	0.335995	0.644686	2.95363	0.322315	0.0831579	0.574502	0.722463	0.348777	0.820111	0.247968	1.65548	0.246067
lncRNA00534	TCONS_00000534	LINC.XLOC_000529	10.4818	9.15025	7.44054	8.6458	9.9457	7.8182	8.73586	11.1208	9.43257	5.47936	8.48211	4.13641	2.58023	1.39511	3.82718	3.34757	4.37519	7.05393
lncRNA00536	TCONS_00000536	LINC.XLOC_000531	0.156445	1.18068	0.992073	1.49639	0.462591	0.7566	1.00798	0.644686	3.23947	0.107438	0.498947	0	1.34172	0	1.09348	0.123984	0	1.96854
lncRNA00537	TCONS_00000537	LINC.XLOC_000532	0.469334	0.737923	0.165345	0.665062	0.115648	0.3783	0.503992	0	0.666949	1.3967	0.914737	0.459602	2.37381	0	0.182247	0.743905	3.4292	0.65618
lncRNA00551	TCONS_00000551	LINC.XLOC_000546	0.625778	1.18068	2.48018	3.32531	1.04083	1.7654	0.67199	0.322343	5.24031	0.752069	0	0	0	0	0.637864	2.10773	0	0.738202
lncRNA00552	TCONS_00000552	LINC.XLOC_000547	3.59822	4.13237	2.97622	5.81929	5.55109	5.1701	1.51198	1.93406	6.28838	0	3.32632	1.3788	1.85776	3.48777	2.82483	1.48781	0	0
lncRNA00554	TCONS_00000554	LINC.XLOC_000549	8.60445	8.41232	7.10985	6.98315	8.44228	6.5572	6.2159	9.67029	9.05145	9.13226	4.74	5.40032	2.58023	3.66215	4.37392	2.47968	6.38542	6.47978
lncRNA00556	TCONS_00000556	LINC.XLOC_000551	17.9911	22.1377	19.0147	23.1109	26.599	23.3285	25.1996	33.2013	23.5338	8.70251	12.64	10.5708	8.0503	12.9047	17.2223	12.8944	6.14892	30.7584
lncRNA00565	TCONS_00000565	LINC.XLOC_000560	6.10134	5.60822	7.44054	5.98556	5.31979	8.5748	4.87192	5.31866	6.47893	4.40497	3.40947	4.02151	3.71552	0	2.36921	1.36383	5.20293	1.64045
lncRNA00571	TCONS_00000571	LINC.XLOC_000566	2.816	6.34614	6.61382	9.31087	5.66673	6.0528	2.01597	0.322343	7.71755	0.429754	3.16	3.67681	3.81873	4.5341	4.82954	1.36383	0.118248	0
lncRNA00577	TCONS_00000577	LINC.XLOC_000571	26.2827	26.5652	26.9513	38.2411	30.7623	32.4077	30.5755	25.3039	40.0169	10.9587	10.3116	20.1076	12.9011	12.3816	19.1359	19.3415	15.6088	40.6011
lncRNA00576	TCONS_00000576	LINC.XLOC_000571	26.2827	26.5652	26.9513	38.2411	30.7623	32.4077	30.5755	25.3039	40.0169	10.9587	10.3116	20.1076	12.9011	12.3816	19.1359	19.3415	15.6088	40.6011
lncRNA00578	TCONS_00000578	LINC.XLOC_000572	15.488	12.8399	20.8335	23.6097	32.8439	22.5719	10.4158	12.7325	34.7766	2.7934	5.32211	5.74502	8.66956	0	12.4839	0.991873	5.43943	6.80786
lncRNA00579	TCONS_00000579	LINC.XLOC_000573	2.03378	1.47585	1.65345	1.99519	0.925181	2.2698	1.17598	1.61172	6.38366	5.04961	4.98947	4.13641	3.61232	2.9646	3.28044	3.96749	1.65548	1.55843
lncRNA00593	TCONS_00000593	LINC.XLOC_000587	0.312889	0.590339	1.15742	0.665062	1.15648	0.7566	1.84797	1.93406	1.61973	0	0	0.1149	0.412836	1.22072	0.911234	0	0	0.492135
lncRNA00594	TCONS_00000594	LINC.XLOC_000588	3.59822	5.01788	8.76331	10.9735	9.7144	8.827	2.85596	3.3846	11.9098	0.966946	1.58	1.83841	1.75455	0	1.45797	0.991873	1.77373	4.59326
lncRNA00600	TCONS_00000600	LINC.XLOC_000594	1.72089	5.7558	6.11778	5.48676	3.70072	6.6833	0.335995	0.967029	6.1931	0.214877	1.16421	0.344701	1.44493	0	1.09348	0.123984	0	0
lncRNA00604	TCONS_00000604	LINC.XLOC_000598	25.9698	25.3846	25.1325	28.9302	25.6738	23.8329	23.6876	32.0731	21.4376	13.2149	14.8021	14.8222	13.314	21.6241	22.6897	31.12	18.3285	40.109
lncRNA00607	TCONS_00000607	LINC.XLOC_000601	23.1538	14.7585	16.3692	26.2699	23.2452	17.7801	22.5116	25.4651	24.296	11.4959	14.1368	6.31952	8.56635	26.3326	13.3951	34.2196	22.1125	36.7461
lncRNA00610	TCONS_00000610	LINC.XLOC_000604	1.87733	1.18068	1.8188	0.498796	0.462591	1.6393	2.18397	0.967029	2.6678	3.43803	2.41158	0.574502	1.75455	0	0.637864	2.97562	2.48322	1.88652
lncRNA00611	TCONS_00000611	LINC.XLOC_000605	1.09511	1.9186	3.30691	6.65062	5.20414	5.044	1.34398	0.644686	6.95533	3.11571	3.40947	2.29801	3.09627	3.83654	2.00471	3.59554	1.41898	3.2809
lncRNA00612	TCONS_00000612	LINC.XLOC_000606	1.56445	1.18068	1.32276	0	0.925181	0.2522	1.34398	1.61172	0.0952784	1.07438	0.997895	1.95331	2.16739	3.31338	2.00471	0.619921	3.19271	1.14831
lncRNA00613	TCONS_00000613	LINC.XLOC_000607	0	0.295169	0.165345	2.32772	0.462591	1.7654	0.335995	0.322343	3.23947	0	0	0	0.206418	0	1.1846	0	0	0
lncRNA00614	TCONS_00000614	LINC.XLOC_000608	9.23023	9.593	9.75538	15.7952	15.1498	15.132	12.4318	12.4102	20.3896	3.76034	7.06842	5.17052	5.7797	4.35971	12.3017	2.85164	5.67592	10.827
lncRNA00615	TCONS_00000615	LINC.XLOC_000609	0.312889	0.295169	0.330691	2.32772	1.85036	1.0088	0	0.967029	2.00085	0.214877	0	0.1149	0.103209	0	0.728987	0	0	0.0820225
lncRNA00617	TCONS_00000617	LINC.XLOC_000611	6.57067	3.68962	4.96036	8.81207	5.89803	4.4135	1.00798	3.06226	7.24116	4.94217	2.41158	2.18311	3.61232	5.58043	5.28516	1.85976	1.41898	3.2809
lncRNA00618	TCONS_00000618	LINC.XLOC_000612	4.38045	3.54203	3.96829	4.8217	8.09534	5.8006	3.69594	9.18678	6.28838	0	2.41158	0.919203	2.06418	3.31338	5.64965	4.09148	2.83796	4.92135
lncRNA00621	TCONS_00000621	LINC.XLOC_000615	4.38045	8.41232	8.59796	7.81448	9.36746	9.70971	11.5918	12.249	7.90811	4.94217	7.73369	0.574502	2.37381	7.14992	7.92774	9.79475	6.26717	13.0416
lncRNA00622	TCONS_00000622	LINC.XLOC_000616	25.8133	27.5983	20.9989	19.4531	22.0887	19.9238	22.5116	32.879	25.4393	15.0414	9.56316	9.88144	9.80486	10.4633	18.0424	18.1017	23.4132	22.064
lncRNA00630	TCONS_00000630	LINC.XLOC_000624	14.5493	13.873	10.4168	21.4482	28.7963	21.437	14.1118	18.8571	29.6316	7.30581	5.98737	2.18311	6.29575	1.22072	8.93009	3.84351	4.25694	12.7955
lncRNA00633	TCONS_00000633	LINC.XLOC_000627	0.312889	4.27995	3.6376	5.81929	6.93886	5.5484	1.17598	0.161172	9.05145	0	1.99579	1.72351	1.34172	0	1.09348	0.619921	1.53723	0.65618
lncRNA00640	TCONS_00000640	LINC.XLOC_000634	5.94489	4.87029	4.13364	7.31568	5.20414	7.6921	3.52795	3.54577	10.7665	0.752069	2.74421	0	2.99306	2.9646	3.00707	0.371952	0.354745	0.738202
lncRNA00656	TCONS_00000656	LINC.XLOC_000650	7.04	10.4785	7.93658	10.9735	9.7144	10.7185	8.73586	15.4725	9.05145	0.214877	3.32632	3.67681	3.30269	1.74388	7.10762	5.82725	3.4292	16.3225
lncRNA00657	TCONS_00000657	LINC.XLOC_000651	9.38667	6.78889	5.78709	4.65543	6.93886	6.9355	6.04791	9.83146	12.5768	3.97522	4.24105	0	3.30269	0.871941	5.19403	2.60367	1.30073	5.8236
lncRNA00662	TCONS_00000662	LINC.XLOC_000656	6.57067	11.6592	6.77916	10.641	16.8846	13.1144	10.0798	17.2454	12.3862	3.97522	3.40947	5.97482	3.71552	0.697553	6.01414	2.72765	3.19271	10.0067
lncRNA00675	TCONS_00000675	LINC.XLOC_000669	5.00622	6.49372	6.61382	8.97834	8.55793	9.58361	6.88789	4.35163	7.43172	2.25621	1.74632	3.10231	3.50911	0	2.36921	0.743905	0.472994	1.88652
lncRNA00678	TCONS_00000678	LINC.XLOC_000672	0.938667	0.885508	1.15742	0.997593	1.15648	0.3783	1.34398	1.45054	2.28668	1.3967	2.16211	1.0341	0.722463	0	0.911234	1.73578	1.77373	0.492135
lncRNA00683	TCONS_00000683	LINC.XLOC_000677	20.6507	17.1198	16.8652	17.7904	21.0479	19.7977	22.3437	26.1098	17.0548	12.6777	8.73158	10.9155	7.32784	11.8584	21.9607	22.9371	19.8657	32.6449
lncRNA00687	TCONS_00000687	LINC.XLOC_000681	0.312889	0.295169	0.496036	1.82892	1.15648	2.1437	0	0.161172	5.04976	0	0.249474	0	0.516045	0	0.0911234	0	0	0
lncRNA00695	TCONS_00000695	LINC.XLOC_000689	0.469334	1.62343	3.14156	5.15423	4.39461	2.522	1.84797	0.805858	5.43087	0.107438	0.997895	0.229801	1.75455	0	1.00236	0.619921	0.118248	0
lncRNA00698	TCONS_00000698	LINC.XLOC_000692	0	0.295169	0.661382	0.831327	0.925181	2.1437	0.503992	0.483515	1.23862	2.25621	0.665263	0	0.206418	0	0.182247	0.247968	0	0.492135
lncRNA00708	TCONS_00000708	LINC.XLOC_000701	25.6569	14.0205	14.3851	18.9543	17.3471	22.0675	17.1357	22.0805	14.5776	10.6364	9.72947	7.00893	7.01821	3.13899	9.38571	10.7866	13.2438	16.9787
lncRNA00717	TCONS_00000717	LINC.XLOC_000710	16.2702	13.5778	9.75538	17.6241	17.8097	15.5103	21.6717	19.5018	16.8643	8.48763	5.82105	2.52781	5.57329	3.66215	10.0236	19.8375	5.79417	15.9944
lncRNA00718	TCONS_00000718	LINC.XLOC_000711	16.5831	19.186	15.2118	17.9567	26.599	22.3197	22.0077	22.8864	25.0582	8.27276	8.64842	8.96223	7.63747	6.62675	17.2223	11.7785	12.5343	20.7517
lncRNA00719	TCONS_00000719	LINC.XLOC_000712	0.312889	0.737923	0.496036	1.33012	0.115648	0.2522	1.17598	1.61172	0.952784	1.61158	0.0831579	1.149	0.516045	0	0.455617	1.36383	2.01022	1.06629
lncRNA00721	TCONS_00000721	LINC.XLOC_000714	12.0462	8.55991	7.10985	9.47713	13.1838	12.7361	13.7758	14.0219	11.7192	3.76034	3.24316	2.75761	4.33478	3.31338	5.4674	9.05084	6.38542	14.0258
lncRNA00722	TCONS_00000722	LINC.XLOC_000715	4.06756	4.87029	4.79502	6.98315	6.70756	8.1965	1.34398	0.805858	5.90726	0.214877	2.07895	0.1149	3.4059	2.44144	1.36685	0.619921	2.01022	1.96854
lncRNA00725	TCONS_00000725	LINC.XLOC_000718	7.50934	19.0384	13.2276	19.6193	24.8642	19.2933	15.1198	18.2124	23.4385	7.73557	4.1579	7.58343	6.915	5.23165	13.7596	10.6626	8.04089	13.6978
lncRNA00726	TCONS_00000726	LINC.XLOC_000719	2.65956	1.32826	1.65345	1.66265	0.693886	3.2786	2.01597	2.90109	2.1914	2.14877	2.99368	0.689402	1.65134	1.39511	3.73606	4.83538	1.41898	1.64045
lncRNA00728	TCONS_00000728	LINC.XLOC_000721	1.408	2.80411	2.81087	2.66025	3.12249	4.5396	0.503992	1.77289	6.00254	1.28926	1.58	1.49371	1.03209	2.44144	0.182247	1.36383	0	1.55843
lncRNA00734	TCONS_00000734	LINC.XLOC_000727	0	0	0.165345	1.33012	0.925181	0.3783	0.335995	0.161172	1.04806	0.859507	0.166316	0.689402	0.206418	0.174388	0.728987	2.72765	0.827739	0.32809
lncRNA00737	TCONS_00000737	LINC.XLOC_000730	71.808	57.558	58.5323	69.1664	57.5925	62.9239	103.15	77.04	63.646	76.0664	66.2769	70.2042	69.0468	112.132	95.5884	119.397	99.4469	111.469
lncRNA00738	TCONS_00000738	LINC.XLOC_000731	4.06756	3.98479	6.28313	9.97593	8.55793	9.0792	5.20792	6.28569	11.624	3.11571	4.90632	2.64271	4.02515	0.523165	3.82718	2.72765	4.02045	1.64045
lncRNA00742	TCONS_00000742	LINC.XLOC_000735	21.7458	15.9391	16.3692	21.1157	20.9322	24.2112	26.2076	28.8497	19.9132	9.13226	9.81263	6.20462	8.77277	9.94013	16.0377	14.8781	15.6088	28.9539
lncRNA00743	TCONS_00000743	LINC.XLOC_000736	0.782223	6.49372	6.61382	9.47713	8.09534	9.83581	0.839987	0.322343	19.6274	0.107438	2.07895	1.0341	2.58023	0	2.09584	0.247968	0.472994	0.410112
lncRNA00745	TCONS_00000745	LINC.XLOC_000738	10.6382	7.6744	7.10985	6.48435	7.5171	5.8006	7.22389	6.93038	6.1931	5.90911	7.15158	3.21721	3.92194	3.48777	5.74077	4.33944	2.01022	0.410112
lncRNA00746	TCONS_00000746	LINC.XLOC_000739	0.938667	1.32826	0.496036	0.166265	0.231295	1.1349	0.839987	0.644686	1.42918	2.57852	0.831579	0	0.412836	0	1.00236	0.123984	0	0
lncRNA00760	TCONS_00000760	LINC.XLOC_000752	5.16267	2.50894	4.29898	1.16386	0.115648	2.9003	4.03194	0.805858	0.381114	8.59507	8.56526	9.53673	9.39202	1.04633	5.37628	4.33944	2.36497	3.69101
lncRNA00765	TCONS_00000765	LINC.XLOC_000757	7.19645	11.2164	11.2435	10.3085	8.90487	7.6921	16.9677	9.50912	11.4334	12.248	9.56316	7.12383	13.4172	7.67308	14.3975	14.3822	13.0073	5.49551
lncRNA00767	TCONS_00000767	LINC.XLOC_000759	2.50311	3.24686	3.14156	5.48676	8.09534	6.6833	3.19195	3.22343	6.95533	1.18182	0.748421	0.344701	2.2706	1.56949	3.46269	0	2.48322	0.0820225
lncRNA00768	TCONS_00000768	LINC.XLOC_000760	1.87733	2.80411	0.992073	0.498796	1.15648	0.8827	1.51198	0.483515	0.476392	0.64463	1.24737	0.459602	2.06418	0	1.1846	1.11586	2.60147	2.05056
lncRNA00771	TCONS_00000771	LINC.XLOC_000763	6.10134	5.90339	1.65345	8.47954	9.83005	8.4487	6.7199	6.60803	13.6248	3.97522	4.40737	1.72351	3.4059	5.05726	7.38099	6.81913	8.63214	3.52697
lncRNA00774	TCONS_00000774	LINC.XLOC_000766	12.3591	9.29783	7.77124	10.9735	10.5239	13.6188	13.6078	13.8608	15.8162	8.80995	6.32	4.13641	4.23157	8.02186	10.2058	7.31506	4.84819	18.291
lncRNA00775	TCONS_00000775	LINC.XLOC_000767	11.7333	16.9722	10.0861	19.2868	22.4356	20.5543	18.4797	22.2417	21.3424	10.3141	10.1453	7.81323	8.56635	9.06819	17.3134	16.6139	11.8248	24.6067
lncRNA00776	TCONS_00000776	LINC.XLOC_000768	8.76089	7.6744	11.7395	7.14942	10.9865	9.45751	9.57585	8.54209	14.6729	2.25621	3.57579	6.20462	4.85082	2.09266	5.28516	0.867889	5.67592	10.1708
lncRNA00779	TCONS_00000779	LINC.XLOC_000771	0.469334	1.32826	0.826727	0.166265	0.115648	0.6305	0.335995	0.967029	0.190557	0.859507	1.08105	1.83841	0.516045	1.39511	0.820111	1.23984	4.1387	0.738202
lncRNA00782	TCONS_00000782	LINC.XLOC_000774	3.28533	4.87029	4.96036	5.3205	7.97969	7.6921	3.86394	3.3846	10.8617	2.90084	2.49474	2.29801	1.1353	0	0.637864	0.371952	2.60147	2.05056
lncRNA00788	TCONS_00000788	LINC.XLOC_000780	10.6382	7.82199	11.5742	14.7976	23.0139	17.5279	15.6238	18.8571	17.5312	18.1571	17.7126	16.7755	11.7658	9.06819	11.0259	3.84351	11.8248	9.10449
lncRNA00789	TCONS_00000789	LINC.XLOC_000781	0.156445	0.737923	0.992073	0.498796	1.61907	1.7654	0.839987	2.41757	0.571671	2.47108	0.166316	1.83841	0.928881	2.44144	1.45797	2.72765	2.71971	2.13258
lncRNA00790	TCONS_00000790	LINC.XLOC_000782	24.8747	14.3157	19.6761	21.1157	24.4017	24.0851	26.5436	33.0402	16.4832	8.80995	8.73158	11.49	7.53426	11.3352	15.6732	19.5895	13.2438	29.118
lncRNA00792	TCONS_00000792	LINC.XLOC_000784	0	1.18068	0.992073	1.49639	3.35378	3.1525	0	0.322343	8.95617	1.28926	0.166316	0.1149	1.85776	0	0.820111	0.495937	0.118248	0.32809
lncRNA00795	TCONS_00000795	LINC.XLOC_000787	7.04	6.78889	5.4564	5.3205	5.78238	7.0616	5.71191	4.02929	7.62227	1.82645	5.07263	3.10231	1.23851	0	2.7337	2.10773	4.61169	3.60899
lncRNA00802	TCONS_00000802	LINC.XLOC_000794	10.6382	6.49372	7.77124	8.47954	6.24497	9.96191	13.7758	12.0879	8.00339	5.69424	4.65684	8.61753	6.29575	3.83654	10.8437	15.0021	6.50366	12.0573
lncRNA00803	TCONS_00000803	LINC.XLOC_000795	2.97245	3.09928	2.48018	5.3205	6.82321	7.9443	0.839987	0.805858	7.62227	1.18182	2.91053	1.149	1.44493	0	1.45797	0.371952	0.945987	0.492135
lncRNA00804	TCONS_00000804	LINC.XLOC_000796	13.6107	10.4785	12.0702	18.9543	23.4765	19.6716	12.9358	14.6666	18.0076	8.3802	4.98947	4.71092	4.43799	4.18532	8.10998	3.0996	5.91242	8.94045
lncRNA00809	TCONS_00000809	LINC.XLOC_000801	11.264	10.0358	12.5663	12.1374	12.8369	18.5367	10.9198	12.4102	17.3407	2.90084	7.23474	3.79171	4.64441	3.66215	7.38099	6.07522	3.31096	9.92472
lncRNA00814	TCONS_00000814	LINC.XLOC_000806	29.568	23.9087	20.8335	26.6025	25.6738	27.2376	37.9674	33.846	20.5801	8.48763	14.8853	9.30693	10.1145	6.97553	21.3229	15.622	19.7475	36.7461
lncRNA00815	TCONS_00000815	LINC.XLOC_000807	22.0587	21.3998	20.1721	24.6073	18.6193	19.7977	23.3516	27.7215	25.9157	8.48763	12.2242	10.4559	8.56635	8.02186	10.7526	14.8781	12.2978	27.0674
lncRNA00816	TCONS_00000816	LINC.XLOC_000808	0	0.590339	1.15742	0.332531	1.96601	0.5044	0.167997	0	2.76307	0.859507	0.332632	1.3788	0.206418	0	0.820111	1.36383	0	0.492135
lncRNA00826	TCONS_00000826	LINC.XLOC_000818	8.448	7.23165	9.094	10.3085	8.21098	9.0792	7.39188	7.25272	12.672	4.40497	3.07684	2.41291	3.71552	0.174388	5.37628	1.48781	0.709491	2.46067
lncRNA00827	TCONS_00000827	LINC.XLOC_000819	0.312889	0.885508	0.826727	0.498796	0.578238	1.6393	0.67199	0.805858	1.3339	0.322315	0.914737	0.344701	0.825672	2.09266	0.637864	3.22359	0	0.65618
lncRNA00829	TCONS_00000829	LINC.XLOC_000821	12.9849	9.88817	14.7157	11.1398	13.2995	13.4927	6.88789	9.50912	18.7699	31.4795	25.1137	26.6569	16.7199	17.7876	25.0589	12.5224	12.1796	7.62809
lncRNA00831	TCONS_00000831	LINC.XLOC_000823	5.31911	6.49372	8.10193	11.1398	9.36746	7.3138	10.4158	7.8974	10.1948	8.70251	9.06421	8.15793	12.2819	14.823	11.846	15.0021	15.3723	12.7135
lncRNA00832	TCONS_00000832	LINC.XLOC_000824	1.56445	0.590339	1.15742	0	0.346943	1.0088	0.67199	1.45054	0.381114	0.752069	0	1.60861	0.722463	0	1.00236	1.23984	1.77373	1.06629
lncRNA00834	TCONS_00000834	LINC.XLOC_000826	20.8071	13.7254	16.8652	7.31568	12.2587	14.2493	24.8636	11.1208	11.5287	79.397	74.4263	54.8075	52.5334	108.295	78.5484	107.122	106.187	23.6225
lncRNA00835	TCONS_00000835	LINC.XLOC_000827	25.9698	22.1377	21.9909	27.7663	31.8031	29.1291	38.8074	33.0402	28.4883	12.7852	19.7084	12.2943	10.3209	13.6023	19.3182	30.5001	14.7811	33.3831
lncRNA00839	TCONS_00000839	LINC.XLOC_000831	26.5956	30.2549	26.4553	28.4314	35.2725	24.0851	42.6713	33.0402	28.0119	12.8926	10.4779	14.8222	10.1145	16.3925	18.498	20.8293	17.3825	27.1494
lncRNA00842	TCONS_00000842	LINC.XLOC_000834	1.09511	3.09928	4.29898	7.64821	3.58508	8.1965	1.17598	0	2.76307	1.07438	2.66105	0.459602	2.37381	0	2.18696	0.371952	1.41898	0.410112
lncRNA00843	TCONS_00000843	LINC.XLOC_000835	10.9511	18.0053	21.4949	1.33012	0.231295	1.0088	0.67199	1.1282	0.476392	16.3306	22.9516	29.5294	3.30269	1.91827	2.7337	0.619921	0.709491	1.4764
lncRNA00844	TCONS_00000844	LINC.XLOC_000836	12.672	21.9901	12.2356	17.7904	19.0819	15.3842	10.4158	13.0549	20.5801	6.33887	5.15579	4.13641	6.29575	4.18532	8.5656	4.46343	4.84819	7.71011
lncRNA00845	TCONS_00000845	LINC.XLOC_000837	7.35289	7.23165	9.92073	6.31809	6.12933	8.3226	5.03992	7.73623	8.09867	1.82645	5.82105	1.2639	1.03209	0.174388	3.82718	1.73578	2.01022	0.65618
lncRNA00847	TCONS_00000847	LINC.XLOC_000839	14.7058	13.135	9.59003	21.282	19.7757	14.5015	22.0077	21.597	15.4351	15.2563	3.74211	4.82582	8.35993	14.823	9.7502	16.8618	17.619	26.3292
lncRNA00848	TCONS_00000848	LINC.XLOC_000840	10.3253	9.29783	8.10193	10.1422	16.075	13.3666	14.9518	18.6959	15.5304	4.61985	6.65263	2.06821	5.05724	3.48777	10.1147	7.68702	6.26717	14.2719
lncRNA00849	TCONS_00000849	LINC.XLOC_000841	0.469334	1.62343	0.661382	3.49158	0.809534	2.1437	1.67997	0.644686	3.14419	1.50414	2.24526	0.689402	1.54814	0.174388	2.46033	2.3557	4.61169	1.14831
lncRNA00850	TCONS_00000850	LINC.XLOC_000842	8.448	6.49372	8.26727	11.6386	12.4899	6.9355	11.5918	18.6959	10.3853	4.1901	5.57158	4.48112	2.99306	10.1145	6.10527	10.7866	10.8789	10.1708
lncRNA00852	TCONS_00000852	LINC.XLOC_000844	0.312889	1.62343	4.46433	3.49158	2.77554	4.5396	2.85596	0.967029	6.66949	1.61158	0.0831579	1.2639	1.34172	2.61582	1.00236	9.79475	2.36497	2.46067
lncRNA00853	TCONS_00000853	LINC.XLOC_000845	2.65956	5.60822	4.79502	12.3036	10.0613	9.45751	4.19993	5.96335	11.2429	1.07438	1.91263	3.90661	3.09627	0.871941	2.00471	0.123984	0.709491	2.78876
lncRNA00860	TCONS_00000860	LINC.XLOC_000852	0.312889	0.147585	0.496036	1.82892	0.925181	1.7654	0	0.805858	5.81198	0	0.748421	0.459602	0.619254	0.174388	0	0.743905	0.591242	0
lncRNA00862	TCONS_00000862	LINC.XLOC_000854	11.4204	11.6592	10.4168	14.7976	9.7144	13.2405	17.8077	16.1172	10.957	9.13226	8.14947	1.83841	5.57329	9.76574	8.74785	11.7785	1.77373	17.5528
lncRNA00863	TCONS_00000863	LINC.XLOC_000855	20.6507	23.9087	21.1642	30.7591	30.6466	29.8857	23.5196	21.2746	35.4436	7.62813	8.39895	6.08972	9.1856	4.70848	11.7549	11.7785	13.5986	19.2753
lncRNA00867	TCONS_00000867	LINC.XLOC_000859	1.09511	3.54203	2.48018	6.15182	8.90487	4.6657	0.503992	0.805858	5.62143	1.07438	0.914737	1.0341	2.37381	0	1.36685	0.495937	2.12847	1.55843
lncRNA00874	TCONS_00000874	LINC.XLOC_000866	2.50311	6.64131	9.59003	8.6458	11.2178	13.6188	1.84797	4.35163	12.7673	1.61158	2.99368	0.689402	2.78664	1.22072	2.82483	1.36383	4.25694	2.87079
lncRNA00875	TCONS_00000875	LINC.XLOC_000867	0.782223	2.36135	1.65345	3.32531	0.231295	1.0088	0.167997	0	3.81114	0.429754	0	0.344701	0.412836	0	1.00236	0	0.591242	0.65618
lncRNA00876	TCONS_00000876	LINC.XLOC_000868	1.09511	0.442754	0	0.831327	0.809534	1.1349	0.167997	0.322343	0.381114	0	0	0.804303	0	0	0.455617	0	0	3.19888
lncRNA00880	TCONS_00000880	LINC.XLOC_000872	13.6107	13.7254	17.692	21.7808	26.1364	20.9326	15.7918	14.6666	20.199	10.2066	7.15158	4.59602	6.50217	4.18532	10.5703	4.09148	6.14892	10.5809
lncRNA00881	TCONS_00000881	LINC.XLOC_000873	50.688	55.3442	40.1789	52.2074	60.3681	48.6746	63.503	83.9704	50.6881	27.1819	26.6937	30.9082	22.2931	40.8069	37.634	54.1811	34.765	66.7663
lncRNA00884	TCONS_00000884	LINC.XLOC_000876	0.782223	0	0.330691	0.332531	0.578238	0.6305	0	0.161172	1.23862	0.429754	0.166316	1.149	1.03209	0.871941	0.54674	0.867889	3.54745	1.39438
lncRNA00885	TCONS_00000885	LINC.XLOC_000877	1.87733	0.737923	0.496036	0.997593	0.693886	0.8827	1.17598	1.61172	0.476392	0.752069	0.914737	0.1149	1.54814	0	2.00471	1.11586	2.71971	2.46067
lncRNA00890	TCONS_00000890	LINC.XLOC_000882	38.1725	38.5196	35.88	39.9037	52.851	48.4224	46.7033	51.8972	35.4436	23.8513	26.6937	16.7755	16.307	18.3108	39.8209	42.2786	32.0453	67.5045
lncRNA00892	TCONS_00000892	LINC.XLOC_000884	2.03378	1.77102	1.65345	1.82892	2.89119	3.5308	2.01597	2.2564	2.47724	0.752069	0.41579	0	2.2706	2.09266	2.36921	1.11586	2.48322	1.88652
lncRNA00893	TCONS_00000893	LINC.XLOC_000885	4.53689	6.93648	5.12571	5.3205	6.93886	6.4311	6.88789	7.09155	4.76392	1.3967	4.74	2.52781	2.16739	2.26705	4.82954	1.36383	0.118248	2.95281
lncRNA00895	TCONS_00000895	LINC.XLOC_000887	2.97245	1.62343	0.496036	1.82892	3.70072	1.0088	1.67997	2.57874	1.52445	0	0.41579	2.06821	0.309627	0	0	0	0	0.32809
lncRNA00898	TCONS_00000898	LINC.XLOC_000890	6.88356	9.593	14.8811	11.4723	15.1498	11.8534	6.04791	5.15749	14.387	3.54547	2.41158	4.48112	4.74761	0	3.91831	1.36383	2.71971	4.42921
lncRNA00902	TCONS_00000902	LINC.XLOC_000894	0.782223	0.147585	0.496036	0.166265	0.462591	0	0.503992	0.161172	0.762227	1.93389	0.914737	0	4.64441	7.67308	0.455617	0.743905	0.827739	1.39438
lncRNA00903	TCONS_00000903	LINC.XLOC_000895	12.672	12.8399	10.5821	10.3085	12.143	10.5924	16.9677	12.7325	16.3879	3.76034	4.49053	4.82582	4.02515	4.5341	8.74785	5.08335	10.2876	16.9787
lncRNA00905	TCONS_00000905	LINC.XLOC_000897	7.97867	18.7433	19.8415	32.4218	27.6398	19.1672	10.4158	12.7325	32.4899	7.52069	11.8084	10.341	7.43105	0	7.47212	0.991873	9.93287	7.21798
lncRNA00908	TCONS_00000908	LINC.XLOC_000900	0.938667	0.737923	0.496036	1.82892	0.346943	1.1349	1.00798	0.483515	0.762227	0	0	0	0.516045	0	0.728987	0.371952	2.95621	0.410112
lncRNA00911	TCONS_00000911	LINC.XLOC_000903	17.6782	15.3488	14.5504	13.9663	14.5716	16.5191	11.4238	19.6629	17.2454	16.4381	5.40526	8.61753	33.5429	8.71941	19.0448	7.811	19.8657	16.1584
lncRNA00912	TCONS_00000912	LINC.XLOC_000903	17.6782	15.3488	14.5504	13.9663	14.5716	16.5191	11.4238	19.6629	17.2454	16.4381	5.40526	8.61753	33.5429	8.71941	19.0448	7.811	19.8657	16.1584
lncRNA00915	TCONS_00000915	LINC.XLOC_000906	3.59822	8.26474	9.59003	8.31327	10.0613	12.3578	2.68796	5.96335	8.09867	3.22315	3.49263	0.1149	2.88985	1.22072	2.82483	0.123984	1.53723	2.5427
lncRNA00916	TCONS_00000916	LINC.XLOC_000907	0.469334	0.442754	0	0.997593	0.462591	0.8827	0.67199	1.1282	0	1.18182	0.166316	0	0.412836	1.74388	0.54674	1.36383	1.06424	0.0820225
lncRNA00920	TCONS_00000920	LINC.XLOC_000911	24.5618	27.5983	31.7463	15.9615	15.7281	10.7185	25.7036	8.38092	13.0531	68.116	75.4242	88.5882	69.8725	88.5892	56.4965	59.8843	46.7081	20.6697
lncRNA00921	TCONS_00000921	LINC.XLOC_000912	41.1449	41.3237	41.0057	16.4603	13.4151	12.7361	32.4235	16.4395	8.28922	63.4961	53.0547	60.8972	66.0538	66.2675	45.3794	52.8172	25.6599	35.0236
lncRNA00922	TCONS_00000922	LINC.XLOC_000913	21.12	22.5805	27.6127	11.1398	11.6804	11.2229	23.0156	12.5714	10.5759	54.901	72.4305	64.4591	34.2654	76.7308	44.4682	60.8762	34.8833	13.1236
lncRNA00923	TCONS_00000923	LINC.XLOC_000914	12.3591	15.4964	8.43262	10.9735	8.78922	10.2141	10.7518	11.7655	8.19395	4.29754	4.74	3.21721	3.92194	0	6.65201	3.0996	4.72994	11.8933
lncRNA00925	TCONS_00000925	LINC.XLOC_000916	0.469334	0.442754	0	0.166265	0	1.261	0.335995	0.161172	0.285835	1.93389	0	0	0.206418	7.32431	2.18696	4.83538	1.30073	1.23034
lncRNA00926	TCONS_00000926	LINC.XLOC_000917	4.69334	7.82199	5.29105	15.1302	6.36062	10.7185	1.34398	2.2564	16.5784	0.752069	0.41579	1.83841	4.23157	0	5.19403	0.619921	3.19271	0.98427
lncRNA00927	TCONS_00000927	LINC.XLOC_000918	1.25156	1.03309	0.826727	1.99519	1.61907	1.7654	0.67199	0.644686	2.95363	0.752069	0.498947	0.689402	1.23851	0.697553	0.27337	0.123984	1.77373	4.51124
lncRNA00928	TCONS_00000928	LINC.XLOC_000919	12.8284	16.2343	13.7237	26.935	24.9799	26.3549	11.7598	9.83146	30.5844	3.43803	10.7274	5.05562	8.15351	2.9646	12.2105	3.96749	5.55768	8.0382
lncRNA00932	TCONS_00000932	LINC.XLOC_000923	0	0.590339	0	0.831327	1.27212	0.7566	1.34398	0.161172	2.28668	0	0	0	0.516045	2.09266	1.36685	0	0	1.39438
lncRNA00935	TCONS_00000935	LINC.XLOC_000926	0	0.590339	0.496036	0.332531	0.231295	1.5132	0.335995	0.322343	4.09697	0.322315	0	0.574502	0.516045	1.74388	0	0.247968	1.30073	0.164045
lncRNA00937	TCONS_00000937	LINC.XLOC_000928	0.782223	1.03309	0.992073	0.997593	0.462591	0	0.503992	1.61172	0.0952784	1.07438	0.748421	0.1149	0	0	0.728987	0	0.709491	0
lncRNA00938	TCONS_00000938	LINC.XLOC_000929	1.09511	0.295169	0.826727	0.166265	0.346943	1.0088	0.67199	0.644686	0.0952784	2.36364	0.665263	0	0.619254	0	0.820111	2.23171	1.65548	0.65618
lncRNA00939	TCONS_00000939	LINC.XLOC_000930	7.04	11.8068	8.92865	11.6386	13.9934	16.1408	5.87991	8.86443	18.7699	3.22315	6.07053	2.75761	5.47008	1.91827	6.37864	0.123984	1.18248	2.95281
lncRNA00942	TCONS_00000942	LINC.XLOC_000933	58.0409	61.3952	49.1076	76.8147	80.1438	78.6864	70.0549	74.7836	75.8416	24.2811	30.3526	19.1884	23.3252	29.4716	43.7392	30.3761	30.7446	69.473
lncRNA00944	TCONS_00000944	LINC.XLOC_000935	66.9582	62.5759	58.2016	55.8652	63.8375	64.1849	59.3031	76.5565	64.2177	25.6778	29.6042	22.9801	27.7632	21.7985	45.3794	47.4859	46.7081	68.4067
lncRNA00947	TCONS_00000947	LINC.XLOC_000938	56.7894	50.7691	42.9898	56.5303	62.5654	55.1057	61.991	72.366	60.4065	24.0662	34.2611	34.2403	22.9124	36.4472	37.3606	50.4615	31.8088	65.9461
lncRNA00955	TCONS_00000955	LINC.XLOC_000946	3.59822	3.8372	2.14949	5.65303	6.82321	4.6657	5.03992	2.41757	5.33559	2.57852	1.41368	2.06821	1.65134	1.74388	3.91831	2.10773	1.41898	4.83933
lncRNA00959	TCONS_00000959	LINC.XLOC_000950	11.4204	14.4633	8.92865	12.8024	12.2587	12.61	9.40785	13.3772	15.4351	6.55374	4.65684	4.82582	6.81179	3.48777	11.846	9.42279	8.51389	10.5809
lncRNA00960	TCONS_00000960	LINC.XLOC_000951	40.0498	37.6341	38.3601	60.6869	49.8441	49.5573	46.8713	51.2525	58.1198	19.0166	17.7126	21.7162	17.2359	13.6023	32.5311	19.8375	13.2438	40.5191
lncRNA00967	TCONS_00000967	LINC.XLOC_000958	7.66578	6.78889	5.78709	7.14942	8.21098	7.1877	4.36793	10.315	8.28922	0.214877	3.40947	8.15793	1.85776	3.66215	4.00943	1.36383	3.4292	2.13258
lncRNA00969	TCONS_00000969	LINC.XLOC_000960	8.13511	11.364	11.5742	12.9687	13.2995	8.4487	9.40785	14.1831	9.7184	7.09093	5.82105	5.85992	2.88985	2.9646	6.10527	6.07522	5.91242	14.8461
lncRNA00970	TCONS_00000970	LINC.XLOC_000961	0	1.18068	1.32276	0.997593	0.693886	0.3783	0.503992	0.483515	3.90642	0	0.332632	1.0341	0.516045	0.174388	0.455617	0.371952	0.945987	1.14831
lncRNA00971	TCONS_00000971	LINC.XLOC_000962	8.60445	10.4785	6.11778	12.9687	10.9865	10.8446	7.39188	10.1538	17.7218	3.76034	4.65684	1.2639	3.61232	2.61582	9.84133	2.23171	3.4292	5.08539
lncRNA00972	TCONS_00000972	LINC.XLOC_000963	23.1538	36.1582	27.282	28.9302	32.0344	25.5983	24.1916	43.194	33.4427	11.7108	14.8021	12.5241	12.3851	5.75481	22.2341	11.5305	16.4365	32.973
lncRNA00978	TCONS_00000978	LINC.XLOC_000969	9.856	10.0358	7.93658	9.47713	6.59192	6.1789	3.86394	3.22343	9.90896	1.61158	0.748421	4.48112	2.16739	3.31338	2.7337	2.10773	1.65548	0.738202
lncRNA00979	TCONS_00000979	LINC.XLOC_000970	2.03378	2.80411	2.31484	4.15664	3.12249	2.9003	2.01597	2.2564	2.09613	0.429754	2.07895	0	1.34172	3.48777	1.27573	0.743905	0.118248	1.55843
lncRNA00981	TCONS_00000981	LINC.XLOC_000972	0.156445	0.147585	1.15742	2.32772	4.16332	2.2698	0	0	6.1931	0	0.41579	1.149	1.54814	7.32431	1.09348	0.867889	0	1.14831
lncRNA00982	TCONS_00000982	LINC.XLOC_000973	15.8009	18.3005	13.2276	17.9567	24.1704	25.22	21.3357	22.7252	25.8205	9.45458	9.81263	7.35363	8.46314	8.19625	13.1218	12.2744	11.7066	20.5876
lncRNA00988	TCONS_00000988	LINC.XLOC_000979	1.87733	1.03309	0.496036	1.33012	0.809534	1.1349	1.17598	0.644686	1.04806	0.214877	0.498947	0	0.309627	0.174388	0.364494	0.247968	0	0.410112
lncRNA00989	TCONS_00000989	LINC.XLOC_000980	20.4942	20.3667	18.0227	18.9543	30.184	22.698	20.3277	26.271	23.4385	11.6033	10.8105	5.74502	5.98612	5.58043	8.20111	6.32319	7.5679	13.6157
lncRNA00991	TCONS_00000991	LINC.XLOC_000982	0	0.295169	0.661382	0.498796	0.231295	0.3783	0	0.967029	0.571671	0.859507	0.41579	0	0	1.04633	0	1.73578	1.89197	0
lncRNA00993	TCONS_00000993	LINC.XLOC_000984	0.469334	1.18068	0.496036	1.82892	3.23813	0.2522	0.67199	0.161172	2.85835	0.64463	0.166316	0	0.619254	0	0.911234	0	0	0
lncRNA00994	TCONS_00000994	LINC.XLOC_000985	8.448	9.44542	9.59003	12.4699	9.36746	8.9531	7.22389	5.15749	9.7184	1.50414	3.07684	2.06821	3.71552	3.13899	6.19639	3.47156	5.43943	3.44494
lncRNA00999	TCONS_00000999	LINC.XLOC_000990	10.1689	7.82199	6.94451	8.6458	8.78922	6.1789	13.1038	7.73623	10.0995	1.82645	2.66105	2.06821	2.2706	3.31338	5.37628	3.34757	4.61169	8.69438
lncRNA01000	TCONS_00001000	LINC.XLOC_000991	21.7458	18.7433	19.6761	25.6049	29.2589	24.2112	33.0955	34.3295	20.5801	10.3141	9.31369	11.2602	8.15351	12.556	17.4957	23.061	20.3387	30.0202
lncRNA01001	TCONS_00001001	LINC.XLOC_000992	12.2027	16.5295	8.76331	14.2988	9.59875	15.5103	6.7199	10.4761	18.6746	2.57852	6.32	3.10231	6.29575	4.35971	10.4792	3.71952	4.25694	7.79213
lncRNA01004	TCONS_00001004	LINC.XLOC_000995	5.16267	6.64131	4.96036	5.81929	7.17015	7.8182	4.70393	6.7692	6.66949	2.47108	4.49053	1.95331	1.65134	0.697553	6.92538	0.867889	1.41898	2.70674
lncRNA01006	TCONS_00001006	LINC.XLOC_000997	22.9973	24.9418	17.3613	31.5904	28.1024	30.8945	19.6557	23.531	41.2556	6.23143	10.6442	6.43442	10.9402	6.27798	18.1336	10.9106	7.44965	22.3921
lncRNA01008	TCONS_00001008	LINC.XLOC_000999	10.6382	8.41232	9.42469	7.81448	9.25181	9.20531	8.90386	13.3772	8.86089	5.69424	10.5611	13.903	4.95403	0.348777	9.93245	3.71952	4.61169	12.0573
lncRNA01010	TCONS_00001010	LINC.XLOC_001001	33.792	29.6645	24.1404	33.4194	30.0684	36.9473	29.5675	34.3295	32.4899	16.8678	14.6358	16.8904	13.5204	15.1718	27.4281	20.2094	15.3723	34.6135
lncRNA01011	TCONS_00001011	LINC.XLOC_001002	2.34667	6.34614	6.28313	7.48195	6.12933	5.5484	0.335995	0.644686	9.52784	0.107438	0.249474	0	1.1353	0	2.09584	0.371952	0	0.0820225
lncRNA01014	TCONS_00001014	LINC.XLOC_001005	9.69956	16.9722	11.2435	18.9543	19.4288	14.8798	8.56787	20.3076	13.7201	5.5868	5.40526	1.83841	5.47008	1.56949	11.2993	5.20733	6.74016	16.4045
lncRNA01020	TCONS_00001020	LINC.XLOC_001011	15.3316	10.4785	18.3533	4.3229	0.578238	1.0088	14.6158	4.5128	1.04806	85.9507	69.52	64.8038	32.7173	36.4472	20.5028	76.9941	21.9942	10.0888
lncRNA01021	TCONS_00001021	LINC.XLOC_001012	2.34667	5.31305	5.29105	5.81929	9.25181	6.1789	3.19195	2.57874	8.28922	1.93389	0.997895	2.41291	3.19948	3.48777	3.37157	1.61179	5.20293	1.88652
lncRNA01023	TCONS_00001023	LINC.XLOC_001014	12.8284	9.29783	10.5821	12.8024	10.8709	10.2141	14.4478	16.7618	11.9098	7.09093	6.48632	6.89402	4.95403	1.56949	5.74077	5.33132	9.34163	16.7326
lncRNA01030	TCONS_00001030	LINC.XLOC_001021	16.5831	13.2826	14.0544	12.9687	18.6193	15.7625	14.4478	16.6007	15.2445	7.52069	7.56737	6.89402	6.70859	7.67308	11.5727	13.5143	7.8044	14.518
lncRNA01031	TCONS_00001031	LINC.XLOC_001021	16.5831	13.2826	14.0544	12.9687	18.6193	15.7625	14.4478	16.6007	15.2445	7.52069	7.56737	6.89402	6.70859	7.67308	11.5727	13.5143	7.8044	14.518
lncRNA01032	TCONS_00001032	LINC.XLOC_001022	3.44178	6.05097	11.5742	7.48195	8.21098	11.349	2.51996	4.19046	8.19395	1.3967	2.82737	5.28542	3.4059	1.22072	1.64022	0.867889	0	0.246067
lncRNA01033	TCONS_00001033	LINC.XLOC_001023	15.3316	8.85508	5.12571	8.47954	11.9117	9.96191	14.7838	14.8278	7.0506	6.76862	7.15158	4.25132	4.64441	17.0901	10.3881	14.6301	6.85841	13.7798
lncRNA01034	TCONS_00001034	LINC.XLOC_001024	31.1325	30.6976	23.1484	39.2387	41.4019	38.4605	41.4954	51.7361	34.205	15.9009	22.8684	18.499	11.1466	13.6023	23.0542	31.7399	18.4468	40.5191
lncRNA01035	TCONS_00001035	LINC.XLOC_001025	33.4791	37.6341	30.0929	49.3808	46.0278	42.3696	37.4634	43.5163	48.4967	15.686	15.1347	14.9371	15.1717	24.24	23.5098	28.0204	21.9942	37.2382
lncRNA01037	TCONS_00001037	LINC.XLOC_001027	1.408	0	0	0	0.115648	0.2522	0.335995	0.322343	1.42918	0.537192	0.498947	0.344701	0.309627	2.09266	0.54674	0	0	0
lncRNA01038	TCONS_00001038	LINC.XLOC_001028	29.4116	22.8756	24.9672	33.2531	30.531	28.8769	19.9917	27.0768	32.2994	5.5868	8.8979	7.58343	9.28881	9.41697	14.033	5.4553	8.39564	14.436
lncRNA01039	TCONS_00001039	LINC.XLOC_001029	7.66578	10.9213	11.9049	12.6362	16.8846	12.8622	3.52795	4.67397	18.7699	3.43803	4.07474	2.75761	7.53426	2.61582	6.65201	3.84351	7.3314	4.51124
lncRNA01040	TCONS_00001040	LINC.XLOC_001030	33.9485	28.0411	18.8494	33.2531	36.776	29.6335	34.7755	40.9376	35.7294	11.7108	18.0453	11.2602	10.7337	26.1582	32.2577	29.7562	19.3927	40.191
lncRNA01043	TCONS_00001043	LINC.XLOC_001033	8.76089	11.0688	18.5187	12.9687	14.3403	14.8798	2.85596	6.28569	17.7218	3.54547	3.32632	5.97482	4.43799	3.48777	4.37392	2.97562	4.84819	3.69101
lncRNA01044	TCONS_00001044	LINC.XLOC_001034	7.97867	11.2164	10.4168	10.3085	9.83005	14.1232	4.36793	4.5128	15.2445	1.61158	6.65263	1.149	5.57329	0	4.73842	1.11586	3.19271	2.62472
lncRNA01046	TCONS_00001046	LINC.XLOC_001036	23.936	15.0536	13.2276	18.2892	21.8574	21.0587	18.6477	27.0768	15.7209	8.05788	10.1453	5.05562	5.16045	6.45237	10.9348	12.5224	11.1154	18.291
lncRNA01047	TCONS_00001047	LINC.XLOC_001037	7.82223	9.15025	8.59796	7.31568	6.12933	7.0616	4.19993	5.641	8.09867	1.50414	2.5779	3.10231	4.43799	0.871941	4.55617	2.60367	0.827739	2.78876
lncRNA01050	TCONS_00001050	LINC.XLOC_001040	33.9485	35.7155	37.5334	47.7182	45.4495	38.4605	38.6394	52.3807	46.5912	22.3472	24.199	20.3374	18.5776	31.5643	41.1878	37.1952	36.657	57.8258
lncRNA01051	TCONS_00001051	LINC.XLOC_001041	35.0436	37.0437	30.7543	34.2507	37.7011	37.7039	42.1673	51.5749	33.2522	15.5786	17.4632	14.1328	17.4423	8.71941	26.7903	16.1179	22.5855	40.9292
lncRNA01059	TCONS_00001059	LINC.XLOC_001046	1.25156	0.590339	0	0.332531	0.462591	1.261	0.335995	1.77289	0.857506	1.28926	0.665263	0.459602	0.722463	0.697553	0.911234	2.97562	1.41898	0.0820225
lncRNA01061	TCONS_00001061	LINC.XLOC_001048	3.59822	3.68962	6.61382	4.8217	7.63274	6.1789	0.839987	2.2564	7.81283	0.214877	0.831579	2.52781	2.47702	1.04633	0.820111	0.867889	0.354745	1.64045
lncRNA01065	TCONS_00001065	LINC.XLOC_001052	8.91734	11.9544	5.4564	9.6434	11.6804	9.58361	9.07186	13.0549	7.527	4.40497	1.49684	1.0341	2.99306	4.88287	6.01414	2.10773	6.38542	6.97191
lncRNA01070	TCONS_00001070	LINC.XLOC_001057	4.06756	8.70749	5.29105	7.31568	6.70756	9.33141	5.37592	8.38092	9.62312	2.7934	4.1579	3.90661	4.02515	4.70848	6.74313	5.20733	4.49344	5.90562
lncRNA01071	TCONS_00001071	LINC.XLOC_001058	0.469334	1.77102	2.81087	2.99278	2.4286	4.2874	0.335995	0.967029	6.38366	1.50414	0.332632	0.344701	1.85776	1.74388	0.728987	0.371952	1.18248	2.46067
lncRNA01072	TCONS_00001072	LINC.XLOC_001059	9.54311	15.2012	14.2197	23.9422	15.8437	16.5191	12.7678	13.0549	24.5818	5.80167	4.57368	2.06821	7.22463	8.71941	9.47683	3.0996	1.18248	13.6157
lncRNA01073	TCONS_00001073	LINC.XLOC_001060	24.0925	18.4481	14.3851	19.4531	24.6329	22.1936	33.5995	30.3002	21.1518	8.91739	9.97895	10.5708	10.2177	12.0328	17.9513	21.2013	29.2074	27.3955
lncRNA01074	TCONS_00001074	LINC.XLOC_001061	2.03378	2.95169	2.64553	4.8217	6.36062	6.6833	1.51198	1.1282	9.43257	1.50414	1.91263	0.229801	2.68343	5.58043	3.82718	0.619921	1.65548	2.5427
lncRNA01078	TCONS_00001078	LINC.XLOC_001065	1.72089	0.295169	0.330691	0.498796	0.115648	0.2522	0.167997	0	0.571671	1.50414	0.41579	0	0.103209	0	0.637864	0.495937	2.24672	0.902247
lncRNA01080	TCONS_00001080	LINC.XLOC_001067	32.8533	33.7969	26.1246	19.4531	15.4968	14.5015	41.8313	21.4358	13.4343	45.6613	36.5063	37.2277	32.2012	64.1749	30.7997	51.7014	36.5388	21.982
lncRNA01087	TCONS_00001087	LINC.XLOC_001074	0	0.147585	0.330691	0	0	0	0.67199	0	0.666949	1.3967	0.249474	0.689402	0.206418	1.04633	0.728987	2.10773	1.18248	0
lncRNA01088	TCONS_00001088	LINC.XLOC_001075	6.25778	6.64131	6.28313	6.31809	8.44228	6.9355	8.90386	10.1538	6.86005	5.69424	7.48421	5.40032	2.58023	1.91827	4.2828	1.85976	2.83796	6.88989
lncRNA01090	TCONS_00001090	LINC.XLOC_001077	46.1511	47.8174	37.3681	52.2074	58.6334	56.3667	57.6231	59.6335	53.2606	22.9918	25.1968	25.1632	19.3001	4.5341	30.1618	13.3903	24.1227	40.191
lncRNA01091	TCONS_00001091	LINC.XLOC_001078	0	1.32826	0.165345	1.33012	0	0	0.839987	0.483515	0.476392	3.22315	0	0.804303	0.412836	0	0.820111	0.991873	0.945987	0.574157
lncRNA01094	TCONS_00001094	LINC.XLOC_001081	22.3716	28.0411	20.3375	30.2603	36.6603	31.3989	19.3197	23.0475	46.6864	6.87606	12.8895	11.7198	14.3461	4.88287	10.7526	4.95937	15.1358	18.9472
lncRNA01097	TCONS_00001097	LINC.XLOC_001084	2.34667	0.295169	0.496036	0.166265	0.346943	0.2522	0	0	0.190557	0	0	0	0.103209	0	1.00236	0.247968	1.06424	0
lncRNA01101	TCONS_00001101	LINC.XLOC_001088	22.528	17.5626	15.8732	25.6049	22.7826	24.2112	17.1357	23.3699	24.6771	9.99177	9.39684	9.76654	10.0113	14.1255	17.3134	15.746	10.6424	33.8753
lncRNA01102	TCONS_00001102	LINC.XLOC_001089	34.1049	27.4507	27.778	29.2627	35.9664	30.0118	39.6474	45.6115	27.5355	18.2645	17.38	31.9423	10.7337	17.962	33.6245	32.7318	41.387	44.3742
lncRNA01103	TCONS_00001103	LINC.XLOC_001090	9.856	10.0358	8.10193	15.1302	10.8709	11.2229	13.6078	17.5677	9.52784	6.12399	3.57579	6.08972	4.85082	4.88287	7.92774	7.56303	12.0613	11.7292
lncRNA01107	TCONS_00001107	LINC.XLOC_001094	3.44178	5.60822	4.46433	7.64821	5.66673	5.044	6.3839	3.3846	6.76477	3.43803	5.65474	7.69833	7.53426	34.8777	6.46976	24.3009	14.1898	3.52697
lncRNA01113	TCONS_00001113	LINC.XLOC_001099	2.03378	2.06619	4.79502	5.98556	2.54425	4.4135	3.19195	3.06226	7.90811	1.82645	1.74632	2.29801	2.88985	0.523165	1.36685	2.85164	3.19271	2.87079
lncRNA01115	TCONS_00001115	LINC.XLOC_001101	29.4116	20.2191	25.9592	28.7639	21.6261	25.22	27.8876	41.2599	23.2479	11.7108	11.3095	11.2602	8.97918	8.71941	17.2223	21.0773	15.9635	27.3955
lncRNA01120	TCONS_00001120	LINC.XLOC_001106	2.34667	3.24686	0.992073	3.82411	4.04767	1.7654	2.51996	3.06226	4.28753	0.752069	0.41579	0.919203	2.06418	0	0.182247	2.60367	0.827739	2.21461
lncRNA01121	TCONS_00001121	LINC.XLOC_001107	0.312889	0.147585	0.661382	0.166265	0	1.5132	1.00798	0.805858	0.762227	0.752069	0	1.149	0.412836	0.871941	0.637864	1.36383	0	0
lncRNA01126	TCONS_00001126	LINC.XLOC_001112	19.2427	8.41232	9.42469	14.7976	15.4968	8.5748	15.1198	10.9597	9.24201	10.9587	7.56737	6.89402	7.01821	1.04633	10.8437	9.17483	14.6628	18.5371
lncRNA01128	TCONS_00001128	LINC.XLOC_001114	7.35289	6.05097	6.28313	9.31087	6.12933	10.7185	4.19993	4.5128	11.4334	3.54547	2.82737	3.21721	3.92194	3.13899	4.46505	3.71952	9.81462	5.41348
lncRNA01130	TCONS_00001130	LINC.XLOC_001116	48.3414	47.8174	35.5493	62.1833	63.8375	65.1937	49.5592	45.6115	60.4065	20.091	26.9432	24.244	21.9835	19.1827	39.6387	33.5997	38.1942	46.4247
lncRNA01132	TCONS_00001132	LINC.XLOC_001118	1.56445	0.590339	0.496036	0.665062	0	0.5044	0.503992	0.161172	0.0952784	0.429754	0	0	1.1353	0	0.27337	0	1.30073	0
lncRNA01133	TCONS_00001133	LINC.XLOC_001119	23.1538	24.0563	20.0068	33.7519	30.6466	26.8593	36.6234	38.1976	27.2496	16.4381	19.6253	11.3751	10.2177	6.27798	21.9607	21.8212	21.9942	41.8315
lncRNA01134	TCONS_00001134	LINC.XLOC_001120	0.469334	2.50894	1.8188	2.66025	1.73471	4.5396	0.335995	0.805858	9.05145	0.107438	0.748421	0.344701	0.722463	0.697553	0.364494	0	0.236497	0.0820225
lncRNA01136	TCONS_00001136	LINC.XLOC_001122	10.3253	12.6923	11.7395	18.1229	12.4899	11.6012	17.6397	20.1464	14.387	7.30581	5.98737	5.05562	4.5412	3.83654	11.6638	11.1586	8.75038	20.1775
lncRNA01137	TCONS_00001137	LINC.XLOC_001123	46.7769	46.3416	37.0374	45.0579	50.885	52.8359	39.8154	44.3222	54.6898	16.1158	20.6232	12.639	15.791	10.9865	28.8861	24.0529	17.8555	34.2034
lncRNA01143	TCONS_00001143	LINC.XLOC_001129	2.34667	4.57512	8.26727	7.31568	7.97969	12.2317	1.51198	1.1282	11.0523	1.3967	1.16421	0.574502	2.47702	0.174388	2.18696	1.85976	0.236497	1.72247
lncRNA01148	TCONS_00001148	LINC.XLOC_001134	9.856	11.364	7.2752	9.31087	9.9457	13.1144	5.03992	11.282	17.6265	4.29754	5.57158	5.51522	5.6765	4.5341	7.28987	1.73578	6.38542	8.61236
lncRNA01155	TCONS_00001155	LINC.XLOC_001141	0.469334	1.9186	4.96036	3.49158	4.39461	5.8006	0.167997	0.322343	6.47893	0.322315	1.33053	2.06821	1.65134	0	0.820111	0	0	1.14831
lncRNA01159	TCONS_00001159	LINC.XLOC_001145	18.7733	21.2522	16.8652	21.947	27.6398	29.3813	22.8476	26.1098	29.8222	9.66946	11.2263	8.15793	8.87597	12.556	19.3182	18.9696	12.5343	23.7865
lncRNA01160	TCONS_00001160	LINC.XLOC_001146	2.03378	2.65652	1.8188	2.66025	1.61907	5.1701	1.00798	0.644686	6.47893	1.50414	0.41579	0.804303	1.44493	2.79021	2.55145	1.85976	1.89197	4.18315
lncRNA01164	TCONS_00001164	LINC.XLOC_001150	17.3653	9.88817	14.3851	11.3061	15.0342	16.8974	16.1277	14.8278	14.1965	4.40497	5.82105	8.50263	5.6765	3.13899	9.38571	1.61179	7.3314	15.9944
lncRNA01166	TCONS_00001166	LINC.XLOC_001152	0.469334	1.32826	0.826727	1.66265	0.925181	1.0088	0.67199	0.644686	0.571671	1.18182	1.99579	2.41291	1.03209	0	1.1846	1.73578	3.4292	0.820225
lncRNA01167	TCONS_00001167	LINC.XLOC_001153	15.488	9.88817	5.78709	9.6434	9.59875	9.70971	12.4318	13.3772	8.86089	4.1901	4.1579	5.40032	4.12836	5.75481	5.28516	7.19108	4.1387	10.991
lncRNA01169	TCONS_00001169	LINC.XLOC_001155	22.9973	21.5474	18.188	26.2699	32.7283	20.0499	22.3437	21.597	28.2024	6.23143	8.98105	7.81323	4.74761	4.88287	12.6662	5.08335	10.7606	15.1742
lncRNA01170	TCONS_00001170	LINC.XLOC_001156	5.632	7.37923	6.77916	11.9711	14.8029	8.5748	2.35196	5.80217	20.6754	2.90084	5.57158	4.02151	4.23157	2.79021	5.64965	2.60367	5.91242	2.5427
lncRNA01171	TCONS_00001171	LINC.XLOC_001157	13.1413	11.2164	8.92865	10.1422	11.1022	11.9795	8.23187	6.60803	13.9107	6.76862	5.82105	3.67681	3.92194	8.37064	7.38099	2.23171	7.92264	5.8236
lncRNA01177	TCONS_00001177	LINC.XLOC_001163	22.3716	26.4177	19.8415	32.0892	36.6603	26.3549	22.8476	43.3551	31.5372	8.27276	8.64842	9.19203	11.6626	6.62675	20.9584	10.2907	9.10513	32.809
lncRNA01181	TCONS_00001181	LINC.XLOC_001167	1.408	2.06619	0.826727	0.665062	0.462591	0.7566	1.34398	0.161172	1.61973	0.429754	0.166316	1.2639	0.309627	0.174388	1.09348	0.619921	0.354745	0.65618
lncRNA01183	TCONS_00001183	LINC.XLOC_001169	0.625778	0.295169	0.330691	1.66265	0.346943	2.2698	0.335995	0.644686	2.09613	0	0	0.574502	0	0.348777	0.911234	0.123984	1.65548	0
lncRNA01188	TCONS_00001188	LINC.XLOC_001174	1.87733	8.70749	6.94451	8.6458	6.59192	8.827	3.86394	2.90109	9.81368	1.71901	3.65895	4.13641	2.88985	0	4.82954	1.36383	4.49344	6.15169
lncRNA01189	TCONS_00001189	LINC.XLOC_001175	26.752	34.3872	27.4473	37.9085	48.1094	40.6042	38.4714	34.813	41.6367	10.4215	11.3095	17.35	14.1396	5.75481	24.0566	8.18295	14.1898	33.3011
lncRNA01190	TCONS_00001190	LINC.XLOC_001176	19.8685	25.9749	19.5108	29.429	30.2997	31.525	29.9035	25.9486	38.2067	12.4629	13.3053	12.5241	13.314	3.83654	11.6638	7.43905	5.91242	28.2978
lncRNA01191	TCONS_00001191	LINC.XLOC_001177	39.7369	45.1609	23.6444	43.8941	48.572	48.9268	41.1594	47.3844	49.4495	14.0744	20.0411	11.8347	14.6557	17.962	30.8908	20.9533	21.403	36.8281
lncRNA01192	TCONS_00001192	LINC.XLOC_001178	0.469334	0.590339	0.165345	1.33012	0.693886	0.5044	0.839987	1.45054	0.381114	0.322315	0.249474	0	0.722463	0	0.54674	1.11586	0	0.0820225
lncRNA01194	TCONS_00001194	LINC.XLOC_001180	0	0.590339	0.165345	1.33012	0.115648	1.0088	1.00798	1.1282	2.47724	1.28926	0.332632	0	0.722463	0	2.09584	0.991873	0	0.574157
lncRNA01200	TCONS_00001200	LINC.XLOC_001186	2.97245	0.737923	1.32276	0.498796	1.04083	1.0088	0.335995	0.322343	0.762227	1.3967	1.08105	0	0.309627	0	1.5491	3.47156	1.06424	0
lncRNA01203	TCONS_00001203	LINC.XLOC_001189	2.03378	4.13237	2.31484	2.99278	3.00684	1.6393	1.34398	1.77289	4.76392	4.1901	4.40737	1.83841	3.81873	9.41697	3.82718	3.34757	3.19271	1.96854
lncRNA01211	TCONS_00001211	LINC.XLOC_001197	2.34667	2.50894	3.30691	2.66025	2.89119	4.2874	2.18397	0.483515	3.43002	1.61158	2.24526	2.98741	1.44493	0	2.64258	0.743905	1.41898	0.492135
lncRNA01215	TCONS_00001215	LINC.XLOC_001201	2.34667	5.01788	2.97622	4.65543	6.59192	7.0616	2.35196	3.54577	7.14588	1.28926	2.5779	1.0341	1.34172	0	2.7337	0.867889	2.60147	1.4764
lncRNA01216	TCONS_00001216	LINC.XLOC_001202	3.75467	2.95169	7.2752	7.98074	9.25181	8.3226	2.51996	6.28569	9.43257	0.966946	1.33053	2.18311	1.1353	0.174388	2.46033	0.619921	4.61169	0.410112
lncRNA01219	TCONS_00001219	LINC.XLOC_001205	0.938667	3.39445	3.47225	6.15182	4.8572	5.1701	0.839987	1.61172	7.33644	0	0	0	1.54814	0	1.82247	0.123984	0	1.96854
lncRNA01228	TCONS_00001228	LINC.XLOC_001214	12.2027	11.6592	10.2514	9.97593	13.1838	10.7185	14.9518	12.7325	10.5759	5.15704	7.40105	3.44701	3.50911	4.88287	12.9395	8.30694	11.3518	15.0921
lncRNA01229	TCONS_00001229	LINC.XLOC_001215	49.1236	41.0285	37.5334	43.7278	58.8647	52.8359	45.3593	54.7983	41.065	19.2315	24.6979	21.8311	19.5065	4.88287	25.4234	9.91873	16.9095	30.1022
lncRNA01230	TCONS_00001230	LINC.XLOC_001216	17.9911	19.186	19.1801	20.1181	20.4696	21.8153	25.5356	29.4944	22.1999	8.70251	14.1368	18.0394	11.5594	7.4987	23.2365	18.4736	18.3285	28.9539
lncRNA01234	TCONS_00001234	LINC.XLOC_001220	0.156445	0.295169	1.15742	0.332531	1.15648	0.8827	0.335995	0.644686	0.952784	0.537192	0.997895	1.0341	0.412836	0	0.364494	0	1.89197	2.62472
lncRNA01235	TCONS_00001235	LINC.XLOC_001221	8.76089	7.96957	9.75538	8.6458	8.67357	12.61	7.89588	7.09155	10.1948	2.90084	6.40316	4.36622	2.58023	3.48777	4.55617	1.98375	8.63214	5.65955
lncRNA01236	TCONS_00001236	LINC.XLOC_001222	25.344	25.0894	18.8494	27.6001	37.2385	28.6247	29.3995	41.7434	34.3002	8.05788	12.8063	11.1453	10.1145	6.62675	25.7879	12.5224	20.457	27.8056
lncRNA01242	TCONS_00001242	LINC.XLOC_001228	18.304	20.8094	18.5187	21.4482	30.0684	22.8241	21.1677	19.0182	30.3938	12.1405	8.48211	4.59602	10.3209	1.56949	15.6732	2.23171	8.75038	13.5337
lncRNA01248	TCONS_00001248	LINC.XLOC_001234	9.23023	9.593	6.77916	6.31809	9.9457	11.9795	9.74385	10.4761	8.47978	1.61158	7.3179	3.56191	3.81873	7.4987	7.10762	9.17483	2.12847	8.53034
lncRNA01252	TCONS_00001252	LINC.XLOC_001238	19.3991	16.3819	14.0544	20.9495	25.3268	19.9238	26.7116	27.8827	21.4376	9.13226	11.6421	5.51522	9.08239	14.2998	12.8484	21.3253	14.7811	23.8685
lncRNA01254	TCONS_00001254	LINC.XLOC_001240	33.1662	34.9776	38.3601	46.2218	42.7896	41.7391	52.5832	51.2525	43.8281	13.2149	12.9726	14.9371	14.4493	14.9974	27.7926	26.2846	19.1562	50.4438
lncRNA01265	TCONS_00001265	LINC.XLOC_001251	24.7182	21.3998	19.1801	25.7711	28.7963	33.6687	30.2395	28.5274	22.581	9.34714	6.98526	7.58343	11.5594	8.54503	16.6756	13.1423	14.5446	32.6449
lncRNA01266	TCONS_00001266	LINC.XLOC_001252	0.156445	3.68962	3.80294	2.66025	4.27896	5.5484	0.503992	0.322343	5.81198	0.537192	1.49684	0.459602	1.23851	1.74388	0.455617	0	0	0
lncRNA01269	TCONS_00001269	LINC.XLOC_001255	0	0.147585	0.992073	0.166265	0.346943	0.6305	0.167997	1.1282	0.285835	0	0	1.95331	0.619254	2.44144	0.0911234	1.11586	0	0
lncRNA01272	TCONS_00001272	LINC.XLOC_001258	0	0.295169	0.826727	0	0.115648	0.8827	1.84797	0.644686	0.381114	0.429754	0.498947	0.229801	0	0.697553	0.820111	1.11586	0	1.14831
lncRNA01274	TCONS_00001274	LINC.XLOC_001260	19.2427	18.7433	21.6603	21.7808	30.6466	22.8241	25.1996	30.7838	20.3896	15.0414	13.8874	12.1794	9.90806	17.7876	21.1406	30.3761	16.4365	35.6798
lncRNA01278	TCONS_00001278	LINC.XLOC_001264	30.1938	24.9418	23.4791	31.2579	32.6126	25.22	33.0955	28.5274	29.5363	10.529	12.8895	11.3751	8.56635	10.4633	20.4116	12.5224	15.254	22.2281
lncRNA01279	TCONS_00001279	LINC.XLOC_001265	18.9298	15.0536	10.0861	18.2892	18.5036	18.2845	19.9917	23.2087	17.1501	6.4463	12.64	8.50263	5.16045	12.0328	15.3999	19.4655	11.9431	22.8022
lncRNA01281	TCONS_00001281	LINC.XLOC_001267	7.04	3.98479	6.44847	2.82651	4.74155	5.4223	7.22389	6.7692	3.14419	1.82645	1.33053	2.29801	1.65134	1.04633	2.55145	2.10773	3.6657	10.6629
lncRNA01283	TCONS_00001283	LINC.XLOC_001269	10.7947	14.7585	12.8969	18.4555	18.2723	16.5191	12.9358	19.8241	17.3407	3.76034	7.06842	9.88144	5.36687	0.871941	15.8555	7.31506	13.7168	19.7674
lncRNA01285	TCONS_00001285	LINC.XLOC_001271	6.25778	5.01788	5.12571	4.3229	2.54425	5.9267	6.3839	4.99632	3.14419	4.1901	1.33053	1.0341	1.75455	0.348777	1.73134	5.4553	2.36497	5.00337
lncRNA01286	TCONS_00001286	LINC.XLOC_001272	4.06756	9.00266	6.77916	11.8048	15.6124	12.4839	6.2159	7.25272	18.3887	1.07438	4.32421	3.10231	3.50911	0	6.56088	0.247968	0.827739	2.62472
lncRNA01287	TCONS_00001287	LINC.XLOC_001273	10.0124	15.0536	11.9049	14.1326	12.6056	13.4927	8.73586	12.0879	18.9604	6.01655	6.07053	3.10231	4.64441	3.31338	6.83425	2.3557	4.37519	4.18315
lncRNA01288	TCONS_00001288	LINC.XLOC_001274	6.41422	4.57512	4.96036	7.14942	6.01368	6.6833	4.36793	5.80217	7.14588	2.7934	1.74632	0.919203	3.19948	0.174388	4.64729	0	1.65548	0.738202
lncRNA01290	TCONS_00001290	LINC.XLOC_001276	11.5769	13.873	7.77124	14.6314	17.1159	16.8974	15.4558	17.4065	14.1012	7.73557	6.90211	8.61753	7.01821	3.31338	14.6709	4.46343	10.9971	17.4708
lncRNA01292	TCONS_00001292	LINC.XLOC_001278	36.2951	32.0259	36.2106	38.5736	35.0412	34.047	41.6634	51.7361	36.4916	14.5042	22.5358	21.2566	13.314	33.6569	26.8814	45.2542	38.7855	50.0337
lncRNA01294	TCONS_00001294	LINC.XLOC_001280	0	2.50894	1.15742	0.665062	1.27212	2.2698	0.839987	0.322343	5.14504	0.322315	2.16211	2.64271	2.2706	0.348777	1.45797	0.991873	1.06424	1.06629
lncRNA01295	TCONS_00001295	LINC.XLOC_001281	2.34667	2.50894	3.14156	2.49398	3.58508	3.6569	6.88789	4.83515	2.95363	2.7934	1.74632	2.29801	1.75455	0.871941	3.73606	1.98375	1.77373	5.57753
lncRNA01298	TCONS_00001298	LINC.XLOC_001284	7.19645	9.15025	6.28313	8.31327	8.78922	9.96191	9.57585	6.7692	7.43172	3.33059	5.32211	5.97482	3.30269	9.59136	6.83425	5.95124	10.1694	5.16742
lncRNA01299	TCONS_00001299	LINC.XLOC_001285	21.5893	21.8425	22.487	23.9422	23.9391	19.6716	24.8636	24.8204	21.914	10.6364	7.9	11.3751	6.50217	9.59136	13.0306	15.994	11.8248	21.0798
lncRNA01309	TCONS_00001309	LINC.XLOC_001295	7.66578	7.37923	6.11778	8.6458	10.8709	7.4399	10.0798	9.99263	8.47978	6.9835	2.5779	2.41291	3.92194	8.54503	7.10762	8.92686	6.38542	11.073
lncRNA01311	TCONS_00001311	LINC.XLOC_001296	5.00622	2.80411	3.14156	4.15664	5.89803	5.6745	6.5519	6.28569	3.81114	2.04133	2.91053	1.3788	2.16739	2.26705	3.82718	4.58741	3.4292	6.5618
lncRNA01310	TCONS_00001310	LINC.XLOC_001296	5.00622	2.80411	3.14156	4.15664	5.89803	5.6745	6.5519	6.28569	3.81114	2.04133	2.91053	1.3788	2.16739	2.26705	3.82718	4.58741	3.4292	6.5618
lncRNA01314	TCONS_00001314	LINC.XLOC_001299	0.312889	0.590339	0.826727	2.99278	1.04083	1.6393	0.67199	0.967029	4.66864	0	2.91053	0	1.34172	2.09266	0.728987	1.98375	1.18248	0.574157
lncRNA01315	TCONS_00001315	LINC.XLOC_001300	17.5218	13.135	9.59003	9.1446	13.6464	17.2757	10.9198	17.5677	13.9107	2.90084	8.56526	5.05562	8.15351	1.91827	9.20346	4.09148	8.04089	9.35056
lncRNA01316	TCONS_00001316	LINC.XLOC_001301	7.04	8.41232	6.44847	7.31568	9.25181	12.9883	1.51198	2.41757	6.76477	1.3967	4.49053	4.02151	3.4059	0	3.37157	0.495937	2.12847	1.80449
lncRNA01317	TCONS_00001317	LINC.XLOC_001302	41.4578	36.4534	35.7146	57.3616	54.2387	63.05	40.3194	52.2196	54.404	17.6199	23.0347	12.1794	15.1717	12.3816	25.6968	10.6626	29.4439	40.7652
lncRNA01318	TCONS_00001318	LINC.XLOC_001303	1.25156	1.32826	0.496036	2.32772	1.85036	3.0264	1.67997	0.967029	3.33475	0	0	0.574502	0	0	0.637864	0.495937	0.591242	1.80449
lncRNA01325	TCONS_00001325	LINC.XLOC_001310	0	1.9186	3.47225	2.49398	3.46943	4.9179	0.335995	0.322343	4.8592	1.07438	0.332632	0.804303	2.2706	0	0	0	0	0
lncRNA01326	TCONS_00001326	LINC.XLOC_001311	3.28533	0.737923	3.47225	1.66265	0.693886	1.6393	1.51198	0.644686	3.81114	0.537192	0.665263	0.804303	1.54814	0	0.820111	0.247968	1.06424	2.70674
lncRNA01336	TCONS_00001336	LINC.XLOC_001321	21.4329	14.3157	12.5663	23.6097	25.5581	21.0587	19.3197	21.1135	24.5818	4.61985	5.48842	5.85992	7.01821	5.9292	10.4792	3.0996	8.27739	27.5595
lncRNA01338	TCONS_00001338	LINC.XLOC_001323	9.38667	11.2164	8.10193	7.14942	8.90487	10.5924	8.56787	11.6043	10.8617	5.5868	5.23895	7.23873	2.88985	3.31338	6.92538	4.83538	6.38542	11.2371
lncRNA01340	TCONS_00001340	LINC.XLOC_001325	46.9334	43.2423	39.0215	52.5399	56.6673	54.223	47.2073	65.4356	51.1645	34.4877	23.0347	24.5887	41.0772	88.5892	41.2789	39.7989	28.9709	66.7663
lncRNA01342	TCONS_00001342	LINC.XLOC_001327	50.5316	53.2781	50.761	57.8604	58.6334	62.1673	70.7269	73.9777	52.7843	18.372	24.0326	27.4612	23.7381	30.6923	44.286	29.8802	30.0351	54.3809
lncRNA01343	TCONS_00001343	LINC.XLOC_001328	27.5342	26.2701	24.3058	32.4218	38.8576	29.5074	27.0476	42.2269	29.2505	11.8182	10.3947	9.19203	8.0503	8.8938	16.1288	9.54678	19.6292	21.4899
lncRNA01344	TCONS_00001344	LINC.XLOC_001329	10.7947	8.11716	7.77124	9.31087	11.2178	10.7185	10.4158	17.7289	8.19395	3.33059	5.90421	3.21721	4.43799	5.05726	8.10998	4.95937	10.9971	13.3697
lncRNA01345	TCONS_00001345	LINC.XLOC_001330	13.9236	10.4785	8.92865	13.9663	12.6056	14.5015	13.1038	14.989	14.7682	5.5868	4.98947	8.15793	4.74761	4.18532	5.37628	9.42279	11.8248	10.4169
lncRNA01347	TCONS_00001347	LINC.XLOC_001332	15.488	13.2826	8.43262	14.6314	14.2247	13.4927	13.4398	14.8278	16.1021	8.70251	6.65263	6.31952	4.74761	2.9646	11.2993	7.31506	4.61169	15.5843
lncRNA01348	TCONS_00001348	LINC.XLOC_001333	1.72089	6.34614	6.28313	5.48676	6.01368	4.0352	0.167997	0.483515	7.33644	2.04133	1.49684	2.75761	2.06418	0	1.00236	0.247968	2.83796	0.98427
lncRNA01349	TCONS_00001349	LINC.XLOC_001334	64.2987	56.3773	50.4304	65.5086	66.613	60.9063	67.5349	82.3586	57.4529	29.0084	29.2716	21.2566	20.229	31.7387	40.7322	50.3376	46.3534	61.8449
lncRNA01354	TCONS_00001354	LINC.XLOC_001339	1.72089	1.18068	1.48811	3.82411	3.12249	3.9091	0.167997	2.2564	6.09782	1.50414	0	0.574502	1.44493	0	0.911234	1.23984	0	0.410112
lncRNA01355	TCONS_00001355	LINC.XLOC_001340	2.34667	5.01788	5.62174	4.48917	4.27896	4.2874	2.18397	2.09523	6.28838	1.50414	1.58	2.64271	3.4059	2.61582	2.55145	0.867889	3.9022	4.10112
lncRNA01356	TCONS_00001356	LINC.XLOC_001341	11.4204	5.01788	9.42469	17.6241	15.9594	16.1408	6.5519	6.93038	16.5784	2.04133	4.1579	2.41291	3.92194	2.9646	5.64965	2.85164	3.19271	8.53034
lncRNA01357	TCONS_00001357	LINC.XLOC_001342	4.38045	4.87029	6.77916	6.65062	7.40145	7.4399	3.52795	2.73992	6.47893	2.68596	5.57158	0.1149	4.5412	0	3.73606	0.495937	1.06424	2.13258
lncRNA01358	TCONS_00001358	LINC.XLOC_001343	0.469334	0.147585	0.496036	1.66265	0	1.3871	1.00798	0	0.857506	0	1.24737	0	0.206418	0	0.911234	0.123984	0	0.410112
lncRNA01359	TCONS_00001359	LINC.XLOC_001344	11.4204	10.6261	15.7078	19.2868	20.8166	23.8329	5.87991	5.15749	29.8222	5.47936	3.32632	3.67681	8.0503	3.66215	7.65436	2.10773	4.02045	7.71011
lncRNA01367	TCONS_00001367	LINC.XLOC_001352	12.8284	13.5778	9.75538	17.9567	18.7349	19.9238	15.6238	21.1135	18.484	6.33887	12.3074	10.341	7.43105	7.32431	7.38099	15.746	10.0511	19.9315
lncRNA01368	TCONS_00001368	LINC.XLOC_001353	33.0098	33.6493	26.6206	40.5688	39.3202	37.83	45.1913	51.5749	36.5869	18.6943	14.6358	16.201	13.9332	24.4144	30.6175	41.0387	29.2074	43.0618
lncRNA01369	TCONS_00001369	LINC.XLOC_001354	51.7831	43.0947	43.9819	64.6773	60.5994	55.7362	55.4391	62.5345	61.264	25.6778	23.3674	17.9245	19.7129	12.9047	35.8115	26.7806	30.5081	48.8034
lncRNA01372	TCONS_00001372	LINC.XLOC_001357	25.5005	20.3667	18.3533	28.5977	28.6806	24.3373	29.7355	37.553	25.3441	11.8182	13.8874	7.12383	10.7337	28.9485	14.3975	36.5753	30.9811	33.7112
lncRNA01374	TCONS_00001374	LINC.XLOC_001359	4.06756	5.16546	7.44054	4.3229	4.27896	7.8182	1.67997	2.2564	7.527	0.752069	1.58	1.49371	3.19948	0	5.37628	1.36383	3.19271	0.738202
lncRNA01375	TCONS_00001375	LINC.XLOC_001360	20.9636	14.1681	14.2197	23.9422	25.5581	20.4282	21.3357	26.1098	20.6754	7.62813	7.23474	9.53673	7.22463	6.80114	14.8531	15.1261	19.2745	23.2124
lncRNA01376	TCONS_00001376	LINC.XLOC_001361	15.3316	11.8068	9.92073	12.4699	19.1975	13.1144	15.9598	16.6007	12.3862	4.72729	4.40737	3.21721	2.99306	1.56949	7.38099	5.20733	9.57812	14.764
lncRNA01379	TCONS_00001379	LINC.XLOC_001364	12.2027	12.3971	11.5742	10.641	16.3063	15.7625	3.35995	6.12452	14.7682	0.966946	5.57158	3.10231	3.61232	0	4.64729	0.619921	1.89197	2.95281
lncRNA01381	TCONS_00001381	LINC.XLOC_001366	3.59822	8.41232	5.29105	8.31327	5.66673	7.0616	5.03992	5.96335	12.1956	3.33059	3.57579	3.44701	1.44493	1.74388	4.19168	1.11586	1.41898	2.62472
lncRNA01389	TCONS_00001389	LINC.XLOC_001374	17.5218	21.1046	18.5187	31.923	26.4833	30.6423	24.0236	32.7178	29.2505	10.0992	13.5547	12.2943	11.6626	10.9865	21.7785	18.2257	21.7577	27.4775
lncRNA01394	TCONS_00001394	LINC.XLOC_001379	6.72711	6.49372	6.77916	6.98315	9.7144	7.9443	7.22389	7.73623	8.00339	2.47108	1.74632	4.36622	2.2706	1.22072	6.01414	3.0996	9.10513	7.38202
lncRNA01400	TCONS_00001400	LINC.XLOC_001385	12.5156	14.0205	17.3613	17.2916	23.8234	21.8153	18.4797	18.8571	15.5304	5.04961	4.40737	7.81323	6.50217	5.58043	13.3951	4.95937	4.96643	19.1933
lncRNA01402	TCONS_00001402	LINC.XLOC_001387	1.408	0.737923	1.32276	0	0.346943	0.1261	1.34398	0.644686	0.381114	0.966946	0.498947	0.229801	0.516045	1.04633	1.5491	1.23984	0.236497	0.0820225
lncRNA01403	TCONS_00001403	LINC.XLOC_001388	16.2702	8.55991	12.2356	7.98074	6.93886	7.566	8.06387	9.99263	11.3381	5.69424	3.99158	6.08972	1.96097	4.88287	7.47212	7.68702	10.2876	9.51461
lncRNA01405	TCONS_00001405	LINC.XLOC_001390	16.896	17.7102	18.0227	18.788	18.6193	23.0763	20.8317	21.597	21.7235	12.0331	8.31579	15.052	7.53426	58.2457	25.2412	34.7156	50.2556	23.7865
lncRNA01406	TCONS_00001406	LINC.XLOC_001391	9.54311	6.19856	9.42469	13.3012	11.5648	11.4751	10.7518	12.249	12.1004	1.71901	5.82105	4.82582	3.19948	2.61582	8.74785	3.84351	2.71971	8.85843
lncRNA01409	TCONS_00001409	LINC.XLOC_001394	11.1076	9.74059	7.2752	8.47954	7.40145	9.20531	10.7518	14.6666	18.8651	5.90911	6.98526	3.67681	4.85082	5.75481	6.19639	7.56303	10.2876	11.4011
lncRNA01411	TCONS_00001411	LINC.XLOC_001396	7.19645	9.74059	9.59003	9.1446	17.5784	12.7361	8.23187	3.86812	20.6754	2.36364	2.91053	4.13641	4.12836	1.22072	6.74313	0.743905	0.591242	0.820225
lncRNA01413	TCONS_00001413	LINC.XLOC_001398	5.31911	8.41232	5.4564	8.81207	4.16332	7.566	0	0.967029	13.5295	0.537192	0.997895	1.49371	2.16739	0	0.455617	0.123984	0.118248	0.164045
lncRNA01416	TCONS_00001416	LINC.XLOC_001401	16.896	20.3667	20.3375	18.788	22.5513	20.3021	22.1757	24.0146	19.7226	7.73557	12.4737	4.36622	8.0503	7.4987	18.5892	11.9025	16.0818	21.1618
lncRNA01420	TCONS_00001420	LINC.XLOC_001405	8.60445	10.0358	6.11778	10.1422	6.82321	7.9443	9.07186	6.93038	8.86089	2.36364	9.81263	6.31952	3.81873	51.2702	4.00943	12.0265	9.34163	4.67528
lncRNA01421	TCONS_00001421	LINC.XLOC_001406	119.054	108.622	99.3726	134.343	132.532	112.355	163.125	141.347	108.999	85.0912	85.819	83.8773	122.406	191.304	141.606	163.783	157.389	135.665
lncRNA01429	TCONS_00001429	LINC.XLOC_001414	0.938667	0.737923	0.826727	0.665062	0.462591	2.522	1.00798	1.93406	1.81029	1.71901	1.66316	0	1.1353	3.66215	1.1846	5.95124	0.354745	0.98427
lncRNA01432	TCONS_00001432	LINC.XLOC_001417	6.41422	9.15025	11.2435	8.97834	5.0885	6.305	5.37592	5.641	9.52784	2.47108	2.99368	3.79171	1.44493	0	3.73606	4.21546	1.53723	3.85506
lncRNA01436	TCONS_00001436	LINC.XLOC_001421	1.25156	3.54203	7.60589	5.98556	5.66673	4.4135	0.335995	0.967029	8.28922	1.93389	0.997895	1.0341	1.03209	0	0.637864	0.371952	3.07446	1.06629
lncRNA01437	TCONS_00001437	LINC.XLOC_001422	12.3591	9.74059	8.92865	11.6386	10.5239	10.4663	15.2878	17.0842	12.9579	5.47936	7.3179	6.54932	6.19254	1.74388	7.0165	6.32319	5.91242	18.127
lncRNA01438	TCONS_00001438	LINC.XLOC_001423	47.872	53.1305	46.7928	60.0218	61.8715	56.6189	66.527	72.6884	51.1645	24.6034	33.18	21.0268	21.2611	39.9349	45.1061	67.4474	40.3227	64.0595
lncRNA01439	TCONS_00001439	LINC.XLOC_001424	0.156445	0.442754	0.496036	0	0.346943	0.5044	0.335995	0.161172	1.23862	2.14877	0.332632	2.29801	1.34172	0	0.54674	1.61179	1.30073	0.410112
lncRNA01440	TCONS_00001440	LINC.XLOC_001425	2.50311	4.87029	4.79502	8.14701	12.2587	10.088	5.37592	7.25272	8.86089	3.65291	3.40947	3.10231	3.81873	2.44144	4.92066	1.85976	6.50366	1.55843
lncRNA01443	TCONS_00001443	LINC.XLOC_001428	2.50311	2.21377	2.48018	1.49639	0.231295	0.7566	0.335995	0.161172	0.476392	2.7934	5.07263	6.08972	0.516045	0.523165	0.820111	1.48781	0	0.820225
lncRNA01450	TCONS_00001450	LINC.XLOC_001435	1.09511	1.47585	2.48018	2.82651	2.89119	2.6481	1.17598	0.805858	5.14504	0.966946	0.914737	1.60861	0.516045	0	1.1846	0.371952	2.95621	0.65618
lncRNA01452	TCONS_00001452	LINC.XLOC_001437	0.938667	1.18068	0.992073	1.33012	0.231295	0	0.67199	0	0	4.94217	1.82947	2.41291	4.12836	5.9292	2.00471	1.73578	0	0
lncRNA01453	TCONS_00001453	LINC.XLOC_001438	12.3591	15.2012	21.3296	23.776	22.0887	23.2024	20.3277	22.0805	19.8179	9.56202	12.3905	18.0394	11.0434	9.59136	12.6662	13.0183	14.7811	18.5371
lncRNA01455	TCONS_00001455	LINC.XLOC_001440	6.25778	7.6744	5.95244	6.98315	8.21098	7.3138	7.05589	6.7692	9.24201	3.65291	4.07474	6.43442	3.61232	1.04633	4.00943	3.34757	0.945987	3.60899
lncRNA01456	TCONS_00001456	LINC.XLOC_001441	14.8622	10.3309	16.5345	13.9663	9.02052	15.132	6.88789	6.93038	10.1948	8.16532	10.1453	9.07713	8.97918	1.91827	12.4839	5.82725	5.20293	1.06629
lncRNA01457	TCONS_00001457	LINC.XLOC_001442	0.312889	0.295169	1.15742	0.332531	0	0.5044	0.839987	2.57874	0	0.537192	0.166316	0	1.65134	0.871941	0.455617	1.36383	1.30073	2.05056
lncRNA01468	TCONS_00001468	LINC.XLOC_001453	12.3591	18.1529	11.0781	13.135	19.5445	14.1232	16.4637	15.7948	16.0068	14.9339	11.8916	12.8688	20.229	16.2181	14.762	20.2094	7.44965	20.7517
lncRNA01469	TCONS_00001469	LINC.XLOC_001454	0.156445	0.295169	1.15742	1.99519	2.19731	2.6481	0	0.483515	6.28838	0.214877	0.665263	0.689402	1.34172	0.174388	1.1846	0	1.30073	0.902247
lncRNA01471	TCONS_00001471	LINC.XLOC_001456	8.448	4.87029	5.4564	8.14701	7.2858	6.6833	2.35196	5.641	4.76392	1.07438	3.24316	1.49371	2.68343	5.23165	4.64729	3.34757	2.24672	5.8236
lncRNA01472	TCONS_00001472	LINC.XLOC_001457	9.54311	8.70749	7.77124	12.9687	10.2926	9.58361	7.89588	6.60803	12.8626	4.29754	3.40947	0.804303	3.92194	0	7.10762	0.991873	7.21315	9.10449
lncRNA01475	TCONS_00001475	LINC.XLOC_001460	1.87733	2.06619	0.661382	3.15904	0.578238	2.1437	3.02395	0.805858	4.09697	2.25621	0.41579	0.689402	1.44493	0.523165	2.55145	0.619921	4.37519	0.820225
lncRNA01476	TCONS_00001476	LINC.XLOC_001461	56.9458	57.4104	54.068	56.6965	74.1301	62.7978	77.7828	83.9704	57.6435	27.5042	27.8579	24.3589	19.1969	34.8777	49.3889	44.7583	41.2687	78.4955
lncRNA01477	TCONS_00001477	LINC.XLOC_001462	23.4667	22.1377	20.9989	32.7543	35.5038	37.4517	21.5037	25.4651	38.683	7.95044	9.31369	7.92813	11.4562	5.75481	15.3999	8.67889	13.1256	26.7393
lncRNA01480	TCONS_00001480	LINC.XLOC_001465	21.12	24.6466	13.0623	17.4579	18.041	20.9326	16.2957	18.0512	14.1012	6.66118	7.9	7.92813	7.01821	3.48777	6.19639	5.95124	10.4059	15.4202
lncRNA01482	TCONS_00001482	LINC.XLOC_001467	5.78845	7.23165	4.96036	7.64821	9.13616	6.0528	7.39188	12.5714	7.43172	3.86778	4.40737	8.50263	2.68343	4.88287	5.10291	1.11586	4.37519	5.98764
lncRNA01484	TCONS_00001484	LINC.XLOC_001469	9.69956	9.593	9.92073	15.2964	12.143	14.5015	16.6317	18.6959	13.8154	3.00828	7.06842	4.59602	3.4059	4.35971	9.20346	3.47156	4.61169	9.67865
lncRNA01487	TCONS_00001487	LINC.XLOC_001470	160.981	157.768	138.063	171.586	171.505	167.083	240.068	201.948	146.252	107.116	114.675	103.985	153.781	183.108	196.189	227.263	168.031	194.803
lncRNA01488	TCONS_00001488	LINC.XLOC_001470	160.981	157.768	138.063	171.586	171.505	167.083	240.068	201.948	146.252	107.116	114.675	103.985	153.781	183.108	196.189	227.263	168.031	194.803
lncRNA01486	TCONS_00001486	LINC.XLOC_001470	160.981	157.768	138.063	171.586	171.505	167.083	240.068	201.948	146.252	107.116	114.675	103.985	153.781	183.108	196.189	227.263	168.031	194.803
lncRNA01485	TCONS_00001485	LINC.XLOC_001470	160.981	157.768	138.063	171.586	171.505	167.083	240.068	201.948	146.252	107.116	114.675	103.985	153.781	183.108	196.189	227.263	168.031	194.803
lncRNA01491	TCONS_00001491	LINC.XLOC_001470	160.981	157.768	138.063	171.586	171.505	167.083	240.068	201.948	146.252	107.116	114.675	103.985	153.781	183.108	196.189	227.263	168.031	194.803
lncRNA01490	TCONS_00001490	LINC.XLOC_001470	160.981	157.768	138.063	171.586	171.505	167.083	240.068	201.948	146.252	107.116	114.675	103.985	153.781	183.108	196.189	227.263	168.031	194.803
lncRNA01489	TCONS_00001489	LINC.XLOC_001470	160.981	157.768	138.063	171.586	171.505	167.083	240.068	201.948	146.252	107.116	114.675	103.985	153.781	183.108	196.189	227.263	168.031	194.803
lncRNA01492	TCONS_00001492	LINC.XLOC_001471	16.7396	23.466	16.3692	22.2796	18.5036	20.9326	23.8556	24.3369	20.2943	9.13226	11.4758	7.23873	6.60538	1.56949	13.4863	7.31506	12.4161	22.1461
lncRNA01493	TCONS_00001493	LINC.XLOC_001472	10.4818	19.0384	12.4009	23.6097	22.2043	21.3109	17.6397	17.4065	26.1063	8.05788	9.06421	6.89402	6.29575	2.44144	12.7573	3.34757	3.54745	11.4831
lncRNA01494	TCONS_00001494	LINC.XLOC_001473	0.156445	1.77102	0.661382	3.15904	4.27896	3.2786	0	0.161172	8.86089	0.429754	0.914737	0.689402	1.1353	0	0.637864	0.743905	0	0.246067
lncRNA01500	TCONS_00001500	LINC.XLOC_001479	0.625778	0.590339	0.496036	1.16386	0.809534	1.5132	1.17598	1.28937	1.14334	2.68596	1.16421	0	1.1353	0	3.18932	1.73578	1.77373	2.78876
lncRNA01503	TCONS_00001503	LINC.XLOC_001482	19.712	14.7585	12.5663	18.2892	17.3471	15.6364	13.2718	17.7289	17.2454	4.51241	8.8979	5.05562	6.08933	0	6.37864	5.95124	7.44965	10.827
lncRNA01506	TCONS_00001506	LINC.XLOC_001485	11.8898	15.644	13.2276	18.9543	17.3471	18.7889	10.9198	10.9597	17.3407	9.02483	5.15579	4.94072	7.63747	2.9646	8.65672	1.73578	5.67592	8.28427
lncRNA01508	TCONS_00001508	LINC.XLOC_001487	0.312889	0.590339	1.15742	0.166265	0	0.2522	0	0.161172	1.23862	0	0	0	0	0	0	0	2.71971	1.55843
lncRNA01509	TCONS_00001509	LINC.XLOC_001488	0.938667	0.147585	0.330691	0.831327	0	0.3783	0.167997	0.322343	0.0952784	0.322315	0.748421	0.1149	0.206418	0	1.09348	1.23984	0.945987	1.4764
lncRNA01511	TCONS_00001511	LINC.XLOC_001490	19.0862	16.8246	21.1642	19.6193	22.2043	19.5455	21.8397	26.9156	19.8179	13.4298	11.2263	6.31952	6.81179	12.556	15.9466	10.0427	14.4263	22.2281
lncRNA01516	TCONS_00001516	LINC.XLOC_001495	16.4267	19.6288	23.8097	9.1446	4.8572	10.4663	12.5998	11.282	8.86089	339.076	287.643	299.775	304.26	386.444	183.978	162.791	227.51	61.4348
lncRNA01517	TCONS_00001517	LINC.XLOC_001496	1.56445	1.62343	1.8188	3.15904	2.4286	4.4135	1.84797	3.22343	4.95448	3.86778	1.58	2.06821	1.44493	0	2.09584	0.991873	0.236497	1.23034
lncRNA01518	TCONS_00001518	LINC.XLOC_001497	16.5831	16.8246	7.44054	14.6314	23.0139	13.3666	23.6876	27.238	14.0059	10.529	5.98737	14.2477	6.19254	12.2072	12.6662	26.9046	8.75038	26.3292
lncRNA01519	TCONS_00001519	LINC.XLOC_001498	17.2089	12.8399	11.0781	12.9687	23.9391	15.0059	17.4717	17.4065	19.3415	15.7934	15.9663	14.0179	18.0616	35.5752	14.9442	13.8862	16.3183	22.3921
lncRNA01520	TCONS_00001520	LINC.XLOC_001499	0.782223	1.32826	0.826727	1.49639	1.15648	2.2698	1.51198	2.73992	2.47724	0.966946	2.24526	4.02151	1.03209	2.79021	2.18696	5.08335	8.51389	2.13258
lncRNA01521	TCONS_00001521	LINC.XLOC_001500	0.782223	1.18068	0.330691	0.831327	0.809534	0.6305	1.00798	0.322343	0.952784	0.966946	0	0.1149	0.412836	0	0.728987	1.36383	0.118248	1.55843
lncRNA01522	TCONS_00001522	LINC.XLOC_001501	27.0649	19.3336	20.6682	23.776	25.3268	19.1672	17.9757	19.5018	27.4402	11.1736	15.3011	8.50263	9.59844	13.2535	12.3017	14.7541	14.1898	9.8427
lncRNA01533	TCONS_00001533	LINC.XLOC_001512	25.6569	18.8908	23.8097	17.7904	24.8642	19.5455	23.5196	31.5896	20.4849	10.0992	8.06632	8.15793	9.49523	12.2072	16.4022	15.994	21.403	25.7551
lncRNA01534	TCONS_00001534	LINC.XLOC_001513	9.54311	7.08406	7.93658	7.14942	9.48311	10.2141	11.0878	11.9267	8.28922	4.61985	6.07053	4.59602	3.61232	0.523165	5.64965	2.85164	1.89197	12.3854
lncRNA01535	TCONS_00001535	LINC.XLOC_001514	5.16267	4.13237	5.29105	3.65784	4.27896	6.8094	2.68796	3.06226	7.0506	1.61158	2.07895	0.689402	1.1353	0	2.82483	0.867889	1.41898	4.10112
lncRNA01536	TCONS_00001536	LINC.XLOC_001515	2.34667	4.27995	2.14949	3.99037	3.58508	2.6481	4.03194	2.41757	3.04891	2.68596	0.41579	1.72351	1.34172	7.14992	2.46033	1.61179	0.827739	2.21461
lncRNA01539	TCONS_00001539	LINC.XLOC_001518	36.7645	31.8783	38.3601	27.2675	19.3132	21.5631	34.1035	27.238	17.5312	78.7524	74.5926	77.0982	61.3062	102.192	55.4941	73.3986	68.7023	25.673
lncRNA01540	TCONS_00001540	LINC.XLOC_001519	7.35289	10.0358	8.43262	12.1374	13.7621	13.4927	4.36793	5.80217	10.957	4.94217	5.40526	3.79171	4.5412	2.79021	6.83425	2.85164	5.08468	8.0382
lncRNA01543	TCONS_00001543	LINC.XLOC_001522	2.03378	0.590339	1.15742	3.15904	1.85036	2.3959	1.17598	3.54577	5.81198	2.68596	1.66316	1.72351	1.44493	0	2.09584	1.48781	1.65548	0
lncRNA01544	TCONS_00001544	LINC.XLOC_001523	1.56445	3.39445	2.14949	7.14942	4.04767	5.4223	1.34398	4.19046	8.19395	1.07438	1.58	0.919203	1.65134	1.74388	0.364494	1.36383	1.89197	5.65955
lncRNA01546	TCONS_00001546	LINC.XLOC_001525	2.19022	4.42754	2.31484	1.99519	3.46943	3.6569	1.67997	1.77289	5.43087	0.214877	0.41579	0.689402	1.44493	0.697553	1.1846	0.991873	2.36497	0.164045
lncRNA01547	TCONS_00001547	LINC.XLOC_001526	0.625778	2.80411	2.31484	2.49398	2.4286	2.9003	0.503992	1.28937	5.71671	0	0.997895	0.229801	2.16739	0	0.637864	0.247968	0	0.0820225
lncRNA01549	TCONS_00001549	LINC.XLOC_001528	7.35289	6.19856	6.61382	10.3085	6.12933	8.4487	6.2159	7.73623	5.62143	2.25621	2.41158	3.33211	2.16739	2.9646	3.82718	0.371952	2.60147	3.77303
lncRNA01552	TCONS_00001552	LINC.XLOC_001531	5.31911	6.34614	10.0861	10.9735	12.2587	11.4751	4.87192	5.31866	15.3398	1.71901	2.49474	0.1149	3.61232	4.5341	4.92066	0.619921	0.354745	4.92135
lncRNA01553	TCONS_00001553	LINC.XLOC_001532	11.4204	11.0688	7.2752	7.31568	8.21098	14.5015	10.0798	14.1831	6.76477	2.57852	3.24316	3.44701	2.68343	4.5341	6.10527	3.59554	9.34163	6.06966
lncRNA01554	TCONS_00001554	LINC.XLOC_001533	13.9236	14.6109	14.5504	13.8	16.3063	20.4282	21.3357	20.7911	17.436	6.01655	7.9	7.69833	4.95403	10.1145	11.4815	8.43092	4.96643	16.8966
lncRNA01555	TCONS_00001555	LINC.XLOC_001534	7.04	9.593	6.94451	10.1422	16.3063	13.7449	7.05589	11.1208	16.0068	2.25621	2.91053	1.72351	3.61232	4.01093	3.00707	1.61179	2.83796	1.80449
lncRNA01556	TCONS_00001556	LINC.XLOC_001535	15.0187	21.9901	15.8732	34.417	32.15	29.6335	18.9837	16.923	25.5346	11.7108	12.8895	15.2818	9.59844	7.67308	14.4886	6.07522	15.9635	22.8843
lncRNA01558	TCONS_00001558	LINC.XLOC_001537	10.4818	9.593	9.92073	18.4555	19.1975	11.349	12.4318	14.3443	19.0557	5.5868	5.48842	8.04303	5.16045	3.48777	5.74077	2.10773	8.39564	9.51461
lncRNA01559	TCONS_00001559	LINC.XLOC_001538	4.69334	8.85508	6.61382	8.47954	7.63274	6.5572	10.2478	9.99263	7.527	24.0662	14.6358	20.1076	13.314	23.7168	14.5797	21.4493	41.387	19.3573
lncRNA01565	TCONS_00001565	LINC.XLOC_001544	36.7645	41.7665	34.8879	47.5519	60.2524	44.135	44.8553	49.802	44.3045	22.1323	22.9516	15.7414	16.2038	23.7168	30.7086	33.9717	29.5621	44.1281
lncRNA01566	TCONS_00001566	LINC.XLOC_001545	26.752	21.2522	18.5187	23.1109	24.9799	25.9766	16.9677	27.0768	26.3921	6.01655	10.5611	9.42183	10.3209	5.9292	13.304	6.69514	8.98688	14.518
lncRNA01567	TCONS_00001567	LINC.XLOC_001546	4.84978	3.98479	8.43262	8.47954	8.44228	8.4487	4.36793	4.67397	9.14673	1.93389	4.90632	2.29801	1.65134	2.26705	4.55617	3.47156	7.3314	1.4764
lncRNA01568	TCONS_00001568	LINC.XLOC_001547	3.91111	7.82199	4.96036	6.15182	5.66673	4.1613	4.87192	2.57874	7.71755	0.859507	3.57579	2.18311	2.06418	0.871941	1.91359	0.743905	2.36497	1.96854
lncRNA01569	TCONS_00001569	LINC.XLOC_001548	3.12889	11.6592	7.2752	13.135	15.1498	16.2669	11.4238	13.8608	18.6746	3.76034	7.06842	5.05562	3.30269	4.35971	8.29223	4.58741	6.97666	8.44831
lncRNA01571	TCONS_00001571	LINC.XLOC_001550	12.8284	13.4302	15.8732	13.9663	20.7009	16.2669	20.9997	18.2124	14.1965	9.02483	8.39895	5.63012	6.60538	5.75481	12.9395	13.7622	15.727	25.3449
lncRNA01573	TCONS_00001573	LINC.XLOC_001552	14.7058	13.7254	14.2197	20.7832	21.0479	16.5191	17.6397	20.1464	17.7218	3.54547	9.89579	6.89402	4.85082	9.76574	9.38571	13.5143	19.038	27.3135
lncRNA01574	TCONS_00001574	LINC.XLOC_001553	75.4062	87.0749	71.2639	98.5954	108.477	103.654	75.4308	85.2597	111.476	36.5291	35.4253	26.8867	30.8595	18.1364	56.5876	30.996	34.6468	85.7135
lncRNA01575	TCONS_00001575	LINC.XLOC_001553	75.4062	87.0749	71.2639	98.5954	108.477	103.654	75.4308	85.2597	111.476	36.5291	35.4253	26.8867	30.8595	18.1364	56.5876	30.996	34.6468	85.7135
lncRNA01576	TCONS_00001576	LINC.XLOC_001554	2.19022	0.590339	0.496036	2.66025	3.00684	0.7566	1.00798	0.805858	4.38281	1.28926	0.0831579	0	0.309627	0	0.455617	0.619921	1.53723	0.0820225
lncRNA01577	TCONS_00001577	LINC.XLOC_001555	15.0187	16.8246	15.3771	18.4555	15.9594	18.4106	13.1038	16.1172	15.9115	10.6364	8.81474	12.1794	6.19254	8.54503	14.3064	6.44718	9.57812	11.5652
lncRNA01579	TCONS_00001579	LINC.XLOC_001557	4.06756	12.3971	12.2356	16.294	16.422	16.393	2.01597	1.61172	18.0076	2.90084	3.24316	2.87251	6.81179	10.6377	5.8319	14.2582	10.7606	0.65618
lncRNA01582	TCONS_00001582	LINC.XLOC_001560	23.4667	28.0411	18.0227	34.5832	33.3065	33.7948	30.7435	34.9742	31.3466	14.3967	14.0537	9.76654	12.4883	11.684	24.8767	10.5387	8.86863	37.6483
lncRNA01584	TCONS_00001584	LINC.XLOC_001562	43.9609	33.7969	27.4473	48.7158	50.4224	43.0001	37.7994	53.5089	44.6856	13.8596	20.1242	19.648	13.2108	13.7767	27.1548	18.8456	25.0687	38.6326
lncRNA01585	TCONS_00001585	LINC.XLOC_001563	15.8009	10.4785	11.5742	16.1278	19.8914	16.8974	16.6317	20.4688	15.3398	8.3802	4.74	8.38773	6.08933	9.76574	12.3017	11.5305	12.2978	22.5562
lncRNA01586	TCONS_00001586	LINC.XLOC_001564	21.2765	26.1225	18.684	26.7687	29.9527	22.1936	33.9355	39.9705	32.1088	13.8596	12.3074	13.5582	10.4241	9.76574	14.4886	29.0123	14.5446	38.0584
lncRNA01587	TCONS_00001587	LINC.XLOC_001565	19.3991	23.0232	20.3375	26.2699	26.3677	25.0939	23.8556	30.1391	27.1544	11.6033	14.1368	10.5708	7.84388	7.67308	13.2129	15.1261	13.1256	31.9067
lncRNA01589	TCONS_00001589	LINC.XLOC_001567	20.4942	20.2191	21.3296	17.7904	23.5921	20.4282	23.0156	23.531	14.6729	12.8926	5.98737	7.58343	8.0503	10.2889	13.1218	11.9025	9.34163	19.2753
lncRNA01590	TCONS_00001590	LINC.XLOC_001568	8.448	9.00266	8.10193	9.97593	7.40145	8.9531	8.90386	13.8608	8.47978	5.26448	4.98947	4.25132	2.78664	4.35971	9.65908	8.55491	7.5679	8.69438
lncRNA01591	TCONS_00001591	LINC.XLOC_001569	6.72711	6.93648	7.44054	11.3061	11.4491	9.70971	5.54391	8.54209	11.0523	5.04961	2.82737	4.02151	2.58023	1.74388	9.65908	2.23171	2.24672	4.10112
lncRNA01592	TCONS_00001592	LINC.XLOC_001570	10.0124	8.85508	15.7078	14.7976	15.4968	15.6364	23.5196	18.5347	11.9098	11.6033	14.9684	13.0986	25.183	43.7715	22.5075	25.4167	26.0147	20.0955
lncRNA01593	TCONS_00001593	LINC.XLOC_001571	15.0187	14.3157	11.7395	21.6145	18.5036	21.6892	13.9438	15.7948	22.0093	8.05788	6.56947	4.36622	8.0503	1.91827	7.47212	2.85164	3.9022	13.2056
lncRNA01594	TCONS_00001594	LINC.XLOC_001572	10.0124	10.0358	10.5821	16.294	13.1838	16.5191	6.3839	14.0219	14.387	2.90084	3.82526	3.90661	3.92194	0.348777	4.64729	2.72765	3.9022	8.28427
lncRNA01596	TCONS_00001596	LINC.XLOC_001574	6.57067	10.3309	6.44847	13.3012	13.9934	9.20531	6.04791	7.57506	20.199	2.57852	4.07474	4.59602	3.71552	4.18532	4.55617	0.991873	2.24672	3.52697
lncRNA01597	TCONS_00001597	LINC.XLOC_001575	12.8284	16.5295	16.5345	14.1326	18.7349	18.4106	16.7997	19.3406	14.1965	9.02483	7.15158	5.97482	7.32784	9.06819	9.38571	13.2663	7.68615	21.982
lncRNA01599	TCONS_00001599	LINC.XLOC_001577	16.4267	12.2495	8.26727	16.7928	12.143	15.3842	10.7518	10.6373	19.0557	5.04961	9.14737	6.31952	6.39896	2.09266	7.47212	3.59554	4.72994	15.4202
lncRNA01600	TCONS_00001600	LINC.XLOC_001578	2.816	3.54203	2.97622	7.48195	6.12933	7.1877	0.839987	1.77289	13.4343	1.28926	4.57368	1.95331	3.19948	0	3.37157	0.991873	5.91242	5.33146
lncRNA01601	TCONS_00001601	LINC.XLOC_001579	27.8471	26.8604	25.2979	37.2435	34.0004	31.2728	23.6876	27.0768	33.9191	7.30581	9.56316	17.2351	12.6947	6.10359	22.872	6.44718	18.6833	30.4303
lncRNA01605	TCONS_00001605	LINC.XLOC_001583	0.312889	0	0	0	0.115648	1.0088	1.00798	0.161172	0.190557	0.214877	0.332632	0.344701	0	0	0.182247	0	0	1.06629
lncRNA01610	TCONS_00001610	LINC.XLOC_001588	85.7316	81.6143	69.6104	95.1039	97.9536	95.9622	100.126	112.337	77.2708	45.6613	56.7968	56.8757	32.4076	44.9922	63.2396	70.175	57.114	105.645
lncRNA01613	TCONS_00001613	LINC.XLOC_001591	16.4267	17.1198	22.983	21.947	30.531	28.4986	16.9677	21.2746	24.2007	11.7108	13.4716	6.89402	13.83	13.4279	15.491	19.9614	17.619	15.3382
lncRNA01616	TCONS_00001616	LINC.XLOC_001594	26.9085	30.8452	30.0929	46.8869	43.1366	35.0558	27.8876	29.8167	34.3002	17.405	17.7126	13.0986	10.4241	13.2535	18.1336	9.54678	7.8044	18.209
lncRNA01618	TCONS_00001618	LINC.XLOC_001596	16.4267	26.1225	23.6444	30.9254	28.9119	33.6687	15.1198	19.0182	42.3989	5.37192	9.39684	2.87251	10.4241	1.74388	13.3951	4.33944	3.78395	9.76067
lncRNA01619	TCONS_00001619	LINC.XLOC_001597	4.06756	6.78889	8.76331	6.98315	8.09534	6.305	1.67997	2.09523	5.43087	2.04133	3.16	4.48112	3.81873	0	2.00471	0.247968	0	1.4764
lncRNA01620	TCONS_00001620	LINC.XLOC_001598	0.156445	0.442754	1.32276	1.16386	0.231295	1.0088	0.335995	0.161172	0.571671	0	0	0	0.206418	0	0	0	0	0.246067
lncRNA01621	TCONS_00001621	LINC.XLOC_001599	65.7067	59.7718	50.5957	67.005	68.3478	70.616	69.8869	91.7066	76.5086	31.4795	35.4253	30.7933	23.9445	23.0193	53.5806	31.368	53.33	78.4135
lncRNA01622	TCONS_00001622	LINC.XLOC_001600	11.264	11.5116	11.2435	16.7928	16.075	14.2493	16.4637	19.5018	15.3398	6.4463	12.1411	4.13641	5.16045	7.4987	7.74549	11.0346	6.14892	14.8461
lncRNA01624	TCONS_00001624	LINC.XLOC_001601	23.6231	23.0232	28.9355	12.8024	7.86404	11.2229	28.0556	9.18678	11.9098	80.9011	84.7379	97.2058	80.3998	115.619	76.088	91.1283	61.7257	9.92472
lncRNA01623	TCONS_00001623	LINC.XLOC_001601	23.6231	23.0232	28.9355	12.8024	7.86404	11.2229	28.0556	9.18678	11.9098	80.9011	84.7379	97.2058	80.3998	115.619	76.088	91.1283	61.7257	9.92472
lncRNA01626	TCONS_00001626	LINC.XLOC_001603	38.4853	27.008	22.8177	38.4073	39.5515	40.2259	28.2236	38.52	45.6384	13.2149	15.2179	9.53673	15.3781	6.27798	19.3182	16.4899	12.4161	31.9067
lncRNA01627	TCONS_00001627	LINC.XLOC_001604	18.1476	20.5143	18.3533	26.4362	28.3337	27.1115	27.8876	42.8716	31.2513	11.9257	11.6421	15.9712	10.4241	15.3462	17.4046	15.994	15.8453	31.9888
lncRNA01629	TCONS_00001629	LINC.XLOC_001606	84.0107	67.5938	55.8868	71.4942	88.0079	63.4283	98.4465	111.531	64.5035	42.3307	40.7474	30.9082	26.5247	44.8178	66.7023	67.8193	48.6001	108.188
lncRNA01640	TCONS_00001640	LINC.XLOC_001617	5.47556	7.6744	7.44054	5.3205	7.05451	6.8094	3.69594	4.02929	6.95533	1.71901	2.99368	3.44701	1.96097	3.13899	2.91595	2.23171	3.6657	6.64382
lncRNA01641	TCONS_00001641	LINC.XLOC_001618	52.7218	51.3595	44.3126	59.0242	59.4429	61.2846	48.8872	55.9265	59.6443	20.5207	23.0347	19.4182	20.0225	25.8095	35.447	28.3924	32.9913	51.3461
lncRNA01643	TCONS_00001643	LINC.XLOC_001620	1.408	1.9186	1.98415	1.99519	2.19731	3.9091	1.67997	3.22343	2.47724	2.57852	0.997895	0.229801	1.54814	0.174388	1.82247	1.73578	0.591242	2.62472
lncRNA01644	TCONS_00001644	LINC.XLOC_001621	73.216	81.9095	63.4926	95.9352	87.314	88.3961	85.8467	109.274	85.1789	47.9175	42.2442	31.5976	37.5681	48.1312	60.8704	69.5551	65.5096	110.566
lncRNA01645	TCONS_00001645	LINC.XLOC_001621	73.216	81.9095	63.4926	95.9352	87.314	88.3961	85.8467	109.274	85.1789	47.9175	42.2442	31.5976	37.5681	48.1312	60.8704	69.5551	65.5096	110.566
lncRNA01654	TCONS_00001654	LINC.XLOC_001621	73.216	81.9095	63.4926	95.9352	87.314	88.3961	85.8467	109.274	85.1789	47.9175	42.2442	31.5976	37.5681	48.1312	60.8704	69.5551	65.5096	110.566
lncRNA01647	TCONS_00001647	LINC.XLOC_001623	0.625778	0.295169	1.32276	0.997593	1.85036	1.8915	0.335995	1.77289	1.04806	0	1.08105	0	0.619254	0	0	0	0	0.246067
lncRNA01650	TCONS_00001650	LINC.XLOC_001626	44.1173	46.6367	34.3918	51.7086	59.5585	57.6277	70.7269	74.6224	60.0254	21.2728	19.8747	13.3284	24.8734	32.2618	47.293	39.9229	34.765	65.536
lncRNA01651	TCONS_00001651	LINC.XLOC_001627	3.91111	5.90339	4.62967	8.97834	8.78922	5.1701	2.85596	4.5128	9.24201	2.14877	3.57579	0.344701	2.37381	3.48777	6.01414	0	0	0.738202
lncRNA01653	TCONS_00001653	LINC.XLOC_001629	4.38045	6.93648	4.13364	6.65062	6.12933	6.9355	1.00798	4.5128	10.8617	2.47108	1.99579	2.87251	2.88985	0	2.00471	0.867889	0.118248	2.46067
lncRNA01655	TCONS_00001655	LINC.XLOC_001630	55.2249	52.245	35.88	64.3447	59.2116	55.484	52.9192	63.6627	56.0237	25.7852	23.1179	24.7036	19.9193	20.5778	41.0055	36.9473	44.1067	58.9742
lncRNA01656	TCONS_00001656	LINC.XLOC_001631	0.782223	3.98479	3.14156	6.48435	6.01368	3.783	1.00798	1.28937	7.33644	0	0.997895	0.344701	1.96097	0.871941	0.364494	0.495937	0.118248	0.98427
lncRNA01660	TCONS_00001660	LINC.XLOC_001635	1.25156	1.47585	0.826727	2.99278	0.231295	0.3783	0.167997	0.967029	0.285835	0	0.41579	0	0.103209	0	1.1846	0	0	2.29663
lncRNA01661	TCONS_00001661	LINC.XLOC_001636	9.23023	7.52682	6.61382	11.1398	12.143	10.8446	6.04791	12.4102	11.0523	5.47936	7.15158	3.44701	3.81873	2.09266	8.74785	1.98375	4.37519	8.94045
lncRNA01663	TCONS_00001663	LINC.XLOC_001638	33.6356	35.5679	27.1167	49.8796	52.0414	50.5661	44.8553	55.2818	51.4504	12.6777	10.8105	14.0179	16.7199	17.2644	32.8044	14.2582	14.6628	36.5
lncRNA01664	TCONS_00001664	LINC.XLOC_001639	0.156445	0.147585	0.992073	0.831327	0	0.6305	0.503992	0	0.0952784	0.64463	0.831579	0	0.619254	1.39511	1.00236	0.867889	1.65548	0
lncRNA01665	TCONS_00001665	LINC.XLOC_001640	14.2364	15.644	11.4088	15.629	21.2792	18.6628	15.4558	17.89	20.2943	6.55374	7.40105	5.51522	5.88291	2.09266	10.3881	3.34757	8.15914	14.436
lncRNA01666	TCONS_00001666	LINC.XLOC_001641	47.2462	42.9471	54.3986	49.3808	46.1434	46.0265	44.8553	37.2306	37.5397	49.8514	51.8905	51.0158	52.4302	43.0739	47.3842	42.8985	36.184	45.8506
lncRNA01667	TCONS_00001667	LINC.XLOC_001642	62.1085	65.6752	63.162	88.6195	85.6949	74.7773	62.831	58.1829	80.7961	26.3224	31.5168	17.9245	27.2472	27.5533	43.0102	27.5245	42.6877	48.3933
lncRNA01668	TCONS_00001668	LINC.XLOC_001643	9.54311	10.1833	9.92073	13.8	12.9525	6.9355	4.03194	10.315	12.5768	3.76034	3.90842	4.59602	5.98612	2.61582	8.47448	0.991873	3.31096	5.65955
lncRNA01671	TCONS_00001671	LINC.XLOC_001646	6.25778	5.16546	7.10985	9.31087	4.74155	5.9267	6.5519	7.09155	8.47978	2.36364	4.07474	4.82582	2.16739	5.40604	5.19403	4.7114	8.04089	8.94045
lncRNA01675	TCONS_00001675	LINC.XLOC_001650	6.10134	6.49372	5.29105	6.65062	5.20414	7.0616	2.35196	3.86812	6.28838	3.54547	4.82316	0	1.75455	0	1.91359	0	1.18248	0.32809
lncRNA01676	TCONS_00001676	LINC.XLOC_001651	0.156445	0.295169	0.165345	2.32772	0.231295	0	0.503992	0.483515	1.71501	0.752069	0.582105	0	1.34172	0	0.637864	0.619921	3.07446	0
lncRNA01677	TCONS_00001677	LINC.XLOC_001652	37.2338	41.4713	35.2186	52.3736	49.0346	49.8095	25.7036	34.813	57.834	12.6777	20.8726	14.2477	20.6418	23.5424	27.337	21.6972	21.403	34.6955
lncRNA01678	TCONS_00001678	LINC.XLOC_001653	2.65956	3.54203	1.65345	3.99037	6.01368	4.0352	5.03992	3.86812	3.62058	0.214877	1.33053	0.574502	0.722463	0.523165	1.36685	0.867889	1.89197	4.18315
lncRNA01679	TCONS_00001679	LINC.XLOC_001654	20.9636	24.4991	25.7939	23.6097	28.3337	25.5983	27.8876	28.8497	22.3904	12.1405	14.5526	8.84733	9.80486	4.35971	19.8649	10.7866	14.8993	18.127
lncRNA01681	TCONS_00001681	LINC.XLOC_001656	4.84978	11.5116	6.94451	11.1398	11.7961	11.9795	4.87192	2.2564	16.769	5.15704	5.98737	3.56191	23.7381	28.9485	13.6685	7.56303	11.4701	7.21798
lncRNA01692	TCONS_00001692	LINC.XLOC_001667	69.4614	65.8228	53.9026	61.0194	80.3751	72.5075	71.9029	76.2341	67.9335	35.8844	44.8221	41.4791	35.8135	49.3519	54.5829	40.6668	62.7899	75.5427
lncRNA01698	TCONS_00001698	LINC.XLOC_001672	26.5956	30.4024	27.6127	40.735	35.5038	34.2992	31.2475	33.846	32.6805	17.6199	16.0495	12.4092	12.9011	6.27798	20.3205	20.7054	23.6497	31.0865
lncRNA01699	TCONS_00001699	LINC.XLOC_001673	1.72089	7.08406	7.60589	7.48195	15.1498	10.8446	18.3117	14.3443	13.7201	1.50414	3.82526	1.3788	4.43799	179.794	70.7118	160.064	267.123	93.9157
lncRNA01702	TCONS_00001702	LINC.XLOC_001676	17.2089	14.3157	8.76331	16.6265	19.5445	17.7801	8.56787	15.1501	9.43257	8.91739	8.31579	2.87251	6.81179	6.80114	8.20111	5.20733	11.8248	10.4169
lncRNA01703	TCONS_00001703	LINC.XLOC_001677	4.224	2.50894	1.32276	8.14701	3.00684	3.1525	4.53593	5.641	3.71586	1.93389	2.5779	1.0341	1.1353	0	1.82247	0.619921	0.827739	4.42921
lncRNA01708	TCONS_00001708	LINC.XLOC_001682	1.56445	6.05097	3.14156	7.98074	5.78238	5.044	1.17598	0.967029	7.33644	0.107438	2.82737	0.919203	1.96097	0	1.36685	0.371952	2.48322	1.88652
lncRNA01711	TCONS_00001711	LINC.XLOC_001685	1.87733	0.442754	0.992073	0.997593	2.08166	1.261	0.839987	1.93406	0.762227	0.322315	0.332632	0.1149	0.722463	0	0.54674	0.247968	1.18248	0.902247
lncRNA01713	TCONS_00001713	LINC.XLOC_001687	49.5929	52.245	43.3205	44.2266	70.3138	64.4371	60.8151	67.5309	50.2117	19.5538	19.9579	21.6013	19.9193	12.2072	47.2019	21.3253	43.9884	46.5888
lncRNA01717	TCONS_00001717	LINC.XLOC_001691	9.38667	7.37923	5.95244	9.6434	12.9525	6.1789	9.07186	7.09155	10.4806	3.33059	2.24526	1.149	2.58023	3.31338	6.74313	0.371952	6.14892	7.21798
lncRNA01718	TCONS_00001718	LINC.XLOC_001692	12.0462	9.88817	8.92865	12.1374	9.02052	9.58361	10.2478	10.1538	8.67034	1.61158	3.74211	7.00893	4.12836	3.31338	8.5656	0.867889	3.07446	6.39775
lncRNA01719	TCONS_00001719	LINC.XLOC_001693	30.8196	24.3515	31.7463	33.4194	34.3473	29.003	25.1996	31.1061	30.6797	8.59507	7.23474	13.4433	10.0113	5.40604	16.22	7.43905	5.67592	27.5595
lncRNA01721	TCONS_00001721	LINC.XLOC_001695	1.09511	0.885508	2.48018	1.82892	4.39461	2.522	1.00798	1.61172	5.24031	0.214877	1.16421	0	0.928881	0	2.18696	1.73578	1.77373	1.96854
lncRNA01725	TCONS_00001725	LINC.XLOC_001699	28.3165	39.1099	20.3375	38.0748	41.2862	33.2904	38.4714	47.8679	36.1105	15.2563	17.2968	12.7539	9.70165	15.5206	24.8767	16.9858	23.1767	34.2034
lncRNA01726	TCONS_00001726	LINC.XLOC_001700	14.3929	22.8756	18.5187	22.7784	21.8574	22.5719	19.4877	21.7582	26.7732	10.529	9.97895	7.46853	6.29575	3.66215	16.4022	10.6626	12.8891	20.9978
lncRNA01728	TCONS_00001728	LINC.XLOC_001702	18.304	16.2343	19.0147	20.9495	26.252	23.0763	28.3916	25.6263	23.5338	15.1488	12.0579	9.19203	9.49523	15.1718	14.5797	16.9858	17.0278	19.1112
lncRNA01731	TCONS_00001731	LINC.XLOC_001705	31.9147	38.9623	35.2186	53.205	56.3204	51.8271	26.5436	36.9083	65.2657	16.7604	15.9663	17.1202	19.0937	8.54503	21.0495	7.0671	8.15914	15.2562
lncRNA01732	TCONS_00001732	LINC.XLOC_001706	8.60445	6.93648	6.11778	10.8073	11.7961	5.9267	12.0958	9.99263	7.90811	5.69424	3.24316	4.25132	1.85776	1.39511	5.64965	1.85976	3.19271	10.7449
lncRNA01733	TCONS_00001733	LINC.XLOC_001707	0.156445	1.47585	0.826727	1.33012	2.4286	1.261	0.503992	0.322343	2.09613	0	0	0.1149	0.206418	0	1.27573	0	0	0
lncRNA01734	TCONS_00001734	LINC.XLOC_001708	55.2249	53.2781	50.5957	63.8459	73.0893	69.8594	44.3513	53.9925	69.7438	22.9918	23.2011	27.3463	24.8734	12.2072	25.879	8.55491	22.5855	24.3607
lncRNA01735	TCONS_00001735	LINC.XLOC_001709	23.1538	32.0259	19.5108	27.9326	31.5718	32.6599	19.9917	23.8534	49.0684	8.80995	10.0621	7.69833	11.0434	6.80114	18.7714	2.72765	9.81462	19.7674
lncRNA01736	TCONS_00001736	LINC.XLOC_001710	72.7467	70.3979	58.863	75.6508	87.314	81.4606	82.9907	94.1242	79.9386	30.4051	33.9284	38.3767	29.3114	37.4935	48.2954	43.2705	30.5081	94.5719
lncRNA01737	TCONS_00001737	LINC.XLOC_001710	72.7467	70.3979	58.863	75.6508	87.314	81.4606	82.9907	94.1242	79.9386	30.4051	33.9284	38.3767	29.3114	37.4935	48.2954	43.2705	30.5081	94.5719
lncRNA01739	TCONS_00001739	LINC.XLOC_001710	72.7467	70.3979	58.863	75.6508	87.314	81.4606	82.9907	94.1242	79.9386	30.4051	33.9284	38.3767	29.3114	37.4935	48.2954	43.2705	30.5081	94.5719
lncRNA01738	TCONS_00001738	LINC.XLOC_001711	38.1725	42.7995	33.8958	39.7374	46.8373	41.9913	50.0632	60.7617	40.5886	22.6695	21.1221	26.4271	18.0616	22.4961	36.6316	28.0204	36.8935	65.618
lncRNA01740	TCONS_00001740	LINC.XLOC_001712	1.25156	1.32826	0.826727	0.332531	1.61907	1.8915	0	0.805858	4.28753	0.214877	0	0.1149	1.23851	0	0.182247	0.247968	2.71971	0.164045
lncRNA01741	TCONS_00001741	LINC.XLOC_001713	28.3165	22.2853	22.6523	34.2507	35.0412	30.3901	27.5516	28.5274	38.3019	13.4298	16.9642	10.8006	11.7658	12.0328	16.1288	8.55491	20.2205	21.818
lncRNA01744	TCONS_00001744	LINC.XLOC_001716	52.2525	59.0339	52.4145	75.8171	82.9194	68.094	64.175	71.7213	77.8425	31.6943	34.5937	30.1039	37.1552	41.8532	51.7581	35.7074	43.1607	71.0315
lncRNA01747	TCONS_00001747	LINC.XLOC_001719	22.9973	15.9391	14.3851	18.788	20.5853	19.5455	27.0476	28.3662	16.8643	9.88433	9.89579	5.17052	9.70165	3.66215	13.9419	10.1667	9.69637	28.0517
lncRNA01748	TCONS_00001748	LINC.XLOC_001720	2.19022	1.9186	0.496036	1.16386	1.50342	1.1349	0.67199	1.1282	0.857506	0.537192	0.748421	0.689402	0.206418	0.523165	0.911234	0.495937	0.472994	0.492135
lncRNA01749	TCONS_00001749	LINC.XLOC_001721	9.07378	5.7558	6.94451	9.1446	13.7621	11.0968	4.70393	7.09155	9.7184	0.859507	1.91263	1.95331	1.23851	2.26705	2.91595	0.371952	0	5.65955
lncRNA01750	TCONS_00001750	LINC.XLOC_001722	15.8009	12.2495	12.8969	27.1013	18.388	20.8065	10.4158	17.0842	23.6291	4.29754	4.82316	5.97482	5.88291	9.24258	10.0236	5.33132	13.9533	21.818
lncRNA01751	TCONS_00001751	LINC.XLOC_001723	4.38045	6.49372	6.77916	5.15423	9.36746	7.0616	5.20792	5.641	14.1965	0.859507	2.07895	3.56191	3.30269	0	4.82954	1.36383	5.43943	1.14831
lncRNA01752	TCONS_00001752	LINC.XLOC_001724	49.1236	43.2423	42.8245	57.8604	70.892	48.6746	68.7109	64.3074	54.6898	20.5207	25.6958	23.4397	27.144	42.0276	44.0126	40.4188	28.8526	68.9809
lncRNA01753	TCONS_00001753	LINC.XLOC_001725	5.16267	8.11716	10.7475	9.97593	13.8777	9.45751	4.03194	5.15749	9.43257	0.64463	2.32842	1.83841	2.68343	1.56949	3.73606	2.23171	0.472994	1.4764
lncRNA01756	TCONS_00001756	LINC.XLOC_001728	1.25156	2.50894	4.13364	1.66265	0.115648	0.6305	1.67997	1.1282	1.23862	5.04961	3.74211	2.64271	3.61232	7.4987	2.64258	2.10773	2.01022	1.06629
lncRNA01758	TCONS_00001758	LINC.XLOC_001730	74.9369	56.9677	53.9026	78.6436	70.1981	67.5896	83.1587	91.5454	60.5971	30.0828	37.0884	25.0483	26.1119	29.9948	54.7652	52.1973	51.4381	85.2213
lncRNA01759	TCONS_00001759	LINC.XLOC_001731	38.6418	48.7029	40.675	38.5736	51.4632	46.7831	41.1594	48.5126	47.1628	24.2811	21.7042	20.3374	18.268	21.9729	28.8861	30.3761	24.8322	41.5034
lncRNA01760	TCONS_00001760	LINC.XLOC_001732	9.07378	8.26474	4.96036	9.47713	12.6056	10.5924	6.5519	7.41389	12.0051	9.56202	4.98947	2.64271	2.68343	4.70848	3.82718	4.58741	3.07446	1.96854
lncRNA01762	TCONS_00001762	LINC.XLOC_001734	24.2489	20.8094	27.1167	22.7784	26.599	23.4546	24.0236	27.0768	26.678	7.62813	10.8937	14.2477	8.35993	7.4987	17.6779	7.43905	11.3518	17.7989
lncRNA01763	TCONS_00001763	LINC.XLOC_001735	3.59822	7.37923	5.78709	9.80966	6.59192	7.6921	1.34398	0.805858	12.1956	0.64463	2.74421	0.919203	3.81873	0.174388	3.0982	0.247968	0	1.23034
lncRNA01765	TCONS_00001765	LINC.XLOC_001737	2.65956	1.9186	1.48811	3.49158	1.96601	3.783	1.67997	0.805858	1.61973	0.429754	0.582105	0.1149	1.96097	0.697553	2.09584	0	1.89197	1.39438
lncRNA01766	TCONS_00001766	LINC.XLOC_001738	34.5742	34.0921	26.1246	44.3929	51.5788	38.9649	36.6234	47.2233	43.447	19.5538	16.9642	10.5708	18.268	20.0547	29.4329	21.0773	21.1665	45.6045
lncRNA01773	TCONS_00001773	LINC.XLOC_001745	78.0658	61.6904	55.2254	92.2773	96.2188	84.487	77.4468	92.6736	81.3678	22.4546	32.0158	22.8652	28.8985	32.6106	48.2043	25.7887	32.9913	76.609
lncRNA01774	TCONS_00001774	LINC.XLOC_001746	15.6445	10.9213	12.4009	12.4699	17.2315	13.6188	17.9757	14.6666	14.5776	4.08266	6.15369	11.7198	7.22463	9.41697	10.4792	4.46343	10.5241	8.44831
lncRNA01780	TCONS_00001780	LINC.XLOC_001752	10.6382	6.05097	6.61382	10.4747	9.83005	8.7009	10.7518	11.1208	9.43257	3.65291	8.06632	3.44701	3.09627	0	8.01886	4.09148	2.12847	5.57753
lncRNA01782	TCONS_00001782	LINC.XLOC_001754	0.312889	0.590339	0.330691	1.16386	1.04083	1.0088	0.839987	0.967029	0.666949	0	0.249474	0	0.206418	0.523165	0.27337	0.495937	0.472994	1.55843
lncRNA01787	TCONS_00001787	LINC.XLOC_001759	15.1751	13.4302	14.8811	23.6097	20.2383	20.0499	14.7838	17.4065	16.4832	6.9835	6.65263	4.71092	6.08933	9.41697	12.3017	5.95124	4.84819	16.1584
lncRNA01789	TCONS_00001789	LINC.XLOC_001761	2.03378	5.01788	4.79502	2.49398	4.51026	3.1525	3.19195	1.61172	4.38281	4.72729	2.07895	2.18311	1.96097	0.871941	3.73606	1.61179	4.25694	0.574157
lncRNA01792	TCONS_00001792	LINC.XLOC_001764	5.00622	2.65652	9.42469	2.49398	1.61907	0.8827	4.87192	2.90109	0.952784	7.09093	8.06632	7.23873	7.12142	4.35971	7.0165	8.30694	8.63214	6.15169
lncRNA01794	TCONS_00001794	LINC.XLOC_001766	4.84978	4.27995	2.31484	3.99037	6.47627	5.9267	2.18397	2.41757	5.04976	2.68596	2.07895	1.95331	2.06418	0	3.55381	1.11586	2.83796	4.0191
lncRNA01795	TCONS_00001795	LINC.XLOC_001767	6.10134	11.5116	8.10193	9.31087	9.7144	7.6921	3.52795	5.47983	17.5312	3.33059	4.32421	1.83841	7.94709	8.54503	3.55381	2.23171	2.71971	4.42921
lncRNA01798	TCONS_00001798	LINC.XLOC_001770	19.3991	14.7585	15.0464	21.4482	22.2043	20.9326	20.8317	16.923	19.0557	10.6364	10.7274	11.1453	5.16045	15.6949	17.2223	19.3415	17.9738	18.9472
lncRNA01801	TCONS_00001801	LINC.XLOC_001773	12.5156	9.593	11.4088	5.3205	8.09534	7.566	4.87192	10.9597	7.90811	6.66118	5.82105	1.49371	3.30269	2.9646	5.37628	6.32319	10.5241	17.9629
lncRNA01806	TCONS_00001806	LINC.XLOC_001778	0.469334	0.885508	0.826727	0.332531	0.462591	1.0088	1.67997	0	0.0952784	0	0.249474	1.60861	0	0	0	0.743905	0	0.0820225
lncRNA01809	TCONS_00001809	LINC.XLOC_001781	11.5769	8.41232	9.42469	8.14701	9.9457	11.6012	12.5998	14.989	10.957	9.66946	7.23474	10.1112	5.26366	8.8938	7.47212	5.70327	6.74016	13.6157
lncRNA01812	TCONS_00001812	LINC.XLOC_001784	5.31911	5.31305	7.44054	4.15664	0.346943	1.6393	7.72788	5.80217	0.666949	3.33059	3.65895	3.44701	8.66956	2.9646	1.91359	3.22359	3.78395	3.11685
lncRNA01819	TCONS_00001819	LINC.XLOC_001791	1.87733	2.80411	3.6376	4.3229	6.01368	9.20531	0.839987	0.161172	14.2918	1.3967	2.07895	1.83841	2.68343	0	3.64494	0.371952	0.118248	0.902247
lncRNA01844	TCONS_00001844	LINC.XLOC_001815	4.84978	5.46063	8.76331	8.81207	8.90487	6.9355	4.36793	4.99632	8.28922	1.3967	4.32421	3.67681	1.44493	0.523165	3.64494	1.23984	4.25694	0.492135
lncRNA01849	TCONS_00001849	LINC.XLOC_001820	9.54311	9.00266	6.94451	7.64821	11.5648	11.4751	8.73586	15.3113	8.19395	7.62813	6.81895	5.97482	4.85082	4.35971	8.20111	4.83538	8.15914	18.127
lncRNA01850	TCONS_00001850	LINC.XLOC_001821	5.632	5.90339	5.4564	6.98315	8.21098	10.3402	10.5838	12.8937	7.14588	14.2893	12.64	4.82582	8.46314	9.06819	14.9442	5.95124	15.6088	13.5337
lncRNA01851	TCONS_00001851	LINC.XLOC_001822	3.44178	7.08406	6.11778	9.47713	6.70756	5.9267	2.18397	2.73992	7.71755	4.94217	7.3179	7.46853	6.08933	7.4987	5.74077	3.84351	5.43943	2.29663
lncRNA01853	TCONS_00001853	LINC.XLOC_001824	11.1076	14.4633	12.0702	7.81448	9.48311	12.3578	26.7116	13.3772	14.5776	16.8678	15.4674	6.43442	10.4241	92.949	9.02122	90.7564	75.0878	41.3393
lncRNA01861	TCONS_00001861	LINC.XLOC_001832	60.8569	59.6242	50.4304	53.87	59.6742	49.9356	62.999	70.7543	49.6401	73.8102	80.7463	66.4124	77.9228	85.6246	76.817	87.1608	62.4352	71.5236
lncRNA01862	TCONS_00001862	LINC.XLOC_001833	7.04	6.34614	8.26727	7.81448	11.1022	12.61	4.03194	7.57506	8.3845	4.83473	3.82526	2.18311	2.99306	0	4.64729	2.10773	0.591242	0.410112
lncRNA01864	TCONS_00001864	LINC.XLOC_001835	0.156445	1.32826	1.98415	3.99037	3.58508	3.6569	0.67199	0.483515	5.43087	1.28926	2.41158	0.344701	2.16739	2.44144	1.09348	0.991873	1.53723	0
lncRNA01865	TCONS_00001865	LINC.XLOC_001836	0.782223	1.18068	0.992073	0	0.115648	0.3783	0.167997	0.161172	0.0952784	1.3967	0.831579	1.3788	0.825672	1.56949	0	0.619921	2.12847	0
lncRNA01870	TCONS_00001870	LINC.XLOC_001841	13.9236	11.2164	10.9128	9.47713	12.2587	12.3578	15.2878	14.989	8.76562	6.4463	7.15158	2.52781	5.16045	1.74388	7.47212	13.8862	6.03067	21.982
lncRNA01872	TCONS_00001872	LINC.XLOC_001843	18.7733	14.7585	16.8652	20.4507	25.3268	26.1027	21.3357	22.4028	27.0591	10.0992	9.06421	7.81323	10.1145	8.8938	16.949	11.9025	7.8044	28.5438
lncRNA01877	TCONS_00001877	LINC.XLOC_001848	2.03378	3.8372	3.47225	7.81448	2.4286	6.0528	1.17598	0.483515	2.47724	0.859507	1.49684	2.64271	2.06418	0.174388	0.728987	0.867889	1.53723	0.164045
lncRNA01878	TCONS_00001878	LINC.XLOC_001849	7.97867	8.85508	7.44054	8.6458	10.8709	10.3402	9.74385	16.923	10.0995	8.70251	5.15579	2.75761	5.05724	4.01093	5.37628	5.08335	8.63214	16.4045
lncRNA01879	TCONS_00001879	LINC.XLOC_001850	0.156445	1.62343	0.165345	2.82651	1.15648	2.2698	0.335995	0.161172	1.3339	0.107438	0.166316	1.149	1.23851	0	0	0	0	0.32809
lncRNA01880	TCONS_00001880	LINC.XLOC_001851	0	0.295169	0.330691	1.99519	1.04083	1.261	0	0.805858	2.38196	0	0	0	0.825672	0	0	0.619921	0	0
lncRNA01886	TCONS_00001886	LINC.XLOC_001857	1.56445	0.295169	0.661382	1.82892	1.61907	1.5132	0.503992	0.967029	3.62058	2.04133	0.0831579	1.72351	0.825672	0	0.820111	0.371952	3.19271	1.64045
lncRNA01895	TCONS_00001895	LINC.XLOC_001865	4.53689	5.90339	5.4564	5.81929	4.04767	8.5748	2.35196	2.2564	10.957	1.82645	3.57579	2.52781	3.30269	0.348777	2.27808	2.60367	1.06424	1.55843
lncRNA01900	TCONS_00001900	LINC.XLOC_001870	21.4329	34.83	22.1563	33.4194	31.6875	27.8681	24.6956	27.3992	30.2985	12.0331	12.8063	7.92813	12.5915	16.0437	18.5892	18.2257	11.1154	23.7045
lncRNA01901	TCONS_00001901	LINC.XLOC_001871	0.469334	1.62343	0.661382	0.498796	1.15648	0.1261	0.335995	0.805858	0.285835	1.18182	0.0831579	0.1149	0.206418	0.174388	0.637864	0.123984	1.18248	1.64045
lncRNA01913	TCONS_00001913	LINC.XLOC_001883	17.3653	20.8094	18.5187	23.2772	20.007	25.7244	18.6477	16.4395	18.2935	16.5455	13.3053	15.8563	14.8621	12.7303	16.7667	12.5224	21.2847	15.4202
lncRNA01914	TCONS_00001914	LINC.XLOC_001884	4.84978	12.5447	8.26727	6.48435	14.2247	10.4663	5.87991	8.05858	10.0042	4.08266	6.73579	6.08972	4.12836	8.02186	5.37628	6.32319	6.74016	8.85843
lncRNA01921	TCONS_00001921	LINC.XLOC_001891	2.65956	5.60822	3.30691	7.98074	5.0885	7.9443	0.67199	0.483515	8.67034	0.322315	2.32842	0.919203	1.44493	0	2.7337	0	0	0.0820225
lncRNA01924	TCONS_00001924	LINC.XLOC_001894	2.03378	0	0.330691	0.332531	0.346943	0.8827	1.00798	1.1282	0.0952784	1.61158	0.997895	1.0341	0.309627	1.22072	0.728987	2.10773	0	1.4764
lncRNA01927	TCONS_00001927	LINC.XLOC_001897	16.4267	19.7763	13.2276	18.4555	16.7689	16.8974	16.9677	24.0146	10.0995	7.09093	5.07263	12.1794	5.7797	4.35971	13.8508	13.3903	19.8657	28.1337
lncRNA01932	TCONS_00001932	LINC.XLOC_001902	0.469334	1.62343	0.826727	0.498796	0.115648	0.8827	0.839987	1.45054	1.23862	1.3967	0.665263	0.804303	1.23851	0	0.54674	1.98375	6.74016	1.06629
lncRNA01934	TCONS_00001934	LINC.XLOC_001904	3.75467	2.50894	4.62967	4.15664	8.32663	5.4223	2.01597	2.09523	7.24116	1.61158	1.91263	0.804303	2.2706	0.697553	1.73134	1.61179	0	1.23034
lncRNA01935	TCONS_00001935	LINC.XLOC_001905	14.7058	15.3488	12.0702	22.4458	19.8914	24.2112	19.4877	20.9523	24.963	6.33887	12.3074	5.40032	6.915	3.13899	12.3017	10.6626	6.97666	17.8809
lncRNA01936	TCONS_00001936	LINC.XLOC_001906	9.69956	6.93648	6.44847	8.14701	9.13616	9.20531	10.2478	9.83146	11.9098	7.09093	6.07053	7.92813	3.92194	7.67308	5.10291	7.31506	4.84819	9.59663
lncRNA01938	TCONS_00001938	LINC.XLOC_001908	23.4667	28.0411	29.9275	33.0868	36.776	30.5162	23.3516	19.8241	37.635	12.0331	14.0537	10.9155	10.5273	4.70848	19.227	7.68702	18.565	20.3416
lncRNA01939	TCONS_00001939	LINC.XLOC_001909	0.156445	4.27995	3.30691	5.3205	8.09534	5.044	0.67199	0.161172	8.47978	0	0.582105	1.49371	2.78664	0	0.455617	0	0.118248	0.0820225
lncRNA01943	TCONS_00001943	LINC.XLOC_001913	2.97245	3.54203	7.77124	5.3205	6.59192	3.5308	0.503992	0.644686	5.90726	0.859507	2.07895	0.919203	4.74761	0.348777	1.64022	1.11586	0	1.88652
lncRNA01944	TCONS_00001944	LINC.XLOC_001914	84.6365	84.566	65.4768	111.232	103.62	97.9798	95.5905	112.659	98.3273	36.7439	45.5705	23.6695	38.3938	27.379	59.6858	31.616	34.6468	87.764
lncRNA01946	TCONS_00001946	LINC.XLOC_001916	16.4267	14.0205	15.5425	19.2868	18.7349	19.2933	17.1357	23.2087	18.7699	10.3141	12.3074	10.341	8.15351	9.94013	13.9419	17.4818	6.97666	24.5247
lncRNA01947	TCONS_00001947	LINC.XLOC_001917	0.156445	0.737923	0.496036	0.665062	1.27212	1.261	0	0.967029	4.47809	0.537192	2.24526	0	0.619254	0	0	0.495937	1.41898	0
lncRNA01951	TCONS_00001951	LINC.XLOC_001921	0	1.32826	1.15742	1.16386	0.346943	0.2522	0.67199	0.322343	0.476392	0	0	0	0.928881	2.09266	0.911234	0.619921	1.06424	0
lncRNA01952	TCONS_00001952	LINC.XLOC_001922	1.408	0	0	0.332531	1.04083	0.7566	1.84797	1.93406	0	0.214877	0.0831579	0.459602	0.722463	2.79021	1.27573	1.98375	0.118248	0.902247
lncRNA01953	TCONS_00001953	LINC.XLOC_001923	4.06756	5.01788	6.11778	5.15423	8.55793	8.5748	2.01597	1.45054	9.81368	3.54547	2.82737	8.38773	5.57329	4.18532	5.10291	1.73578	3.9022	0.164045
lncRNA01961	TCONS_00001961	LINC.XLOC_001931	16.2702	15.4964	12.4009	16.7928	19.1975	12.1056	26.8796	33.6848	20.866	8.91739	10.3116	7.81323	7.01821	194.269	22.4164	108.982	235.906	142.555
lncRNA01966	TCONS_00001966	LINC.XLOC_001936	9.38667	10.7737	10.0861	12.1374	11.6804	11.6012	9.23986	12.5714	11.624	3.54547	5.40526	7.46853	4.12836	7.4987	4.55617	5.08335	5.08468	6.15169
lncRNA01973	TCONS_00001973	LINC.XLOC_001943	0.469334	0	0.496036	0.831327	1.27212	0.1261	1.51198	0.322343	0.285835	0.322315	0.748421	0	0	0	0.182247	0.123984	1.30073	0.820225
lncRNA01976	TCONS_00001976	LINC.XLOC_001946	9.54311	8.26474	9.59003	9.47713	8.90487	7.566	4.19993	9.34795	7.81283	3.22315	3.82526	1.0341	4.43799	3.83654	5.4674	4.46343	5.91242	5.41348
lncRNA01981	TCONS_00001981	LINC.XLOC_001951	4.224	6.78889	6.28313	10.4747	13.8777	12.2317	3.19195	5.80217	10.2901	1.93389	4.40737	2.87251	4.02515	1.91827	7.0165	2.23171	2.12847	6.39775
lncRNA01986	TCONS_00001986	LINC.XLOC_001956	29.8809	25.9749	23.1484	17.2916	21.5105	15.6364	27.7196	20.9523	16.4832	45.9836	55.6326	48.6029	37.6713	85.1015	39.4564	57.6526	95.19	36.336
lncRNA01991	TCONS_00001991	LINC.XLOC_001961	0.469334	0.147585	0.496036	0.997593	0.231295	0.6305	0.167997	0.161172	0.0952784	1.82645	1.33053	0	0	0	0.637864	1.85976	0	3.44494
lncRNA01995	TCONS_00001995	LINC.XLOC_001965	7.82223	5.31305	4.46433	6.81688	8.21098	7.3138	9.91185	13.2161	7.527	3.43803	3.16	1.3788	4.5412	2.61582	7.74549	9.67076	5.20293	9.51461
lncRNA01996	TCONS_00001996	LINC.XLOC_001966	11.5769	9.29783	9.92073	11.8048	15.0342	13.9971	13.6078	23.3699	9.24201	8.05788	3.99158	2.98741	6.81179	11.1609	12.9395	17.1098	13.4803	12.7955
lncRNA02003	TCONS_00002003	LINC.XLOC_001973	2.34667	5.16546	8.10193	4.8217	4.74155	8.5748	2.85596	3.22343	8.09867	3.11571	2.91053	4.13641	3.61232	0	2.18696	1.36383	0.945987	1.39438
lncRNA02005	TCONS_00002005	LINC.XLOC_001975	17.5218	20.957	18.684	26.1037	26.9459	21.0587	20.9997	24.3369	28.393	9.2397	12.5568	10.5708	9.1856	19.3571	14.8531	24.5489	18.3285	25.591
lncRNA02006	TCONS_00002006	LINC.XLOC_001976	2.50311	4.13237	5.78709	7.31568	6.01368	9.45751	2.85596	2.41757	13.5295	0.214877	2.07895	2.18311	5.05724	1.39511	3.00707	0.991873	3.4292	5.90562
lncRNA02007	TCONS_00002007	LINC.XLOC_001977	4.84978	4.27995	2.81087	6.65062	5.43544	6.0528	1.51198	1.45054	5.90726	0.107438	0.748421	3.44701	1.54814	0.174388	3.0982	0.371952	0.118248	0.574157
lncRNA02010	TCONS_00002010	LINC.XLOC_001980	3.59822	3.98479	1.98415	2.82651	3.12249	2.7742	1.67997	3.06226	2.57252	0.752069	0.665263	0.344701	0.516045	0	0.364494	0.123984	0.118248	1.39438
lncRNA02024	TCONS_00002024	LINC.XLOC_001994	12.0462	15.4964	11.2435	8.6458	10.4083	7.3138	11.2558	15.3113	10.2901	9.66946	11.8084	15.3967	10.2177	10.1145	10.0236	13.6383	12.0613	10.2528
lncRNA02025	TCONS_00002025	LINC.XLOC_001995	0.312889	0.295169	0.496036	0.831327	0.346943	0.7566	4.19993	0.967029	0.762227	0.537192	0.498947	0.344701	1.23851	3.83654	4.00943	3.71952	2.71971	0.820225
lncRNA02027	TCONS_00002027	LINC.XLOC_001997	0.469334	0.295169	0.496036	0	0.462591	0.5044	0.167997	0.483515	0.476392	1.71901	0	1.2639	0.309627	0	1.73134	2.60367	0	1.55843
lncRNA02029	TCONS_00002029	LINC.XLOC_001999	3.28533	8.55991	5.12571	9.1446	7.2858	7.8182	1.84797	4.02929	6.00254	2.47108	3.57579	2.29801	4.02515	0	3.55381	4.58741	1.41898	5.00337
lncRNA02034	TCONS_00002034	LINC.XLOC_002004	2.97245	8.85508	15.3771	10.9735	15.4968	12.2317	2.68796	3.3846	18.9604	1.3967	4.57368	2.64271	5.16045	0.348777	1.82247	0.991873	4.37519	1.55843
lncRNA02035	TCONS_00002035	LINC.XLOC_002005	6.72711	7.37923	7.60589	5.81929	10.0613	8.3226	5.20792	4.5128	7.81283	1.18182	3.24316	3.67681	2.78664	0	4.73842	1.11586	1.89197	0
lncRNA02037	TCONS_00002037	LINC.XLOC_002007	15.6445	10.9213	9.25934	9.80966	10.6396	16.5191	14.6158	14.1831	12.1004	5.69424	7.81684	2.98741	4.95403	0	6.83425	8.43092	7.21315	14.682
lncRNA02039	TCONS_00002039	LINC.XLOC_002009	1.56445	1.32826	0.165345	1.49639	1.38777	2.0176	1.67997	0.644686	4.28753	2.47108	2.49474	1.83841	2.37381	0	3.91831	1.23984	0.709491	0.65618
lncRNA02043	TCONS_00002043	LINC.XLOC_002013	0.312889	1.62343	2.64553	1.33012	0.346943	1.0088	0.839987	0.805858	2.6678	1.28926	1.49684	2.29801	0.928881	2.9646	0.455617	3.34757	12.2978	1.23034
lncRNA02052	TCONS_00002052	LINC.XLOC_002022	2.34667	2.21377	1.32276	2.49398	2.4286	4.2874	0.167997	1.28937	6.09782	0.429754	0.249474	0.1149	0.619254	0	0.911234	0.123984	0	1.64045
lncRNA02059	TCONS_00002059	LINC.XLOC_002029	1.25156	0	0.661382	0.166265	0	0.5044	0.67199	0.644686	0	0.322315	0.997895	0	0	0	0.911234	1.36383	1.89197	0
lncRNA02060	TCONS_00002060	LINC.XLOC_002030	8.29156	15.9391	9.42469	15.4627	19.1975	19.7977	13.4398	13.6996	19.7226	3.33059	3.90842	6.89402	6.70859	2.61582	7.10762	2.23171	0.827739	9.02247
lncRNA02061	TCONS_00002061	LINC.XLOC_002031	14.2364	17.415	10.5821	15.2964	17.4628	16.2669	10.0798	14.5054	15.7209	10.8513	5.7379	4.36622	4.74761	3.66215	11.0259	7.93498	6.26717	11.1551
lncRNA02081	TCONS_00002081	LINC.XLOC_002051	13.1413	11.6592	7.10985	12.3036	12.6056	10.8446	11.0878	12.0879	14.2918	7.41325	5.15579	5.28542	4.02515	4.01093	12.8484	9.17483	15.0176	10.7449
lncRNA02083	TCONS_00002083	LINC.XLOC_002053	10.1689	5.01788	8.10193	10.641	9.83005	8.5748	8.73586	14.6666	10.4806	5.69424	6.56947	2.52781	4.02515	3.48777	5.4674	4.21546	4.96643	13.5337
lncRNA02084	TCONS_00002084	LINC.XLOC_002054	0.625778	1.03309	0.992073	1.33012	0.693886	2.0176	0.167997	0.483515	1.42918	0.752069	0.498947	0	0.825672	0	0.182247	0	2.36497	3.11685
lncRNA02087	TCONS_00002087	LINC.XLOC_002057	16.5831	16.5295	18.3533	19.7856	20.1227	22.3197	29.5675	28.8497	19.3415	11.8182	8.8979	8.27283	8.35993	11.8584	19.0448	8.80287	12.1796	28.7079
lncRNA02088	TCONS_00002088	LINC.XLOC_002058	0.156445	1.9186	1.32276	2.99278	4.97285	1.8915	0.503992	0.644686	7.71755	1.28926	0.41579	0.689402	1.65134	0	0	0.371952	0.118248	0.820225
lncRNA02092	TCONS_00002092	LINC.XLOC_002062	0	0.295169	0.826727	0.166265	0.346943	0.6305	0.167997	0	3.5253	0.429754	0.332632	1.149	0.412836	3.31338	0.728987	0	1.53723	0.246067
lncRNA02097	TCONS_00002097	LINC.XLOC_002067	38.3289	28.6314	23.6444	42.0652	44.7556	40.2259	53.9272	57.3771	34.1097	16.8678	23.6168	25.1632	16.2038	16.3925	34.8091	41.0387	33.3461	44.3742
lncRNA02101	TCONS_00002101	LINC.XLOC_002071	20.0249	22.728	14.7157	21.947	20.5853	25.8505	22.5116	27.8827	21.8188	6.12399	15.2179	9.76654	8.66956	11.1609	17.4957	18.1017	19.1562	27.6416
lncRNA02104	TCONS_00002104	LINC.XLOC_002074	0.312889	1.77102	0.496036	1.82892	2.54425	2.2698	0.839987	0	3.81114	0	1.91263	0.229801	0.103209	3.31338	0.820111	0.371952	0	0
lncRNA02105	TCONS_00002105	LINC.XLOC_002075	9.69956	7.96957	7.77124	9.1446	7.05451	10.5924	7.55988	6.28569	6.86005	2.47108	2.82737	4.36622	2.06418	3.83654	4.00943	1.11586	4.84819	7.05393
lncRNA02111	TCONS_00002111	LINC.XLOC_002081	0.938667	2.36135	1.98415	0.498796	1.85036	0.6305	2.68796	1.28937	0.762227	3.86778	2.82737	2.52781	3.61232	4.88287	3.37157	7.31506	0.591242	0.98427
lncRNA02112	TCONS_00002112	LINC.XLOC_002082	2.34667	5.7558	6.28313	4.3229	5.78238	7.566	3.69594	4.67397	8.95617	3.76034	2.5779	2.06821	2.16739	1.22072	5.19403	0.867889	0	3.44494
lncRNA02113	TCONS_00002113	LINC.XLOC_002083	1.72089	2.06619	0.165345	1.99519	0.809534	0.5044	0.839987	0.322343	2.1914	0	1.08105	1.49371	1.1353	0.523165	0.455617	1.61179	3.19271	3.03483
lncRNA02114	TCONS_00002114	LINC.XLOC_002084	20.3378	22.5805	14.7157	23.6097	25.7894	23.2024	32.0875	33.6848	19.8179	9.99177	13.3884	8.38773	11.353	10.9865	12.0283	25.4167	28.4979	24.0326
lncRNA02116	TCONS_00002116	LINC.XLOC_002086	5.31911	6.34614	9.25934	3.32531	7.17015	6.5572	5.37592	7.09155	5.62143	3.43803	3.82526	4.02151	3.30269	4.88287	5.55853	4.58741	3.54745	8.12022
lncRNA02127	TCONS_00002127	LINC.XLOC_002097	8.60445	5.90339	8.43262	9.31087	8.67357	9.70971	9.91185	6.93038	12.8626	1.61158	5.7379	1.49371	4.5412	3.31338	1.36685	3.34757	8.27739	6.15169
lncRNA02131	TCONS_00002131	LINC.XLOC_002101	10.3253	14.6109	13.0623	12.9687	15.3811	16.5191	10.9198	12.5714	22.7715	7.09093	6.15369	9.30693	5.47008	0	7.28987	5.70327	4.02045	9.26854
lncRNA02136	TCONS_00002136	LINC.XLOC_002106	1.408	0.442754	0.992073	0.332531	0.231295	1.0088	0	1.1282	0.285835	2.04133	1.08105	0.574502	0.412836	0	1.73134	4.09148	0	2.46067
lncRNA02137	TCONS_00002137	LINC.XLOC_002107	19.712	16.6771	15.5425	15.9615	18.388	26.3549	19.3197	20.9523	18.6746	12.4629	8.31579	8.38773	8.35993	4.70848	9.56796	9.54678	20.6935	21.0798
lncRNA02138	TCONS_00002138	LINC.XLOC_002108	5.31911	5.31305	3.6376	7.64821	9.59875	8.5748	5.87991	6.12452	8.09867	3.86778	0.249474	1.60861	3.4059	0	5.8319	3.84351	2.24672	8.69438
lncRNA02141	TCONS_00002141	LINC.XLOC_002111	1.408	0.442754	1.48811	0.332531	0.578238	0	1.34398	2.90109	0.857506	0.752069	0.249474	0	1.75455	1.74388	2.7337	0.991873	2.48322	1.23034
lncRNA02142	TCONS_00002142	LINC.XLOC_002111	1.408	0.442754	1.48811	0.332531	0.578238	0	1.34398	2.90109	0.857506	0.752069	0.249474	0	1.75455	1.74388	2.7337	0.991873	2.48322	1.23034
lncRNA02153	TCONS_00002153	LINC.XLOC_002122	0.156445	1.18068	1.8188	0.997593	0.578238	0.6305	0	0.483515	2.76307	0.322315	0.582105	0	0.206418	0	0.455617	0.123984	0	0.98427
lncRNA02154	TCONS_00002154	LINC.XLOC_002123	0.312889	0.885508	0.661382	0.332531	1.15648	1.0088	0.503992	0.805858	0.381114	0.107438	0.249474	0.229801	0.619254	1.04633	0.637864	0.495937	0.827739	2.05056
lncRNA02156	TCONS_00002156	LINC.XLOC_002125	11.7333	9.15025	6.28313	6.65062	11.7961	10.4663	11.7598	11.1208	6.86005	3.43803	4.57368	4.25132	2.2706	3.31338	7.38099	1.36383	3.19271	3.93708
lncRNA02157	TCONS_00002157	LINC.XLOC_002126	1.25156	0.295169	1.8188	2.99278	0.809534	1.1349	0.67199	0.967029	5.43087	0	0.498947	0.1149	0.619254	0	0	0	1.41898	1.55843
lncRNA02158	TCONS_00002158	LINC.XLOC_002127	22.528	23.3184	21.8256	29.7615	33.1909	27.6159	25.3676	32.3955	32.4899	10.8513	14.8853	6.77912	10.5273	4.70848	17.3134	10.5387	25.4234	29.6921
lncRNA02162	TCONS_00002162	LINC.XLOC_002131	0.782223	0.442754	0.826727	0.498796	0.346943	0.1261	0.335995	0.161172	0.476392	2.57852	0.665263	0.1149	12.1787	8.37064	5.8319	1.73578	2.48322	1.06629
lncRNA02164	TCONS_00002164	LINC.XLOC_002131	0.782223	0.442754	0.826727	0.498796	0.346943	0.1261	0.335995	0.161172	0.476392	2.57852	0.665263	0.1149	12.1787	8.37064	5.8319	1.73578	2.48322	1.06629
lncRNA02163	TCONS_00002163	LINC.XLOC_002131	0.782223	0.442754	0.826727	0.498796	0.346943	0.1261	0.335995	0.161172	0.476392	2.57852	0.665263	0.1149	12.1787	8.37064	5.8319	1.73578	2.48322	1.06629
lncRNA02166	TCONS_00002166	LINC.XLOC_002133	1.56445	0.295169	0.496036	1.49639	1.85036	2.0176	1.34398	0.483515	3.62058	0.429754	2.07895	1.95331	12.9011	9.41697	10.0236	2.60367	3.4292	1.72247
lncRNA02171	TCONS_00002171	LINC.XLOC_002138	0.312889	0.147585	2.14949	5.48676	5.66673	4.6657	0	0.161172	10.6712	0.214877	0.914737	0	2.47702	0	0.182247	0.619921	1.89197	0.164045
lncRNA02173	TCONS_00002173	LINC.XLOC_002140	15.6445	9.44542	11.7395	13.9663	13.0682	13.4927	15.9598	19.3406	11.7192	5.47936	7.56737	4.82582	5.47008	5.75481	12.6662	11.1586	9.81462	18.4551
lncRNA02178	TCONS_00002178	LINC.XLOC_002145	13.6107	20.2191	12.8969	18.6217	18.388	19.6716	14.4478	19.5018	16.9596	7.09093	10.1453	9.88144	6.70859	4.18532	10.4792	9.05084	4.84819	18.127
lncRNA02180	TCONS_00002180	LINC.XLOC_002147	0.312889	1.77102	1.15742	0.831327	1.15648	1.3871	0.839987	1.1282	5.90726	0.64463	1.16421	0	1.23851	0.523165	3.18932	1.85976	0.354745	0.820225
lncRNA02181	TCONS_00002181	LINC.XLOC_002148	5.16267	10.4785	13.393	7.48195	9.02052	8.5748	4.87192	4.02929	9.90896	1.82645	5.48842	4.82582	2.47702	0.348777	1.5491	0.867889	2.60147	3.19888
lncRNA02193	TCONS_00002193	LINC.XLOC_002160	8.29156	7.96957	7.77124	9.80966	8.21098	9.70971	7.55988	10.7985	8.95617	3.86778	6.23684	1.49371	2.47702	0	4.37392	2.97562	4.1387	4.92135
lncRNA02203	TCONS_00002203	LINC.XLOC_002170	29.7245	27.4507	30.0929	30.0941	36.1977	36.0646	37.7994	49.802	33.7286	16.9753	12.3905	15.2818	11.4562	11.8584	21.2318	14.8781	20.2205	30.3483
lncRNA02205	TCONS_00002205	LINC.XLOC_002172	1.408	0.442754	0.165345	0.997593	0.462591	1.3871	0.503992	1.1282	1.04806	0.966946	1.08105	0	0.103209	0.174388	0.54674	1.48781	1.53723	2.13258
lncRNA02206	TCONS_00002206	LINC.XLOC_002173	12.2027	10.1833	10.4168	20.4507	21.7418	15.5103	18.4797	19.1794	18.2935	14.1819	5.48842	6.89402	6.70859	2.79021	13.1218	3.96749	8.04089	14.0258
lncRNA02210	TCONS_00002210	LINC.XLOC_002177	30.8196	22.2853	22.6523	25.4386	35.5038	32.5338	28.2236	32.7178	26.678	14.2893	19.2095	13.2135	13.9332	9.06819	19.7738	19.9614	13.3621	25.3449
lncRNA02213	TCONS_00002213	LINC.XLOC_002180	5.00622	11.8068	4.13364	9.6434	9.83005	10.4663	6.7199	13.8608	9.24201	7.30581	7.56737	3.10231	5.26366	5.05726	4.73842	7.43905	9.10513	3.11685
lncRNA02220	TCONS_00002220	LINC.XLOC_002187	0.156445	0.737923	0.661382	0	0.231295	0.5044	0	0	0.190557	2.7934	2.07895	3.79171	0.309627	2.44144	1.5491	1.36383	0	0
lncRNA02224	TCONS_00002224	LINC.XLOC_002191	6.88356	10.7737	8.59796	9.6434	11.4491	12.4839	9.40785	11.7655	12.7673	9.13226	4.49053	6.31952	5.88291	5.9292	7.28987	5.82725	8.86863	7.38202
lncRNA02235	TCONS_00002235	LINC.XLOC_002202	11.4204	14.7585	15.0464	13.135	16.7689	13.2405	11.9278	12.8937	15.4351	6.4463	8.48211	6.54932	7.32784	0.174388	8.38335	5.20733	11.7066	10.5809
lncRNA02238	TCONS_00002238	LINC.XLOC_002205	8.29156	11.364	9.59003	16.294	17.8097	17.1496	12.5998	14.6666	15.2445	5.5868	5.98737	4.36622	5.7797	3.48777	9.38571	4.33944	3.54745	10.4989
lncRNA02244	TCONS_00002244	LINC.XLOC_002210	3.91111	5.46063	4.29898	4.15664	5.55109	3.1525	3.69594	2.57874	6.66949	2.25621	1.99579	1.3788	1.85776	0.523165	2.00471	3.71952	2.12847	2.21461
lncRNA02243	TCONS_00002243	LINC.XLOC_002210	3.91111	5.46063	4.29898	4.15664	5.55109	3.1525	3.69594	2.57874	6.66949	2.25621	1.99579	1.3788	1.85776	0.523165	2.00471	3.71952	2.12847	2.21461
lncRNA02246	TCONS_00002246	LINC.XLOC_002212	9.54311	14.0205	11.4088	13.6338	11.5648	9.33141	12.0958	21.2746	11.7192	9.99177	6.07053	9.19203	5.6765	7.4987	13.7596	3.59554	2.71971	9.59663
lncRNA02249	TCONS_00002249	LINC.XLOC_002215	32.0711	23.6135	19.8415	32.588	29.8371	28.7508	34.6075	31.912	34.7766	18.1571	12.2242	15.7414	10.4241	18.6595	24.8767	34.9635	23.0584	31.0865
lncRNA02250	TCONS_00002250	LINC.XLOC_002216	1.408	1.32826	0.330691	0.498796	0.231295	0.8827	0.839987	0.805858	0.476392	1.3967	1.82947	0	0.928881	0	0.637864	1.36383	3.78395	0.98427
lncRNA02251	TCONS_00002251	LINC.XLOC_002217	16.7396	17.2674	19.1801	19.2868	27.2928	28.3725	19.1517	20.3076	28.8694	6.23143	10.6442	4.25132	9.39202	4.01093	11.2082	9.91873	12.1796	25.0989
lncRNA02254	TCONS_00002254	LINC.XLOC_002220	1.72089	1.77102	1.8188	0.997593	0.925181	1.7654	0.503992	0.967029	1.90557	3.00828	0.498947	0.344701	0	0	1.36685	1.48781	1.30073	2.87079
lncRNA02258	TCONS_00002258	LINC.XLOC_002224	15.8009	21.9901	14.8811	17.7904	9.59875	7.8182	23.6876	16.4395	16.1021	25.248	31.4337	25.9675	24.667	40.1093	26.8814	33.8477	40.7957	14.518
lncRNA02265	TCONS_00002265	LINC.XLOC_002230	6.88356	9.00266	5.78709	9.1446	9.7144	6.6833	9.74385	12.0879	11.1476	4.61985	4.1579	0.574502	2.88985	2.44144	6.92538	1.36383	6.97666	2.29663
lncRNA02267	TCONS_00002267	LINC.XLOC_002232	1.25156	3.54203	4.13364	2.66025	2.31295	4.6657	0.335995	0.805858	4.38281	0.429754	0.665263	0	3.09627	0	1.64022	3.71952	1.18248	0.820225
lncRNA02269	TCONS_00002269	LINC.XLOC_002234	14.7058	18.1529	13.0623	21.282	27.1772	23.4546	23.8556	26.5933	22.8668	8.80995	9.14737	7.58343	7.32784	6.45237	18.2247	12.1504	13.3621	16.0764
lncRNA02271	TCONS_00002271	LINC.XLOC_002236	0.312889	0.295169	0.165345	1.16386	0.346943	1.1349	0.335995	0.805858	2.38196	0.107438	0.249474	0.459602	0.103209	0	0.911234	1.11586	2.01022	0
lncRNA02273	TCONS_00002273	LINC.XLOC_002238	0	0	0	0.166265	0	0	0.167997	0.805858	0.0952784	1.18182	0	0	0.412836	0	1.1846	1.73578	0	0
lncRNA02275	TCONS_00002275	LINC.XLOC_002240	4.06756	4.72271	7.2752	10.1422	9.36746	6.5572	3.35995	3.22343	6.95533	0.752069	2.74421	1.3788	4.12836	3.66215	6.46976	0.743905	2.24672	0.246067
lncRNA02298	TCONS_00002298	LINC.XLOC_002259	0.469334	2.50894	2.31484	3.32531	4.04767	1.3871	0.167997	0	4.66864	0.322315	0.498947	0.344701	1.96097	0	1.45797	0.371952	1.06424	0.410112
lncRNA02302	TCONS_00002302	LINC.XLOC_002263	11.8898	9.44542	7.93658	14.2988	13.1838	10.9707	17.4717	17.0842	10.0042	4.1901	6.32	6.08972	4.74761	8.19625	12.2105	17.4818	10.6424	17.3888
lncRNA02304	TCONS_00002304	LINC.XLOC_002265	0.625778	0.590339	0.992073	1.49639	3.12249	3.9091	0.335995	0.161172	4.57336	0.429754	0.332632	0	2.06418	0	0.182247	0.123984	0	1.31236
lncRNA02306	TCONS_00002306	LINC.XLOC_002267	8.13511	6.64131	4.62967	9.80966	9.25181	8.1965	7.72788	5.80217	7.527	4.94217	4.82316	2.98741	4.33478	4.70848	3.0982	1.85976	5.20293	5.16742
lncRNA02308	TCONS_00002308	LINC.XLOC_002269	1.09511	2.06619	5.12571	4.3229	4.16332	5.2962	0.335995	0.967029	5.81198	0.429754	1.08105	1.0341	1.1353	1.74388	1.36685	0.991873	0	0.246067
lncRNA02309	TCONS_00002309	LINC.XLOC_002270	0.782223	0.737923	0.992073	0.831327	1.15648	1.1349	0.335995	0.967029	2.00085	1.71901	0.166316	0.804303	0.309627	1.91827	0.820111	1.36383	2.48322	0.492135
lncRNA02310	TCONS_00002310	LINC.XLOC_002271	8.29156	8.11716	6.28313	9.97593	12.7212	9.0792	9.74385	10.9597	12.4815	2.57852	4.49053	3.33211	5.57329	0	4.2828	5.95124	5.43943	11.5652
lncRNA02311	TCONS_00002311	LINC.XLOC_002272	0.312889	0.147585	0.826727	1.33012	0.346943	0.5044	0.839987	0.805858	0.476392	1.3967	0.582105	0.689402	0.309627	0	0.364494	1.48781	0.236497	0.492135
lncRNA02313	TCONS_00002313	LINC.XLOC_002274	0.625778	1.32826	1.8188	0.831327	1.27212	1.5132	0.335995	0.644686	3.14419	2.25621	1.16421	0.459602	0.516045	1.74388	0.820111	1.11586	0.354745	3.19888
lncRNA02314	TCONS_00002314	LINC.XLOC_002275	22.8409	20.5143	22.8177	35.4145	32.7283	34.1731	34.9435	37.2306	35.8247	13.7521	16.9642	15.052	19.5065	27.379	26.4258	28.7643	19.984	37.4022
lncRNA02315	TCONS_00002315	LINC.XLOC_002276	0.938667	0.737923	0.992073	1.16386	0	0	0.167997	0.644686	0.381114	1.50414	0.0831579	0.459602	0.722463	0	0.728987	1.48781	0	0.164045
lncRNA02317	TCONS_00002317	LINC.XLOC_002278	5.47556	3.54203	4.46433	5.3205	6.24497	4.6657	8.56787	7.25272	7.71755	1.71901	3.49263	1.3788	1.34172	2.44144	4.00943	7.0671	5.79417	7.13595
lncRNA02319	TCONS_00002319	LINC.XLOC_002280	44.5867	39.9954	33.5651	35.082	39.2046	41.9913	40.1514	45.7727	35.92	25.8927	18.2116	14.0179	17.0295	24.5887	40.7322	52.5693	28.0249	48.1472
lncRNA02320	TCONS_00002320	LINC.XLOC_002281	1.09511	3.8372	4.96036	6.15182	3.81637	2.7742	0.167997	0	8.76562	0.429754	0.997895	0	2.16739	0	0.54674	0	2.48322	0.32809
lncRNA02324	TCONS_00002324	LINC.XLOC_002285	11.7333	17.2674	11.7395	15.629	16.5376	17.4018	9.40785	14.989	20.2943	4.94217	9.39684	5.05562	9.59844	13.2535	8.65672	7.19108	15.3723	11.5652
lncRNA02330	TCONS_00002330	LINC.XLOC_002291	0.938667	0	1.15742	0.332531	0.346943	0.5044	0.67199	0.644686	0.952784	0.752069	0	2.64271	0.103209	0	0.728987	1.11586	1.53723	0
lncRNA02332	TCONS_00002332	LINC.XLOC_002293	36.2951	41.3237	35.7146	48.0507	41.4019	40.4781	39.6474	48.0291	41.065	19.9835	20.7063	20.797	14.8621	16.9157	33.26	37.9391	26.2512	45.5225
lncRNA02333	TCONS_00002333	LINC.XLOC_002294	0	0.737923	4.13364	4.3229	6.24497	6.305	0.67199	1.77289	12.8626	3.76034	4.90632	4.71092	2.68343	5.58043	4.55617	2.3557	2.01022	1.39438
lncRNA02334	TCONS_00002334	LINC.XLOC_002295	10.3253	9.00266	8.92865	12.8024	9.83005	8.1965	7.89588	9.50912	14.1965	3.11571	6.65263	5.63012	3.81873	2.09266	3.91831	3.22359	5.79417	6.5618
lncRNA02335	TCONS_00002335	LINC.XLOC_002296	9.23023	9.15025	9.42469	11.3061	8.44228	8.0704	9.07186	10.6373	8.47978	6.23143	3.65895	4.48112	3.30269	2.61582	5.55853	2.60367	6.03067	10.3348
lncRNA02339	TCONS_00002339	LINC.XLOC_002300	0.938667	0.590339	1.65345	1.33012	0.809534	1.0088	1.00798	0.322343	2.47724	0.752069	0.166316	0	1.44493	1.91827	0.911234	1.48781	4.49344	4.7573
lncRNA02346	TCONS_00002346	LINC.XLOC_002307	1.72089	3.54203	3.6376	7.98074	3.46943	5.2962	1.34398	2.57874	6.28838	0.214877	2.07895	1.3788	1.85776	1.91827	2.09584	0.371952	2.36497	0.32809
lncRNA02347	TCONS_00002347	LINC.XLOC_002308	36.1387	20.8094	25.4632	27.4338	32.9596	26.2288	35.7834	41.2599	39.2547	18.8017	10.5611	11.2602	13.4172	17.6132	23.601	32.1119	14.8993	44.9483
lncRNA02350	TCONS_00002350	LINC.XLOC_002311	0.782223	0	0	0	0	0	1.00798	1.93406	0.285835	0	0	0	0.103209	1.74388	0.911234	0.247968	2.01022	0.65618
lncRNA02351	TCONS_00002351	LINC.XLOC_002312	0.156445	0.885508	0	0.665062	0.115648	1.7654	1.51198	0.322343	1.52445	0.214877	0.748421	0	0.103209	1.74388	0.182247	0	0.827739	0.410112
lncRNA02352	TCONS_00002352	LINC.XLOC_002313	16.5831	11.0688	14.2197	19.2868	21.0479	17.0235	21.1677	29.3332	17.0548	6.33887	5.40526	12.1794	5.98612	6.27798	11.7549	7.56303	8.63214	18.7831
lncRNA02356	TCONS_00002356	LINC.XLOC_002317	0.938667	1.03309	0	0.166265	0.578238	0	0.503992	0	0.857506	1.61158	0.582105	1.3788	0.825672	1.04633	1.00236	0.991873	2.95621	0.65618
lncRNA02361	TCONS_00002361	LINC.XLOC_002322	1.56445	0.885508	1.8188	0.166265	0.115648	1.261	0.839987	0.161172	0.381114	0.752069	0.914737	0	0.206418	0	0.455617	0	2.48322	0.738202
lncRNA02362	TCONS_00002362	LINC.XLOC_002323	4.38045	5.01788	7.2752	3.99037	1.96601	2.6481	6.2159	4.19046	1.61973	16.1158	14.1368	13.5582	15.8942	16.3925	11.2082	8.05897	6.14892	1.96854
lncRNA02365	TCONS_00002365	LINC.XLOC_002326	8.91734	8.85508	4.96036	10.1422	11.1022	8.9531	9.91185	13.3772	7.527	5.47936	1.99579	4.25132	3.09627	10.4633	6.83425	11.6545	8.27739	12.1393
lncRNA02366	TCONS_00002366	LINC.XLOC_002327	2.816	7.6744	5.78709	6.98315	8.21098	8.4487	4.53593	5.31866	6.66949	2.04133	2.16211	4.94072	4.23157	1.39511	3.37157	0.371952	4.02045	4.7573
lncRNA02368	TCONS_00002368	LINC.XLOC_002329	40.6756	45.3085	39.5176	46.3881	65.8035	50.6922	48.0473	61.2452	55.2615	23.3141	23.6168	22.8652	21.0546	23.1936	36.905	52.5693	39.6132	67.4225
lncRNA02372	TCONS_00002372	LINC.XLOC_002333	27.3778	45.7512	39.8482	53.7038	62.9123	52.7098	50.3992	54.9595	50.7834	22.0249	23.3674	10.1112	19.1969	13.0791	34.718	12.2744	23.6497	44.4562
lncRNA02377	TCONS_00002377	LINC.XLOC_002338	18.9298	20.6619	18.684	25.9374	19.3132	24.2112	18.8157	23.8534	22.2952	10.4215	10.1453	12.9837	8.15351	9.76574	15.0354	7.43905	15.727	19.6854
lncRNA02383	TCONS_00002383	LINC.XLOC_002344	33.792	36.3058	30.9196	42.7302	50.538	48.4224	28.5596	33.0402	50.8787	17.8348	10.9768	12.7539	14.9653	2.61582	17.9513	12.8944	23.4132	21.736
lncRNA02384	TCONS_00002384	LINC.XLOC_002345	0.782223	0.737923	1.15742	0.166265	0.231295	0.3783	2.18397	0.322343	3.04891	0.322315	0.498947	0.229801	0.928881	0	0.820111	2.47968	1.41898	0.0820225
lncRNA02385	TCONS_00002385	LINC.XLOC_002346	12.2027	12.1019	7.77124	7.48195	12.6056	15.3842	9.74385	14.6666	14.6729	4.72729	5.48842	4.59602	6.39896	5.58043	8.01886	7.0671	3.19271	13.1236
lncRNA02389	TCONS_00002389	LINC.XLOC_002350	4.38045	2.95169	7.77124	9.47713	6.59192	7.566	4.70393	5.80217	7.33644	1.07438	2.07895	2.41291	2.06418	2.44144	1.73134	0.495937	1.53723	7.95618
lncRNA02391	TCONS_00002391	LINC.XLOC_002352	11.7333	14.1681	13.7237	16.9591	22.7826	23.0763	20.4957	23.6922	20.6754	6.4463	7.15158	9.76654	8.35993	6.80114	10.4792	19.2175	10.9971	24.9348
lncRNA02395	TCONS_00002395	LINC.XLOC_002356	65.7067	49.1457	51.9185	58.858	80.0282	71.7509	78.2868	78.3294	56.9765	25.4629	37.6705	35.5042	21.0546	50.747	57.7722	70.671	46.4716	86.0416
lncRNA02396	TCONS_00002396	LINC.XLOC_002357	17.9911	14.906	11.9049	20.2844	22.0887	16.393	25.1996	34.0072	15.5304	7.73557	7.3179	9.30693	5.98612	8.37064	16.6756	14.6301	14.6628	36.664
lncRNA02414	TCONS_00002414	LINC.XLOC_002375	29.568	29.0742	20.1721	32.9206	32.9596	37.5778	32.0875	36.4248	45.5431	16.3306	15.0516	13.2135	14.8621	4.01093	15.6732	12.5224	22.349	32.2348
lncRNA02415	TCONS_00002415	LINC.XLOC_002376	33.0098	40.4382	33.3998	39.4049	46.9529	41.7391	46.8713	61.4063	41.3508	28.7935	18.8768	14.3626	19.7129	24.5887	35.3559	40.9148	25.7782	68.4067
lncRNA02418	TCONS_00002418	LINC.XLOC_002379	6.41422	6.64131	6.44847	5.15423	6.93886	6.8094	7.05589	8.38092	6.1931	4.1901	3.40947	1.2639	2.58023	2.79021	2.7337	8.05897	5.32118	8.44831
lncRNA02419	TCONS_00002419	LINC.XLOC_002380	8.13511	8.11716	6.94451	10.3085	15.6124	12.4839	8.56787	7.8974	20.2943	6.87606	3.57579	3.21721	4.64441	0	5.37628	0.619921	3.78395	1.72247
lncRNA02420	TCONS_00002420	LINC.XLOC_002381	0.782223	0.885508	0.992073	0.665062	0.578238	0.7566	2.68796	1.45054	0.0952784	0.859507	0.997895	0.689402	0.825672	0	0.0911234	1.11586	2.95621	0.492135
lncRNA02423	TCONS_00002423	LINC.XLOC_002384	31.9147	23.9087	24.1404	28.5977	37.5855	34.6775	36.2874	43.6775	27.0591	12.1405	11.2263	12.1794	13.1075	12.3816	18.5892	21.8212	13.3621	36.8281
lncRNA02424	TCONS_00002424	LINC.XLOC_002385	3.12889	7.37923	3.47225	7.31568	8.55793	7.9443	1.84797	4.02929	9.7184	0.859507	0.665263	0.574502	2.06418	0	3.00707	1.36383	0.945987	2.05056
lncRNA02427	TCONS_00002427	LINC.XLOC_002388	0	0.885508	1.15742	4.3229	1.85036	2.3959	0.167997	0.322343	2.47724	0.214877	0.0831579	0	1.23851	0	0	0.123984	0.236497	0
lncRNA02428	TCONS_00002428	LINC.XLOC_002389	45.056	52.9829	51.0917	58.858	71.0077	62.4195	41.6634	52.7031	69.3627	18.0497	19.9579	8.15793	22.3964	8.19625	39.5476	17.1098	28.3796	38.8787
lncRNA02431	TCONS_00002431	LINC.XLOC_002392	2.816	2.80411	3.14156	4.65543	6.47627	6.1789	1.51198	1.45054	10.3853	0.966946	0	1.3788	1.75455	0	2.09584	0.495937	1.06424	0.164045
lncRNA02433	TCONS_00002433	LINC.XLOC_002394	8.29156	11.9544	7.93658	10.3085	13.1838	9.96191	10.0798	14.1831	10.957	6.23143	3.57579	3.33211	4.85082	2.61582	5.10291	6.81913	9.34163	16.2404
lncRNA02434	TCONS_00002434	LINC.XLOC_002395	31.1325	25.237	23.6444	28.2651	36.5447	28.2464	28.0556	34.6519	32.2041	11.8182	10.6442	13.788	8.77277	7.14992	18.8625	13.2663	24.7139	31.0865
lncRNA02439	TCONS_00002439	LINC.XLOC_002400	12.5156	14.3157	11.9049	15.7952	18.041	15.6364	16.2957	23.8534	13.339	4.51241	9.72947	13.788	5.26366	13.4279	12.7573	9.67076	12.0613	14.764
lncRNA02443	TCONS_00002443	LINC.XLOC_002404	1.408	1.47585	1.48811	2.49398	5.55109	2.9003	0.839987	1.45054	4.38281	1.18182	0.914737	1.149	0.619254	2.26705	1.73134	1.11586	0.118248	0.410112
lncRNA02444	TCONS_00002444	LINC.XLOC_002405	1.09511	1.03309	0.661382	1.16386	1.15648	0.7566	2.18397	1.28937	0.476392	0.214877	0.0831579	0.1149	0.103209	0	0.364494	0.247968	0	0.492135
lncRNA02447	TCONS_00002447	LINC.XLOC_002408	2.65956	1.47585	1.98415	5.65303	4.97285	4.5396	3.35995	2.09523	6.00254	1.82645	1.82947	2.87251	3.09627	0	2.7337	2.47968	1.77373	1.06629
lncRNA02448	TCONS_00002448	LINC.XLOC_002409	0.938667	0.885508	0.826727	2.99278	2.77554	3.4047	1.67997	0.805858	5.62143	0.322315	0.249474	0	0.619254	0	0.364494	0.123984	0	0.410112
lncRNA02461	TCONS_00002461	LINC.XLOC_002422	24.5618	17.1198	18.5187	16.9591	26.3677	23.0763	18.6477	23.8534	20.2943	7.52069	11.9747	3.56191	7.94709	4.01093	10.3881	13.7622	15.1358	25.9191
lncRNA02465	TCONS_00002465	LINC.XLOC_002426	0.782223	0	0.661382	0.665062	0.115648	1.1349	0.67199	1.1282	0.381114	0.107438	1.49684	0.229801	0.412836	1.91827	1.82247	0.743905	2.01022	2.13258
lncRNA02466	TCONS_00002466	LINC.XLOC_002427	1.25156	0.885508	0.661382	1.33012	0.925181	0.5044	0.503992	0.483515	4.19225	0.966946	0.249474	0	0.206418	0	0.27337	0.371952	0.945987	0.0820225
lncRNA02474	TCONS_00002474	LINC.XLOC_002435	8.60445	8.55991	8.26727	10.641	11.2178	9.83581	10.0798	10.1538	13.0531	2.90084	2.24526	5.28542	3.61232	3.13899	3.91831	1.73578	2.83796	6.97191
lncRNA02475	TCONS_00002475	LINC.XLOC_002436	6.88356	8.11716	8.76331	15.2964	9.7144	12.7361	3.52795	7.25272	15.054	2.25621	2.74421	1.72351	5.36687	2.9646	4.64729	2.85164	4.1387	4.7573
lncRNA02477	TCONS_00002477	LINC.XLOC_002438	3.59822	7.23165	7.2752	8.47954	8.09534	12.7361	4.87192	6.12452	13.9107	3.00828	6.23684	0.804303	5.05724	0	2.00471	1.73578	7.21315	5.00337
lncRNA02478	TCONS_00002478	LINC.XLOC_002439	9.856	9.00266	8.10193	12.1374	13.0682	15.0059	7.55988	6.60803	22.8668	1.50414	3.90842	6.77912	3.71552	0.871941	6.46976	2.10773	2.71971	2.78876
lncRNA02480	TCONS_00002480	LINC.XLOC_002441	10.6382	16.3819	15.0464	12.6362	11.5648	15.6364	10.0798	15.3113	19.0557	4.1901	4.65684	5.51522	5.6765	1.56949	6.10527	2.3557	4.25694	8.53034
lncRNA02481	TCONS_00002481	LINC.XLOC_002442	6.25778	7.37923	7.93658	7.31568	7.17015	6.6833	6.88789	11.9267	7.81283	4.1901	3.74211	4.48112	4.43799	1.91827	6.83425	5.33132	4.1387	11.8112
lncRNA02484	TCONS_00002484	LINC.XLOC_002445	4.224	5.60822	5.62174	11.8048	8.90487	7.6921	0.839987	5.96335	14.0059	0.429754	0.997895	0.919203	4.43799	0	1.27573	1.23984	0.945987	0.492135
lncRNA02487	TCONS_00002487	LINC.XLOC_002448	9.07378	7.08406	7.2752	9.31087	10.4083	11.6012	12.7678	12.5714	10.4806	4.94217	3.16	3.10231	4.5412	0.348777	6.83425	4.95937	5.79417	9.18652
lncRNA02492	TCONS_00002492	LINC.XLOC_002453	5.00622	4.27995	3.30691	4.3229	6.24497	5.4223	4.19993	1.93406	7.81283	1.93389	0.748421	0	1.54814	1.39511	1.73134	0.247968	0.472994	5.16742
lncRNA02493	TCONS_00002493	LINC.XLOC_002454	15.6445	11.8068	11.9049	15.9615	13.9934	14.3754	14.7838	15.956	14.1965	6.9835	6.65263	5.97482	5.16045	1.04633	12.6662	2.97562	11.5883	8.36629
lncRNA02494	TCONS_00002494	LINC.XLOC_002455	4.53689	5.7558	2.48018	10.1422	9.36746	6.9355	4.03194	5.641	8.3845	1.07438	2.91053	0.1149	1.75455	1.04633	3.28044	0.247968	4.37519	2.13258
lncRNA02495	TCONS_00002495	LINC.XLOC_002456	12.8284	11.2164	14.7157	18.6217	17.8097	17.4018	11.9278	16.1172	20.6754	4.40497	7.40105	4.82582	7.12142	0.697553	16.22	5.57929	14.8993	19.9315
lncRNA02501	TCONS_00002501	LINC.XLOC_002462	2.50311	1.47585	2.48018	0.997593	0.693886	2.0176	1.34398	1.28937	1.23862	1.07438	0.332632	1.95331	1.23851	1.56949	1.09348	2.3557	1.18248	0.32809
lncRNA02506	TCONS_00002506	LINC.XLOC_002467	108.885	111.279	94.9083	146.314	145.138	141.232	121.63	122.329	137.106	54.6862	50.4768	47.2241	57.0746	52.6653	80.8264	84.4332	51.4381	112.125
lncRNA02508	TCONS_00002508	LINC.XLOC_002469	0.469334	0	0.330691	0.831327	0	1.0088	0	1.28937	0	0.64463	0	0.574502	0.516045	0	1.36685	0	0.472994	0.0820225
lncRNA02509	TCONS_00002509	LINC.XLOC_002470	0.782223	1.18068	1.98415	1.16386	0.231295	0.2522	1.34398	0.967029	0.0952784	0.322315	0	0	0	2.79021	0.0911234	1.48781	1.18248	0.164045
lncRNA02511	TCONS_00002511	LINC.XLOC_002472	13.4542	7.23165	11.5742	8.6458	13.8777	10.9707	11.9278	11.7655	9.90896	3.86778	2.74421	2.75761	1.1353	7.4987	8.65672	3.59554	8.86863	11.2371
lncRNA02513	TCONS_00002513	LINC.XLOC_002474	5.00622	5.01788	5.4564	5.98556	6.93886	6.0528	3.19195	1.1282	8.47978	4.83473	3.57579	2.18311	4.43799	3.31338	2.7337	0.123984	1.77373	0
lncRNA02516	TCONS_00002516	LINC.XLOC_002477	18.1476	16.3819	13.2276	26.4362	26.599	23.8329	24.5276	28.5274	25.8205	9.02483	7.81684	11.0304	8.56635	4.35971	9.47683	7.43905	10.5241	14.2719
lncRNA02517	TCONS_00002517	LINC.XLOC_002478	15.1751	19.186	16.0385	18.788	20.9322	18.7889	26.0396	23.2087	16.3879	11.1736	9.64632	4.71092	6.08933	4.70848	15.5821	8.30694	13.2438	29.4461
lncRNA02518	TCONS_00002518	LINC.XLOC_002479	12.5156	14.1681	13.0623	14.7976	15.1498	15.8886	5.54391	10.1538	15.9115	1.07438	5.15579	4.59602	5.26366	2.09266	4.73842	1.11586	2.95621	0.738202
lncRNA02521	TCONS_00002521	LINC.XLOC_002482	1.25156	1.18068	0	0.997593	0.231295	0.1261	0.335995	0.322343	0	0.214877	0.748421	0	0.412836	0	0.182247	0	2.36497	0
lncRNA02523	TCONS_00002523	LINC.XLOC_002484	14.2364	16.0867	9.094	15.629	18.7349	16.2669	13.7758	18.2124	17.5312	13.8596	6.65263	3.67681	4.95403	6.45237	6.10527	11.1586	10.8789	15.0101
lncRNA02527	TCONS_00002527	LINC.XLOC_002488	17.5218	13.5778	11.0781	14.2988	19.6601	12.9883	26.3756	18.6959	11.9098	6.55374	7.98316	7.69833	7.74068	7.67308	9.93245	19.4655	8.04089	19.2753
lncRNA02528	TCONS_00002528	LINC.XLOC_002489	0.156445	1.62343	4.29898	3.49158	4.27896	5.5484	1.34398	0.644686	5.52615	2.25621	3.74211	0.574502	2.37381	1.22072	1.5491	0.619921	0	0
lncRNA02532	TCONS_00002532	LINC.XLOC_002493	4.38045	5.16546	5.78709	7.81448	16.422	13.4927	1.51198	0.322343	13.7201	0.752069	4.07474	2.18311	3.81873	0.174388	1.36685	0.991873	0.591242	0
lncRNA02534	TCONS_00002534	LINC.XLOC_002495	34.4178	45.4561	40.8403	69.8315	61.6402	62.7978	42.8393	44.9669	64.8846	13	24.2821	16.5457	22.6028	16.2181	33.0778	19.5895	29.3256	46.8348
lncRNA02535	TCONS_00002535	LINC.XLOC_002496	7.04	8.41232	9.25934	9.1446	9.25181	10.2141	9.74385	14.6666	12.7673	8.80995	7.23474	9.30693	6.60538	5.75481	13.3951	5.20733	10.4059	9.92472
lncRNA02536	TCONS_00002536	LINC.XLOC_002497	9.38667	8.85508	7.10985	7.64821	8.44228	7.6921	8.39987	10.1538	7.71755	2.36364	4.90632	3.44701	2.78664	2.44144	3.0982	2.23171	3.19271	8.12022
lncRNA02537	TCONS_00002537	LINC.XLOC_002498	3.75467	3.98479	3.14156	2.16145	5.20414	4.0352	3.86394	4.83515	4.57336	0	2.24526	4.25132	1.65134	1.74388	0.27337	0	5.20293	0.738202
lncRNA02540	TCONS_00002540	LINC.XLOC_002501	13.6107	13.5778	18.684	20.7832	25.9051	21.8153	19.3197	22.0805	20.5801	5.69424	8.14947	5.51522	8.87597	6.62675	14.4886	10.9106	9.45987	29.9382
lncRNA02541	TCONS_00002541	LINC.XLOC_002502	14.08	11.6592	14.3851	12.1374	15.6124	17.654	18.1437	20.7911	17.8171	6.33887	6.48632	4.02151	5.98612	3.13899	4.64729	2.60367	6.26717	14.9281
lncRNA02546	TCONS_00002546	LINC.XLOC_002505	2.50311	2.36135	2.31484	1.99519	8.78922	3.6569	1.34398	0.322343	6.38366	0.859507	1.24737	3.10231	1.1353	0	0.364494	0.247968	0	1.64045
lncRNA02547	TCONS_00002547	LINC.XLOC_002506	1.09511	2.06619	1.48811	0.997593	1.27212	1.5132	0.335995	0.322343	5.04976	1.07438	0.665263	1.2639	1.75455	2.44144	0.27337	0.371952	0	0.32809
lncRNA02548	TCONS_00002548	LINC.XLOC_002507	0.625778	0.885508	1.48811	0.997593	0.578238	1.0088	1.17598	0	0.285835	0.537192	0.582105	1.3788	0.619254	1.56949	0.455617	0.867889	0	0
lncRNA02551	TCONS_00002551	LINC.XLOC_002510	17.5218	22.8756	16.8652	24.2748	24.8642	30.0118	28.5596	27.7215	24.7724	14.2893	11.06	13.4433	9.90806	11.3352	13.4863	12.5224	10.4059	34.5315
lncRNA02552	TCONS_00002552	LINC.XLOC_002511	2.97245	1.9186	1.32276	1.49639	0.462591	1.0088	2.18397	1.1282	2.6678	1.82645	0	0.344701	0.412836	0	1.09348	0.495937	3.07446	2.21461
lncRNA02554	TCONS_00002554	LINC.XLOC_002513	1.56445	0	0.496036	1.33012	0.462591	1.1349	0.839987	0.322343	5.43087	1.3967	0.748421	1.49371	1.65134	0	0.911234	0.867889	0.827739	2.5427
lncRNA02564	TCONS_00002564	LINC.XLOC_002523	12.5156	13.5778	15.0464	18.2892	13.9934	16.5191	16.9677	18.0512	12.7673	7.30581	7.81684	8.73243	3.30269	6.80114	12.3928	16.3659	8.63214	15.5843
lncRNA02565	TCONS_00002565	LINC.XLOC_002524	15.8009	16.3819	12.8969	14.7976	17.8097	16.8974	25.3676	25.1428	12.672	8.3802	9.23053	4.25132	4.12836	11.5096	15.3999	21.8212	13.3621	23.4584
lncRNA02568	TCONS_00002568	LINC.XLOC_002527	15.1751	19.3336	16.2039	21.6145	28.7963	24.9678	9.91185	14.8278	25.0582	6.23143	7.9	4.71092	7.32784	4.35971	8.93009	0.743905	11.2336	8.12022
lncRNA02571	TCONS_00002571	LINC.XLOC_002530	12.672	11.9544	12.7316	19.4531	20.354	15.5103	12.7678	17.2454	20.1038	5.15704	8.73158	4.02151	7.84388	2.79021	11.2082	3.47156	4.25694	9.10449
lncRNA02572	TCONS_00002572	LINC.XLOC_002531	22.6845	19.7763	20.8335	33.0868	34.9256	31.2728	40.8234	47.7068	27.9166	18.6943	13.2221	16.0861	14.9653	21.2754	26.608	38.1871	36.184	37.4843
lncRNA02574	TCONS_00002574	LINC.XLOC_002533	1.09511	0.147585	1.15742	0.166265	0.231295	0.1261	0	0.483515	0.381114	0.752069	0.831579	1.2639	0.309627	0	0.27337	1.23984	1.41898	1.14831
lncRNA02578	TCONS_00002578	LINC.XLOC_002537	2.34667	0.590339	1.98415	0.831327	0.809534	1.0088	0.67199	0.805858	0.381114	1.61158	1.16421	0.574502	0.722463	1.91827	1.91359	2.85164	2.01022	1.14831
lncRNA02581	TCONS_00002581	LINC.XLOC_002540	7.50934	7.23165	9.25934	7.14942	9.48311	7.3138	5.20792	4.35163	10.0995	3.22315	4.32421	2.75761	2.47702	4.35971	3.46269	1.36383	2.01022	1.72247
lncRNA02588	TCONS_00002588	LINC.XLOC_002547	1.56445	2.80411	2.64553	2.66025	6.47627	3.6569	0.167997	0.322343	6.95533	0.859507	0.0831579	1.149	1.44493	1.22072	0.455617	1.23984	0	0
lncRNA02594	TCONS_00002594	LINC.XLOC_002553	18.4605	20.3667	13.7237	27.4338	26.252	23.4546	25.5356	18.5347	28.0119	9.99177	7.65053	6.66422	8.77277	8.8938	14.5797	10.1667	12.7708	20.4236
lncRNA02596	TCONS_00002596	LINC.XLOC_002555	11.264	14.7585	10.9128	16.4603	16.075	18.1584	13.1038	13.8608	18.6746	5.37192	7.56737	10.1112	5.6765	1.74388	9.20346	2.47968	5.43943	9.76067
lncRNA02598	TCONS_00002598	LINC.XLOC_002557	34.2613	30.6976	19.1801	29.9278	35.5038	27.6159	32.4235	35.1354	25.8205	16.7604	15.8	12.1794	16.5134	14.1255	29.7062	20.7054	23.8862	35.5157
lncRNA02601	TCONS_00002601	LINC.XLOC_002560	21.9022	26.5652	19.5108	32.7543	29.7214	30.0118	31.2475	37.553	31.9183	14.3967	15.8832	8.27283	9.80486	10.1145	20.685	27.6485	20.93	42.8978
lncRNA02602	TCONS_00002602	LINC.XLOC_002561	19.3991	21.9901	18.188	33.4194	38.742	31.525	15.9598	18.8571	36.3011	7.843	3.82526	7.92813	14.4493	5.58043	10.9348	7.93498	11.4701	10.7449
lncRNA02603	TCONS_00002603	LINC.XLOC_002562	25.0311	24.0563	24.1404	31.0916	35.9664	27.6159	28.5596	30.3002	33.9191	16.3306	18.1284	12.2943	8.87597	7.14992	20.2294	14.3822	21.6395	27.3135
lncRNA02605	TCONS_00002605	LINC.XLOC_002564	1.09511	1.18068	0.496036	0.166265	0.578238	2.522	0.167997	3.3846	0.857506	0.107438	0.748421	2.75761	0.309627	1.22072	0.728987	3.22359	2.83796	1.23034
lncRNA02606	TCONS_00002606	LINC.XLOC_002565	11.264	13.7254	13.7237	24.9398	21.0479	21.8153	13.7758	14.8278	25.3441	6.33887	4.24105	2.29801	6.39896	2.9646	6.92538	3.0996	2.83796	6.72584
lncRNA02610	TCONS_00002610	LINC.XLOC_002569	8.76089	6.05097	8.10193	10.4747	11.4491	10.9707	1.51198	1.93406	13.2437	2.25621	7.15158	5.74502	5.6765	4.35971	3.28044	4.09148	1.30073	2.37865
lncRNA02614	TCONS_00002614	LINC.XLOC_002573	5.78845	6.05097	4.96036	12.1374	10.8709	8.4487	8.39987	8.70326	10.7665	5.5868	3.74211	1.60861	4.85082	7.4987	6.65201	3.22359	6.74016	7.79213
lncRNA02617	TCONS_00002617	LINC.XLOC_002576	2.50311	1.47585	4.13364	3.32531	3.58508	3.9091	1.00798	0.322343	4.95448	3.11571	2.91053	4.13641	1.54814	0.348777	1.1846	0	2.48322	0.574157
lncRNA02618	TCONS_00002618	LINC.XLOC_002577	15.9573	14.6109	15.8732	16.1278	15.8437	13.7449	22.6796	21.597	14.4823	8.05788	6.07053	13.788	6.60538	16.5669	15.0354	17.9777	13.1256	23.4584
lncRNA02619	TCONS_00002619	LINC.XLOC_002578	1.56445	3.09928	3.47225	2.99278	5.20414	3.6569	1.34398	1.1282	12.2909	0.966946	1.58	0.1149	3.09627	0	1.5491	0.991873	0	1.23034
lncRNA02621	TCONS_00002621	LINC.XLOC_002580	12.3591	10.6261	10.2514	6.65062	9.7144	9.0792	7.89588	11.282	12.1956	3.86778	1.74632	6.43442	2.99306	2.61582	7.10762	4.46343	2.71971	9.43258
lncRNA02623	TCONS_00002623	LINC.XLOC_002582	5.632	5.46063	8.10193	7.31568	10.9865	10.3402	9.74385	5.641	10.5759	3.00828	1.82947	1.2639	2.99306	4.5341	7.10762	2.85164	4.84819	5.00337
lncRNA02626	TCONS_00002626	LINC.XLOC_002585	9.38667	6.49372	7.77124	9.31087	7.5171	10.5924	7.39188	5.96335	12.7673	3.00828	2.49474	4.48112	2.99306	2.79021	7.74549	2.60367	3.9022	7.54607
lncRNA02628	TCONS_00002628	LINC.XLOC_002587	28.9422	28.779	15.5425	34.7495	40.8236	39.4693	39.4794	45.9339	33.4427	17.5125	20.2074	11.9496	16.4102	18.3108	26.8814	28.3924	27.1971	46.0966
lncRNA02629	TCONS_00002629	LINC.XLOC_002588	0.312889	0.885508	0.165345	0.332531	0.693886	1.1349	2.18397	0.322343	4.95448	2.04133	0.0831579	0	3.92194	4.01093	5.55853	2.85164	0.709491	0.246067
lncRNA02630	TCONS_00002630	LINC.XLOC_002589	3.12889	2.06619	4.62967	7.31568	9.25181	6.5572	5.03992	4.35163	7.71755	0.107438	3.16	0.919203	3.92194	0	1.64022	0.495937	4.02045	4.92135
lncRNA02631	TCONS_00002631	LINC.XLOC_002590	47.872	54.016	34.0612	54.7013	66.8443	52.4576	54.7671	66.4027	46.21	27.2894	29.1884	17.2351	18.3712	32.9594	34.9003	31.9879	29.9169	65.782
lncRNA02632	TCONS_00002632	LINC.XLOC_002591	64.9245	81.9095	67.1302	99.593	92.8651	98.8625	64.343	75.4283	106.045	30.7274	38.5853	30.7933	38.3938	21.101	60.3237	43.5184	44.8162	72.5079
lncRNA02634	TCONS_00002634	LINC.XLOC_002593	8.91734	9.00266	7.93658	6.31809	8.55793	5.6745	4.70393	4.99632	8.47978	3.43803	5.23895	2.06821	1.96097	0	3.00707	0.247968	0.118248	0.98427
lncRNA02635	TCONS_00002635	LINC.XLOC_002594	0	1.62343	0.330691	0.166265	0.231295	0.6305	0.167997	0.161172	0.952784	1.28926	1.66316	0.689402	0.309627	0.174388	0.455617	0.123984	0	0.98427
lncRNA02642	TCONS_00002642	LINC.XLOC_002601	1.408	0.147585	0.826727	0.166265	0	0.3783	1.17598	0.161172	0.476392	0.752069	0	0.1149	1.34172	0	1.1846	0.247968	0.945987	0.492135
lncRNA02651	TCONS_00002651	LINC.XLOC_002610	10.3253	16.6771	7.44054	14.9639	14.109	13.1144	16.4637	18.3736	15.5304	4.1901	5.23895	5.17052	7.63747	5.75481	10.6614	10.0427	7.92264	16.9787
lncRNA02653	TCONS_00002653	LINC.XLOC_002612	4.06756	5.31305	6.94451	7.31568	10.5239	8.0704	1.67997	8.38092	10.0995	2.25621	2.99368	3.90661	3.09627	0	2.00471	0	0.591242	0.32809
lncRNA02656	TCONS_00002656	LINC.XLOC_002615	54.5991	51.3595	42.6591	19.7856	15.4968	14.6276	41.3274	21.597	16.0068	149.339	147.273	111.339	269.066	293.321	79.5507	152.624	161.291	51.5101
lncRNA02661	TCONS_00002661	LINC.XLOC_002620	0.625778	0.737923	0.826727	0.665062	0.693886	0.8827	0.67199	0.322343	4.28753	1.61158	0.582105	1.49371	1.85776	0	0.728987	0.867889	3.19271	1.4764
lncRNA02665	TCONS_00002665	LINC.XLOC_002624	62.8907	55.1967	55.8868	76.6484	81.3003	79.9474	63.167	68.3367	93.1823	20.5207	29.4379	23.4397	23.3252	17.962	31.2553	19.5895	49.0731	49.4595
lncRNA02667	TCONS_00002667	LINC.XLOC_002626	6.72711	10.7737	10.5821	14.7976	12.3743	12.61	12.0958	11.6043	11.5287	4.1901	3.49263	3.79171	5.47008	3.31338	10.2058	3.96749	7.68615	11.6472
lncRNA02675	TCONS_00002675	LINC.XLOC_002634	73.6854	80.4336	62.8313	109.735	106.974	103.528	83.1587	106.373	94.5162	32.8762	33.7621	33.436	35.7103	20.5778	48.3865	24.7968	45.0527	83.827
lncRNA02679	TCONS_00002679	LINC.XLOC_002638	3.91111	7.6744	7.10985	9.31087	8.44228	10.4663	11.5918	10.1538	8.86089	4.29754	4.82316	5.05562	2.2706	9.06819	5.55853	8.67889	7.92264	2.5427
lncRNA02680	TCONS_00002680	LINC.XLOC_002639	7.97867	7.82199	10.2514	9.31087	8.21098	8.5748	8.06387	6.60803	14.1965	8.27276	7.65053	3.90661	8.15351	2.09266	8.38335	7.19108	7.8044	9.92472
lncRNA02681	TCONS_00002681	LINC.XLOC_002640	6.72711	13.5778	8.92865	8.97834	11.9117	9.70971	10.7518	9.67029	13.339	3.00828	4.82316	1.60861	4.5412	4.35971	5.19403	1.85976	8.86863	4.67528
lncRNA02682	TCONS_00002682	LINC.XLOC_002641	1.25156	0.885508	0.826727	0.997593	0.809534	2.2698	1.51198	2.2564	0.285835	1.61158	1.99579	0.1149	0.619254	0	1.27573	2.97562	0.709491	0.246067
lncRNA02691	TCONS_00002691	LINC.XLOC_002648	34.7307	40.8809	53.4066	9.31087	7.86404	5.2962	2.01597	2.90109	17.1501	52.0002	64.6969	66.7571	6.29575	0.348777	3.28044	1.98375	7.09491	5.00337
lncRNA02697	TCONS_00002697	LINC.XLOC_002654	18.9298	14.0205	12.5663	15.1302	18.5036	17.7801	17.8077	18.6959	19.6274	3.11571	9.64632	4.94072	4.43799	7.67308	13.4863	10.0427	12.7708	20.9978
lncRNA02698	TCONS_00002698	LINC.XLOC_002655	19.0862	30.8452	21.8256	34.9158	36.8916	26.3549	19.4877	25.9486	34.6814	7.62813	11.06	9.07713	11.5594	2.26705	16.3111	2.10773	7.68615	24.3607
lncRNA02702	TCONS_00002702	LINC.XLOC_002659	2.50311	8.26474	5.29105	7.98074	8.78922	6.5572	3.35995	6.60803	5.71671	1.3967	3.49263	1.83841	2.16739	0	4.37392	0.991873	5.43943	0
lncRNA02704	TCONS_00002704	LINC.XLOC_002661	15.8009	9.15025	8.26727	15.7952	17.0002	14.5015	19.1517	12.8937	17.2454	8.70251	5.57158	8.96223	6.29575	13.7767	13.9419	19.3415	8.86863	14.518
lncRNA02712	TCONS_00002712	LINC.XLOC_002669	21.9022	17.8577	24.9672	23.9422	24.4017	26.6071	22.0077	27.7215	25.1535	12.248	6.15369	8.84733	10.6305	4.01093	14.6709	7.31506	11.5883	20.4236
lncRNA02713	TCONS_00002713	LINC.XLOC_002670	4.69334	5.90339	3.80294	6.15182	11.6804	6.9355	10.2478	10.7985	8.47978	0.966946	1.33053	0.689402	1.54814	0	2.55145	0.123984	0.945987	8.12022
lncRNA02714	TCONS_00002714	LINC.XLOC_002671	26.1262	29.3693	30.9196	29.7615	30.8779	31.525	22.1757	29.172	32.2041	12.6777	10.8937	12.4092	10.1145	3.13899	15.1265	6.81913	16.3183	21.4899
lncRNA02716	TCONS_00002716	LINC.XLOC_002673	2.50311	0.295169	2.14949	1.16386	0.578238	1.6393	1.51198	2.41757	2.1914	1.50414	1.91263	1.72351	0.516045	0	3.37157	1.61179	0.118248	2.05056
lncRNA02717	TCONS_00002717	LINC.XLOC_002674	26.1262	24.6466	21.1642	32.4218	32.9596	27.742	26.3756	31.4284	36.2058	10.4215	15.3011	14.1328	10.5273	9.76574	18.1336	7.68702	14.8993	19.7674
lncRNA02720	TCONS_00002720	LINC.XLOC_002677	5.00622	5.60822	3.96829	7.98074	9.25181	10.8446	5.87991	8.54209	9.05145	1.61158	3.57579	2.18311	4.74761	2.44144	3.28044	1.98375	4.02045	6.47978
lncRNA02721	TCONS_00002721	LINC.XLOC_002678	11.7333	5.46063	9.25934	10.4747	10.9865	9.83581	8.06387	9.50912	11.624	2.90084	5.65474	6.31952	3.4059	2.44144	8.10998	3.22359	11.5883	2.87079
lncRNA02723	TCONS_00002723	LINC.XLOC_002680	6.41422	5.7558	5.62174	6.81688	9.7144	9.83581	2.35196	3.06226	9.43257	4.94217	4.07474	2.06821	1.75455	0.697553	5.37628	0	2.36497	3.44494
lncRNA02724	TCONS_00002724	LINC.XLOC_002681	0	1.62343	0.992073	4.3229	1.50342	2.7742	0	0	3.71586	0.752069	0.831579	0	1.23851	0	0.637864	0.123984	0	0
lncRNA02726	TCONS_00002726	LINC.XLOC_002683	2.97245	5.90339	5.78709	4.98796	7.2858	7.8182	7.39188	4.99632	5.71671	2.47108	1.74632	5.51522	2.2706	0.174388	3.55381	0.371952	2.12847	2.21461
lncRNA02727	TCONS_00002727	LINC.XLOC_002684	1.408	0.885508	0.826727	0.997593	0.115648	0.3783	0.335995	0.161172	0.381114	0.429754	0.665263	1.60861	0.103209	0	0.637864	2.10773	0	0.410112
lncRNA02734	TCONS_00002734	LINC.XLOC_002691	7.35289	6.49372	3.96829	9.47713	10.0613	11.7273	3.35995	3.70694	13.8154	2.90084	3.90842	0.689402	3.61232	3.66215	4.19168	1.98375	1.77373	1.96854
lncRNA02735	TCONS_00002735	LINC.XLOC_002692	20.1813	28.9266	21.1642	30.2603	35.1569	33.1643	19.6557	27.5603	38.8736	12.6777	12.64	8.50263	7.43105	5.75481	18.1336	5.4553	10.4059	22.7202
lncRNA02737	TCONS_00002737	LINC.XLOC_002694	0.469334	0.295169	0.165345	0.166265	0.809534	1.0088	0.503992	0	2.28668	0.107438	0	0	0.412836	0	1.09348	0	0	0
lncRNA02751	TCONS_00002751	LINC.XLOC_002706	9.856	12.8399	14.8811	18.1229	18.9662	16.8974	10.5838	18.3736	17.9123	4.83473	6.15369	12.1794	4.5412	1.39511	9.20346	2.3557	3.9022	2.95281
lncRNA02752	TCONS_00002752	LINC.XLOC_002707	35.8258	26.4177	22.1563	43.7278	44.8713	30.8945	40.8234	54.3148	32.8711	19.5538	17.2137	17.4649	11.869	19.1827	30.1618	46.618	27.0789	44.8663
lncRNA02754	TCONS_00002754	LINC.XLOC_002709	18.304	11.6592	12.2356	21.947	18.5036	23.8329	20.1597	17.0842	22.1046	10.529	3.90842	13.0986	8.97918	2.79021	9.47683	12.1504	20.93	14.2719
lncRNA02755	TCONS_00002755	LINC.XLOC_002710	6.25778	6.34614	10.0861	12.6362	12.143	12.2317	7.55988	9.18678	14.9587	2.7934	4.82316	5.74502	4.43799	1.22072	2.64258	1.48781	7.3314	6.5618
lncRNA02760	TCONS_00002760	LINC.XLOC_002715	96.3698	97.701	81.1846	101.256	122.702	113.238	131.374	142.637	93.3729	48.1324	54.8842	56.6459	39.8387	49.0031	81.1909	105.387	70.7126	132.302
lncRNA02765	TCONS_00002765	LINC.XLOC_002720	0.938667	0.147585	1.15742	0.665062	1.04083	1.261	0.503992	0.644686	0.666949	1.07438	1.82947	1.60861	0.516045	0	0.728987	0.619921	0	1.4764
lncRNA02767	TCONS_00002767	LINC.XLOC_002722	8.29156	7.08406	5.29105	8.14701	9.9457	13.3666	8.73586	4.19046	9.7184	4.40497	5.07263	4.02151	2.88985	2.79021	8.20111	1.85976	8.75038	5.98764
lncRNA02769	TCONS_00002769	LINC.XLOC_002724	0.782223	1.9186	1.32276	1.99519	2.54425	2.3959	0.335995	0	6.28838	0.537192	0	0	1.1353	1.04633	0.455617	2.47968	0	0.0820225
lncRNA02773	TCONS_00002773	LINC.XLOC_002728	26.1262	22.5805	20.5028	29.7615	31.3405	33.4165	34.1035	24.0146	40.8744	6.33887	13.8042	6.66422	12.1787	14.6486	14.3975	19.9614	17.2643	36.1719
lncRNA02775	TCONS_00002775	LINC.XLOC_002730	14.3929	19.186	9.42469	16.6265	18.2723	15.0059	17.6397	21.7582	16.3879	4.29754	7.48421	10.1112	7.53426	19.1827	13.7596	23.185	17.3825	13.1236
lncRNA02776	TCONS_00002776	LINC.XLOC_002731	0.782223	2.95169	3.80294	4.8217	5.78238	4.9179	1.17598	1.61172	5.90726	1.50414	0.831579	1.60861	2.16739	0.697553	3.18932	0.495937	1.89197	2.29663
lncRNA02781	TCONS_00002781	LINC.XLOC_002736	8.60445	7.08406	8.26727	9.31087	6.01368	8.5748	8.23187	7.41389	7.14588	3.97522	5.65474	5.74502	1.75455	1.56949	4.73842	3.0996	0.591242	6.64382
lncRNA02782	TCONS_00002782	LINC.XLOC_002737	0.312889	1.03309	0.330691	0.166265	0.346943	0.1261	1.00798	0	0	0.214877	0	0.459602	0.309627	0	0.0911234	1.61179	0.827739	0.98427
lncRNA02786	TCONS_00002786	LINC.XLOC_002741	7.19645	8.70749	9.094	11.4723	17.9254	12.3578	6.7199	6.44686	15.6257	2.68596	2.32842	0.804303	4.23157	2.44144	6.83425	0.743905	3.4292	5.49551
lncRNA02787	TCONS_00002787	LINC.XLOC_002742	18.4605	22.1377	25.9592	26.2699	32.9596	28.1203	19.8237	25.1428	36.3011	10.2066	9.23053	7.00893	11.353	14.4742	15.7643	5.4553	9.22338	31.4146
lncRNA02788	TCONS_00002788	LINC.XLOC_002743	86.8267	94.3066	72.9173	104.581	110.443	97.8537	107.686	113.304	96.2312	51.463	46.2358	45.3857	39.3226	58.0713	68.2514	73.1506	49.1913	88.5022
lncRNA02789	TCONS_00002789	LINC.XLOC_002744	2.03378	3.09928	3.47225	2.82651	2.89119	2.6481	0.839987	1.61172	5.81198	0.322315	1.41368	0	1.85776	0	0.0911234	0.371952	2.24672	1.39438
lncRNA02790	TCONS_00002790	LINC.XLOC_002745	45.5253	46.194	44.6433	64.3447	53.4292	48.2963	49.0552	43.5163	51.1645	18.6943	26.5274	25.2781	20.8482	22.6705	38.5452	35.2115	30.0351	52.1663
lncRNA02791	TCONS_00002791	LINC.XLOC_002746	1.72089	0.885508	0.661382	0.332531	0	0.3783	0.335995	0.805858	3.62058	3.65291	1.16421	0.459602	0.825672	0	1.00236	0.371952	0	0.65618
lncRNA02800	TCONS_00002800	LINC.XLOC_002755	5.00622	6.19856	4.96036	7.14942	5.43544	10.8446	6.04791	8.05858	5.04976	2.68596	4.40737	1.72351	1.65134	0	2.64258	1.23984	4.1387	5.16742
lncRNA02802	TCONS_00002802	LINC.XLOC_002756	24.0925	20.0715	33.3998	11.4723	7.5171	9.96191	50.3992	15.956	5.90726	91.645	73.5116	88.0137	96.9133	274.138	137.687	185.728	163.656	38.0584
lncRNA02801	TCONS_00002801	LINC.XLOC_002756	24.0925	20.0715	33.3998	11.4723	7.5171	9.96191	50.3992	15.956	5.90726	91.645	73.5116	88.0137	96.9133	274.138	137.687	185.728	163.656	38.0584
lncRNA02806	TCONS_00002806	LINC.XLOC_002756	24.0925	20.0715	33.3998	11.4723	7.5171	9.96191	50.3992	15.956	5.90726	91.645	73.5116	88.0137	96.9133	274.138	137.687	185.728	163.656	38.0584
lncRNA02805	TCONS_00002805	LINC.XLOC_002756	24.0925	20.0715	33.3998	11.4723	7.5171	9.96191	50.3992	15.956	5.90726	91.645	73.5116	88.0137	96.9133	274.138	137.687	185.728	163.656	38.0584
lncRNA02804	TCONS_00002804	LINC.XLOC_002756	24.0925	20.0715	33.3998	11.4723	7.5171	9.96191	50.3992	15.956	5.90726	91.645	73.5116	88.0137	96.9133	274.138	137.687	185.728	163.656	38.0584
lncRNA02803	TCONS_00002803	LINC.XLOC_002756	24.0925	20.0715	33.3998	11.4723	7.5171	9.96191	50.3992	15.956	5.90726	91.645	73.5116	88.0137	96.9133	274.138	137.687	185.728	163.656	38.0584
lncRNA02811	TCONS_00002811	LINC.XLOC_002761	0.312889	1.62343	0.992073	0.166265	0.231295	1.0088	0.839987	0.967029	4.38281	0	0.0831579	0.1149	0.619254	1.39511	0.455617	2.23171	4.25694	0.574157
lncRNA02814	TCONS_00002814	LINC.XLOC_002764	7.19645	8.26474	9.42469	9.1446	15.3811	10.5924	10.4158	9.50912	10.3853	3.43803	3.65895	2.52781	5.05724	3.48777	1.91359	1.48781	9.57812	5.65955
lncRNA02818	TCONS_00002818	LINC.XLOC_002768	3.59822	3.24686	5.4564	5.98556	5.55109	6.4311	1.34398	0.644686	6.00254	0	3.74211	3.56191	3.09627	1.39511	0.182247	1.11586	0	0.0820225
lncRNA02819	TCONS_00002819	LINC.XLOC_002769	4.53689	3.98479	2.81087	3.99037	4.39461	3.6569	1.67997	3.3846	3.14419	1.28926	2.91053	3.21721	0.928881	0	1.91359	1.36383	1.41898	2.95281
lncRNA02820	TCONS_00002820	LINC.XLOC_002770	23.6231	15.7916	12.8969	17.6241	19.5445	18.6628	15.6238	15.6336	21.1518	8.27276	12.8063	12.0645	8.15351	8.71941	18.0424	5.95124	6.62191	18.9472
lncRNA02822	TCONS_00002822	LINC.XLOC_002772	41.7707	43.5375	33.8958	46.5543	59.3272	54.8535	48.0473	57.2159	51.9267	26.8596	17.38	24.8185	21.2611	20.0547	32.9867	27.7724	25.8964	59.8764
lncRNA02823	TCONS_00002823	LINC.XLOC_002773	2.97245	8.70749	6.77916	8.14701	6.59192	6.8094	2.18397	2.73992	9.62312	0.859507	1.41368	0.689402	3.30269	0	2.91595	0.867889	2.12847	4.42921
lncRNA02826	TCONS_00002826	LINC.XLOC_002776	2.34667	7.82199	5.95244	7.14942	8.78922	6.9355	1.51198	1.45054	6.76477	2.90084	0.41579	1.49371	1.96097	4.01093	3.55381	0.867889	0.709491	3.85506
lncRNA02831	TCONS_00002831	LINC.XLOC_002781	7.04	10.4785	6.11778	10.3085	11.2178	10.5924	7.55988	9.34795	10.2901	2.57852	5.40526	6.54932	3.09627	0	7.83661	3.0996	5.91242	7.21798
lncRNA02832	TCONS_00002832	LINC.XLOC_002782	43.648	39.8479	33.5651	48.0507	44.5243	40.7303	48.5512	50.6079	41.8272	17.1901	16.9642	21.8311	15.5846	21.7985	31.2553	30.0042	35.8293	49.0494
lncRNA02834	TCONS_00002834	LINC.XLOC_002784	10.7947	13.5778	8.59796	16.1278	10.4083	14.6276	15.1198	15.7948	17.8171	4.61985	4.65684	4.25132	4.85082	3.66215	8.38335	2.10773	5.20293	9.18652
lncRNA02835	TCONS_00002835	LINC.XLOC_002785	0.938667	1.32826	0.826727	2.82651	2.4286	1.7654	0.167997	0.161172	8.76562	1.18182	0.498947	0.689402	1.44493	0.348777	1.09348	1.11586	0	0.820225
lncRNA02836	TCONS_00002836	LINC.XLOC_002786	25.1876	22.4329	16.5345	35.2483	25.2112	26.481	21.8397	27.3992	23.8196	11.8182	10.0621	5.17052	9.39202	17.6132	15.3087	13.3903	14.0716	20.4236
lncRNA02839	TCONS_00002839	LINC.XLOC_002789	16.4267	18.0053	16.3692	19.4531	23.3608	16.7713	16.1277	16.2783	20.7707	9.88433	7.98316	7.00893	6.70859	1.04633	11.2082	9.67076	5.08468	21.736
lncRNA02840	TCONS_00002840	LINC.XLOC_002790	1.56445	1.18068	2.48018	1.16386	0.462591	1.1349	2.85596	2.2564	5.71671	1.71901	2.16211	1.149	0.928881	0	0.54674	0.123984	3.4292	3.60899
lncRNA02842	TCONS_00002842	LINC.XLOC_002792	55.5378	39.4051	31.2503	44.3929	55.3952	51.4488	53.7592	60.117	45.0667	24.496	19.7916	26.6569	19.8161	23.7168	37.4517	31.244	33.3461	45.9326
lncRNA02843	TCONS_00002843	LINC.XLOC_002793	9.38667	9.88817	9.25934	5.48676	7.74839	8.7009	8.56787	7.8974	7.0506	2.7934	2.82737	4.48112	2.68343	2.9646	5.92302	4.7114	7.3314	3.19888
lncRNA02845	TCONS_00002845	LINC.XLOC_002795	32.384	31.8783	27.9434	40.4025	44.5243	45.396	50.7352	51.2525	33.8238	20.5207	19.1263	16.7755	15.4814	22.8449	36.0849	30.996	32.7548	47.9831
lncRNA02846	TCONS_00002846	LINC.XLOC_002796	16.7396	15.2012	14.0544	17.1253	16.6533	16.2669	18.9837	22.7252	18.1029	7.52069	9.81263	5.28542	4.64441	7.4987	14.2152	15.1261	22.8219	18.209
lncRNA02847	TCONS_00002847	LINC.XLOC_002797	2.50311	2.21377	1.48811	7.64821	3.81637	5.6745	2.51996	1.77289	4.57336	0.752069	0.332632	0.459602	1.85776	0.871941	2.00471	2.10773	0.472994	0.492135
lncRNA02848	TCONS_00002848	LINC.XLOC_002798	71.6516	69.3648	79.0351	91.7785	113.913	95.3317	97.4385	113.626	107.76	31.372	35.3421	34.3552	35.5039	26.3326	50.938	32.7318	27.5519	93.8337
lncRNA02859	TCONS_00002859	LINC.XLOC_002809	8.91734	15.2012	8.76331	20.7832	21.7418	17.5279	12.0958	14.0219	23.4385	5.80167	6.15369	8.38773	4.64441	4.01093	8.47448	5.70327	3.4292	12.5494
lncRNA02862	TCONS_00002862	LINC.XLOC_002812	8.91734	10.1833	10.2514	9.80966	11.5648	11.9795	8.73586	10.315	10.4806	3.76034	3.82526	1.83841	4.5412	7.14992	4.10055	2.72765	9.93287	5.98764
lncRNA02865	TCONS_00002865	LINC.XLOC_002815	14.3929	17.415	18.188	16.9591	17.3471	17.654	13.2718	16.923	21.6282	8.3802	8.14947	8.38773	9.39202	0	10.2969	5.57929	5.79417	10.7449
lncRNA02870	TCONS_00002870	LINC.XLOC_002820	0.782223	1.03309	0.330691	0.665062	0.925181	0.1261	0.335995	1.28937	0.666949	2.36364	1.91263	1.149	1.1353	0.523165	1.82247	0.991873	1.77373	1.31236
lncRNA02872	TCONS_00002872	LINC.XLOC_002822	3.91111	5.16546	2.14949	4.8217	7.5171	5.9267	2.51996	1.1282	8.19395	1.50414	1.16421	1.60861	1.75455	0	0.27337	0.743905	1.89197	1.14831
lncRNA02873	TCONS_00002873	LINC.XLOC_002823	24.2489	19.0384	18.0227	21.4482	27.9867	22.4458	35.6154	36.1024	26.678	13.4298	11.4758	10.5708	9.80486	20.0547	14.3064	28.6403	15.3723	31.5787
lncRNA02874	TCONS_00002874	LINC.XLOC_002824	18.9298	8.41232	7.2752	12.4699	12.143	11.6012	10.2478	15.1501	10.4806	2.14877	5.15579	6.66422	3.81873	2.79021	5.74077	3.22359	1.18248	9.76067
lncRNA02875	TCONS_00002875	LINC.XLOC_002825	26.752	26.4177	22.3216	35.9133	35.7351	33.7948	27.0476	32.3955	35.6341	13.5372	12.8063	7.69833	12.3851	15.5206	17.3134	16.7379	15.9635	19.6854
lncRNA02876	TCONS_00002876	LINC.XLOC_002826	2.50311	3.8372	2.14949	0.997593	0.231295	0.8827	1.67997	0	5.71671	6.01655	11.7253	6.54932	6.915	2.79021	2.64258	3.71952	0	0.574157
lncRNA02877	TCONS_00002877	LINC.XLOC_002827	8.91734	9.88817	8.43262	12.8024	12.7212	12.61	13.4398	11.1208	13.339	3.54547	7.81684	2.06821	3.71552	4.35971	5.37628	4.95937	3.9022	12.4674
lncRNA02878	TCONS_00002878	LINC.XLOC_002828	39.7369	37.9293	29.7622	45.0579	38.8576	44.7655	37.1274	51.4137	39.9217	15.3637	24.8642	14.2477	15.5846	6.97553	27.2459	10.6626	18.092	34.9416
lncRNA02880	TCONS_00002880	LINC.XLOC_002830	10.1689	7.6744	7.60589	13.4675	12.8369	12.8622	8.56787	10.7985	12.9579	3.65291	5.23895	6.31952	4.5412	5.75481	9.20346	3.34757	5.32118	7.38202
lncRNA02882	TCONS_00002882	LINC.XLOC_002832	14.2364	11.5116	8.10193	15.629	14.456	18.0323	15.7918	14.8278	15.4351	9.45458	9.39684	7.92813	5.7797	10.1145	16.8578	22.3171	13.3621	16.0764
lncRNA02890	TCONS_00002890	LINC.XLOC_002840	9.38667	7.6744	5.95244	9.97593	5.20414	10.9707	7.89588	11.282	14.2918	3.11571	3.40947	1.95331	2.58023	2.26705	3.55381	1.61179	0	2.62472
lncRNA02896	TCONS_00002896	LINC.XLOC_002846	17.2089	20.5143	14.8811	22.6121	22.2043	26.8593	14.1118	14.989	23.5338	2.47108	8.56526	3.90661	7.84388	3.31338	8.65672	5.08335	5.55768	13.9438
lncRNA02899	TCONS_00002899	LINC.XLOC_002849	14.7058	15.2012	11.0781	18.4555	22.6669	18.7889	19.6557	29.9779	20.866	11.6033	11.4758	7.00893	8.15351	12.7303	19.5004	18.5976	14.6628	24.1966
lncRNA02914	TCONS_00002914	LINC.XLOC_002864	11.5769	14.4633	10.7475	18.1229	17.0002	16.8974	11.9278	12.4102	18.0076	6.66118	5.48842	8.61753	5.57329	5.23165	11.6638	3.47156	9.93287	10.6629
lncRNA02919	TCONS_00002919	LINC.XLOC_002869	7.50934	10.4785	7.93658	9.6434	10.5239	11.2229	8.23187	9.0256	14.8634	4.29754	2.41158	3.67681	3.61232	1.22072	5.01179	0.619921	4.72994	2.70674
lncRNA02920	TCONS_00002920	LINC.XLOC_002870	4.224	8.41232	6.61382	9.31087	12.2587	13.3666	2.35196	4.35163	22.1999	1.07438	3.57579	3.67681	5.05724	3.66215	5.01179	0.991873	2.60147	3.85506
lncRNA02922	TCONS_00002922	LINC.XLOC_002872	0.625778	1.62343	0.826727	1.82892	1.85036	2.0176	0.67199	2.73992	2.00085	0.429754	0.582105	0.1149	0.206418	0	0.364494	0.247968	0.472994	1.31236
lncRNA02923	TCONS_00002923	LINC.XLOC_002872	0.625778	1.62343	0.826727	1.82892	1.85036	2.0176	0.67199	2.73992	2.00085	0.429754	0.582105	0.1149	0.206418	0	0.364494	0.247968	0.472994	1.31236
lncRNA02924	TCONS_00002924	LINC.XLOC_002873	12.2027	8.11716	4.79502	8.97834	10.4083	8.827	9.40785	9.50912	10.6712	5.69424	5.57158	1.149	2.78664	7.14992	5.19403	6.81913	8.98688	9.92472
lncRNA02925	TCONS_00002925	LINC.XLOC_002874	7.19645	7.82199	5.4564	6.81688	12.7212	11.7273	13.6078	11.6043	8.09867	5.5868	4.65684	1.60861	3.61232	4.35971	9.29459	5.57929	10.1694	9.02247
lncRNA02928	TCONS_00002928	LINC.XLOC_002877	0.312889	2.50894	2.48018	3.82411	1.96601	3.1525	2.01597	1.61172	4.57336	0.859507	0.41579	0.804303	1.75455	0.348777	1.91359	1.36383	2.01022	0.98427
lncRNA02930	TCONS_00002930	LINC.XLOC_002879	21.12	24.4991	17.1959	23.776	29.8371	21.9414	22.6796	28.6885	33.1569	7.19837	7.81684	9.99634	7.94709	11.8584	18.8625	11.1586	7.5679	24.1146
lncRNA02932	TCONS_00002932	LINC.XLOC_002881	2.50311	3.09928	1.8188	2.16145	1.61907	2.7742	3.35995	2.90109	2.85835	4.51241	3.57579	4.48112	2.88985	53.5372	13.5774	41.0387	49.1913	6.31573
lncRNA02936	TCONS_00002936	LINC.XLOC_002885	29.7245	29.0742	31.0849	36.9109	33.3065	36.1907	33.4315	39.3258	32.2994	13.2149	13.6379	17.9245	14.2428	12.3816	25.5145	23.309	24.4774	48.4753
lncRNA02937	TCONS_00002937	LINC.XLOC_002886	17.8347	21.9901	19.6761	29.429	29.7214	25.0939	22.5116	19.0182	24.2007	10.0992	7.98316	6.54932	8.97918	2.26705	16.22	9.67076	4.72994	20.8337
lncRNA02938	TCONS_00002938	LINC.XLOC_002887	14.08	11.9544	7.44054	12.4699	16.7689	14.3754	16.9677	19.8241	11.2429	5.04961	3.82526	3.33211	4.12836	7.32431	10.0236	8.92686	5.43943	12.6315
lncRNA02939	TCONS_00002939	LINC.XLOC_002888	7.66578	9.593	5.78709	13.8	9.7144	10.088	9.57585	10.315	9.52784	0.752069	4.49053	6.31952	3.09627	4.01093	2.82483	3.84351	9.57812	5.8236
lncRNA02943	TCONS_00002943	LINC.XLOC_002892	10.1689	10.6261	9.92073	7.48195	9.25181	11.9795	8.39987	10.1538	10.1948	6.66118	8.06632	6.31952	4.12836	9.24258	11.1171	6.32319	1.41898	7.21798
lncRNA02944	TCONS_00002944	LINC.XLOC_002893	16.2702	22.1377	15.0464	20.6169	17.2315	22.3197	19.8237	18.0512	18.6746	11.4959	5.23895	8.04303	7.63747	1.39511	12.9395	4.7114	7.21315	19.3573
lncRNA02947	TCONS_00002947	LINC.XLOC_002896	4.06756	3.68962	3.80294	6.65062	10.5239	10.088	2.85596	3.3846	10.0995	1.61158	3.40947	1.49371	2.37381	0	1.27573	0.991873	1.30073	0.738202
lncRNA02949	TCONS_00002949	LINC.XLOC_002898	7.35289	6.49372	7.77124	6.98315	9.25181	6.6833	5.37592	4.19046	7.527	2.14877	1.58	4.48112	2.68343	1.91827	4.55617	0.247968	2.60147	1.64045
lncRNA02950	TCONS_00002950	LINC.XLOC_002899	1.09511	1.62343	2.31484	4.3229	5.66673	4.0352	0.67199	1.93406	11.0523	1.93389	0	0	2.99306	2.61582	2.09584	0.991873	4.25694	0.492135
lncRNA02953	TCONS_00002953	LINC.XLOC_002902	22.8409	23.1708	21.4949	26.4362	22.6669	23.7068	23.5196	27.8827	23.2479	10.0992	9.31369	11.6049	11.0434	3.13899	17.3134	9.42279	8.15914	23.5404
lncRNA02954	TCONS_00002954	LINC.XLOC_002903	28.3165	26.5652	25.1325	23.6097	26.599	28.1203	25.7036	26.1098	23.8196	13.5372	12.3905	8.27283	9.49523	9.41697	14.4886	13.3903	13.5986	28.8719
lncRNA02955	TCONS_00002955	LINC.XLOC_002904	0.938667	0.442754	2.31484	0.332531	0.231295	1.0088	1.17598	1.61172	0.0952784	1.71901	0.914737	0	0.309627	0	0.0911234	2.72765	2.48322	0.0820225
lncRNA02956	TCONS_00002956	LINC.XLOC_002905	2.03378	0.295169	1.98415	2.16145	1.50342	2.0176	1.17598	1.61172	1.14334	1.82645	0.498947	1.149	1.44493	1.22072	1.1846	5.95124	2.60147	1.80449
lncRNA02957	TCONS_00002957	LINC.XLOC_002906	3.59822	9.44542	6.94451	10.3085	9.36746	10.5924	2.18397	3.3846	11.0523	1.50414	4.49053	4.25132	3.81873	0.871941	5.01179	0	2.12847	1.96854
lncRNA02960	TCONS_00002960	LINC.XLOC_002909	4.53689	10.0358	6.94451	7.31568	9.02052	7.4399	1.00798	2.57874	7.90811	1.71901	3.32632	4.02151	2.16739	2.9646	3.91831	0.743905	7.8044	0.32809
lncRNA02963	TCONS_00002963	LINC.XLOC_002912	31.1325	28.779	26.9513	35.9133	31.5718	26.8593	31.0795	37.8753	26.2968	13.2149	17.38	15.2818	10.4241	8.19625	23.3276	22.8131	20.6935	32.0708
lncRNA02966	TCONS_00002966	LINC.XLOC_002915	24.5618	24.9418	20.9989	29.9278	28.1024	28.6247	34.9435	34.3295	28.8694	20.1984	16.8811	12.8688	8.0503	5.9292	19.227	7.811	15.6088	25.8371
lncRNA02967	TCONS_00002967	LINC.XLOC_002916	11.7333	13.4302	10.9128	12.3036	15.8437	13.3666	12.0958	14.1831	13.5295	9.88433	4.74	3.67681	5.7797	7.67308	6.37864	11.5305	15.254	14.436
lncRNA02970	TCONS_00002970	LINC.XLOC_002919	8.29156	7.23165	5.95244	4.98796	7.63274	8.9531	6.88789	3.54577	7.81283	7.09093	4.40737	2.52781	2.06418	0	6.19639	1.23984	2.01022	0.820225
lncRNA02973	TCONS_00002973	LINC.XLOC_002922	30.3502	28.3363	21.1642	42.7302	38.8576	41.9913	34.9435	43.5163	44.9714	15.686	17.8789	16.3159	18.0616	11.1609	24.5122	12.0265	27.3154	39.5348
lncRNA02974	TCONS_00002974	LINC.XLOC_002922	30.3502	28.3363	21.1642	42.7302	38.8576	41.9913	34.9435	43.5163	44.9714	15.686	17.8789	16.3159	18.0616	11.1609	24.5122	12.0265	27.3154	39.5348
lncRNA02977	TCONS_00002977	LINC.XLOC_002922	30.3502	28.3363	21.1642	42.7302	38.8576	41.9913	34.9435	43.5163	44.9714	15.686	17.8789	16.3159	18.0616	11.1609	24.5122	12.0265	27.3154	39.5348
lncRNA02976	TCONS_00002976	LINC.XLOC_002924	4.224	7.96957	3.47225	4.15664	4.97285	7.0616	2.51996	1.1282	8.86089	0	0.997895	0.804303	1.75455	0.871941	2.91595	0.371952	1.30073	2.87079
lncRNA02979	TCONS_00002979	LINC.XLOC_002926	1.09511	4.27995	2.14949	6.98315	4.04767	4.9179	2.01597	1.1282	3.90642	2.04133	1.66316	1.0341	1.1353	2.79021	2.09584	0.371952	0.118248	0.738202
lncRNA02991	TCONS_00002991	LINC.XLOC_002938	0.156445	0.147585	0.496036	1.16386	0.115648	0.7566	0.167997	0.483515	0.0952784	1.28926	0.665263	0	0.206418	0.697553	1.1846	1.61179	1.30073	0.574157
lncRNA02997	TCONS_00002997	LINC.XLOC_002944	32.0711	30.55	32.4077	38.0748	37.2385	35.8124	36.9594	58.0217	31.4419	16.0083	15.2179	12.0645	12.9011	24.0656	32.8955	27.6485	31.8088	38.6326
lncRNA02999	TCONS_00002999	LINC.XLOC_002946	1.09511	2.06619	0.165345	1.82892	0.578238	0.3783	1.00798	0	1.42918	0.429754	0	0	0.309627	0.348777	0.0911234	0	0	0.32809
lncRNA03000	TCONS_00003000	LINC.XLOC_002947	4.84978	1.9186	1.32276	3.49158	2.6599	1.1349	1.00798	0.322343	2.95363	0.429754	0	0.344701	0.619254	0	0.637864	0	0	1.39438
lncRNA03004	TCONS_00003004	LINC.XLOC_002951	94.8054	94.3066	94.4122	105.579	116.226	109.833	117.766	127.809	106.331	50.6035	47.4	38.6065	37.7745	69.9297	81.5554	72.5307	62.4352	127.791
lncRNA03005	TCONS_00003005	LINC.XLOC_002952	16.4267	11.364	9.25934	14.2988	19.0819	17.9062	9.74385	14.5054	17.9123	4.1901	5.98737	3.44701	7.94709	4.70848	7.83661	3.47156	0.827739	9.8427
lncRNA03009	TCONS_00003009	LINC.XLOC_002956	0.782223	1.18068	1.48811	2.32772	2.08166	4.9179	0.167997	0.483515	4.09697	0.64463	0.748421	0	0.412836	2.44144	0.455617	0.123984	1.06424	1.88652
lncRNA03012	TCONS_00003012	LINC.XLOC_002959	55.0685	43.9802	38.8562	54.8676	50.0754	46.0265	60.6471	78.1682	52.2126	28.4712	34.8432	28.1506	23.1188	46.5617	51.8492	55.5449	31.0993	76.691
lncRNA03013	TCONS_00003013	LINC.XLOC_002960	37.3902	30.55	36.5413	22.6121	29.6058	30.5162	20.8317	25.7874	34.8719	26.0001	32.4316	29.989	26.9376	11.8584	25.2412	13.2663	20.8117	24.9348
lncRNA03014	TCONS_00003014	LINC.XLOC_002961	0.469334	1.32826	0.661382	0.332531	0.115648	1.1349	0	0.805858	0.952784	0.966946	2.07895	0	2.06418	1.04633	0.364494	1.11586	0	0.410112
lncRNA03015	TCONS_00003015	LINC.XLOC_002962	0	0	0.661382	0.166265	0	0.1261	0.167997	0.483515	0.381114	2.14877	0.498947	0.574502	0.412836	3.31338	0.54674	0.495937	2.01022	0
lncRNA03017	TCONS_00003017	LINC.XLOC_002964	30.0373	24.4991	25.9592	29.7615	33.3065	30.3901	29.7355	41.0987	34.5861	11.0662	9.48	12.2943	12.5915	9.59136	21.5962	16.1179	21.6395	26.3292
lncRNA03021	TCONS_00003021	LINC.XLOC_002968	13.4542	14.3157	11.2435	16.294	13.4151	17.4018	11.0878	12.4102	20.866	3.54547	6.40316	5.40032	6.08933	1.91827	7.19875	3.34757	4.1387	9.02247
lncRNA03022	TCONS_00003022	LINC.XLOC_002969	3.44178	7.96957	6.44847	6.31809	4.16332	6.5572	1.34398	1.1282	5.71671	2.57852	2.5779	1.72351	1.44493	1.39511	3.00707	0.867889	1.41898	0.246067
lncRNA03023	TCONS_00003023	LINC.XLOC_002970	5.78845	8.41232	8.43262	10.8073	8.78922	8.5748	5.54391	7.41389	14.1965	3.65291	2.82737	1.95331	3.61232	6.62675	2.82483	0.619921	0.709491	8.44831
lncRNA03026	TCONS_00003026	LINC.XLOC_002973	17.0525	18.5957	17.692	19.7856	22.7826	19.4194	14.6158	20.9523	15.9115	6.33887	7.15158	9.65163	7.43105	9.94013	11.1171	10.1667	9.81462	15.0921
lncRNA03030	TCONS_00003030	LINC.XLOC_002977	0.625778	0.737923	0.330691	1.16386	0.578238	0.3783	0.335995	1.1282	0.381114	1.50414	0.665263	0	0.619254	0	1.1846	0.867889	0	0
lncRNA03033	TCONS_00003033	LINC.XLOC_002980	0.625778	0.590339	0.661382	1.49639	0.462591	2.1437	0.335995	0.967029	2.1914	0.429754	0	0.1149	1.23851	0.348777	1.36685	0.991873	1.30073	2.13258
lncRNA03038	TCONS_00003038	LINC.XLOC_002985	5.16267	5.7558	5.62174	5.3205	7.40145	7.3138	1.00798	4.35163	5.90726	1.07438	1.33053	2.52781	2.68343	0	4.82954	0.371952	1.30073	0.164045
lncRNA03039	TCONS_00003039	LINC.XLOC_002986	15.1751	18.5957	13.393	18.6217	18.041	20.176	28.0556	21.9193	14.4823	10.3141	9.56316	7.69833	7.53426	9.41697	11.2082	21.8212	8.51389	21.6539
lncRNA03042	TCONS_00003042	LINC.XLOC_002989	0	2.21377	5.78709	3.82411	4.8572	5.9267	0.167997	0	5.04976	0.429754	0.748421	0.1149	1.34172	0.174388	0.455617	0	1.41898	0
lncRNA03048	TCONS_00003048	LINC.XLOC_002995	2.97245	0.737923	4.46433	1.99519	1.85036	2.6481	0.67199	2.57874	3.23947	0.64463	1.49684	0.804303	0.619254	2.26705	1.36685	0.619921	0	0.164045
lncRNA03049	TCONS_00003049	LINC.XLOC_002996	8.76089	13.7254	14.0544	6.81688	4.04767	4.6657	4.87192	0.483515	6.86005	29.8679	22.619	24.3589	14.3461	6.45237	6.46976	6.69514	6.85841	2.5427
lncRNA03050	TCONS_00003050	LINC.XLOC_002997	1.408	0.885508	0.661382	0.332531	0.231295	1.3871	2.35196	1.61172	0.666949	4.94217	3.74211	0	2.16739	0.871941	4.92066	1.85976	1.77373	1.06629
lncRNA03055	TCONS_00003055	LINC.XLOC_003002	11.1076	7.52682	7.2752	11.6386	7.63274	11.8534	7.72788	8.21975	8.67034	2.47108	3.74211	4.36622	3.92194	3.83654	6.46976	3.71952	0.709491	4.26517
lncRNA03058	TCONS_00003058	LINC.XLOC_003005	1.09511	0.147585	1.48811	0.498796	0	1.0088	0.335995	0.161172	0.571671	0.322315	0	0.919203	0.309627	0	0.911234	0	0	0.492135
lncRNA03059	TCONS_00003059	LINC.XLOC_003006	7.66578	13.873	7.10985	11.3061	9.9457	12.3578	12.4318	15.956	10.8617	4.83473	5.15579	2.29801	2.88985	5.23165	9.7502	4.83538	7.44965	13.0416
lncRNA03060	TCONS_00003060	LINC.XLOC_003007	50.3751	41.0285	41.667	54.3688	52.6197	46.5309	46.8713	53.6701	48.6873	13	22.4526	26.3122	18.6808	21.6241	36.0849	30.7481	34.765	44.2921
lncRNA03062	TCONS_00003062	LINC.XLOC_003009	3.59822	3.24686	7.93658	8.6458	5.0885	7.566	1.84797	1.93406	7.43172	0.537192	0.166316	1.83841	1.34172	0	1.45797	0.495937	3.19271	0.902247
lncRNA03065	TCONS_00003065	LINC.XLOC_003012	6.25778	9.88817	11.4088	11.9711	11.4491	15.5103	4.87192	4.83515	15.5304	3.65291	2.66105	4.02151	3.71552	4.35971	5.64965	2.85164	0.827739	8.94045
lncRNA03070	TCONS_00003070	LINC.XLOC_003017	0.938667	2.36135	4.46433	4.48917	3.00684	2.3959	1.00798	0.322343	4.00169	0.214877	0	0.804303	1.03209	0.523165	0.182247	0.619921	1.53723	1.14831
lncRNA03073	TCONS_00003073	LINC.XLOC_003020	58.1974	53.7208	40.0136	59.8556	66.3817	61.4107	67.367	74.7836	56.2143	27.1819	34.1779	32.6317	21.9835	32.6106	50.0267	72.0348	57.114	74.3124
lncRNA03075	TCONS_00003075	LINC.XLOC_003022	9.23023	9.593	8.76331	16.1278	16.8846	13.3666	5.37592	6.12452	16.5784	2.7934	3.65895	1.2639	2.68343	1.04633	3.46269	0.991873	3.31096	5.16742
lncRNA03079	TCONS_00003079	LINC.XLOC_003026	0.938667	2.06619	0.992073	1.99519	1.96601	3.4047	0.839987	2.41757	3.43002	0.752069	0.0831579	0	1.03209	0	0.820111	1.61179	1.65548	1.96854
lncRNA03082	TCONS_00003082	LINC.XLOC_003029	0.625778	0.442754	0.165345	1.33012	0.462591	0.3783	0.503992	1.45054	1.61973	0.107438	0	0.459602	0.309627	0.174388	0.364494	0.247968	1.89197	1.06629
lncRNA03085	TCONS_00003085	LINC.XLOC_003032	36.608	34.0921	36.2106	20.9495	31.9187	24.0851	164.301	54.1536	22.581	74.2399	67.5242	70.8936	60.1709	948.672	159.284	631.079	383.716	182.91
lncRNA03087	TCONS_00003087	LINC.XLOC_003034	1.09511	1.03309	0.826727	0.332531	1.04083	0.8827	2.01597	0.805858	0	2.04133	1.33053	0.1149	1.1353	5.23165	2.27808	6.32319	2.60147	0.0820225
lncRNA03089	TCONS_00003089	LINC.XLOC_003036	2.03378	5.01788	3.30691	6.31809	1.96601	6.9355	2.18397	2.73992	6.76477	0.107438	1.33053	0.804303	2.2706	2.79021	2.27808	0.991873	3.4292	3.85506
lncRNA03093	TCONS_00003093	LINC.XLOC_003040	13.1413	18.3005	17.8573	19.9519	23.3608	23.7068	14.6158	12.249	25.3441	4.51241	8.39895	9.53673	9.90806	2.26705	12.4839	8.67889	5.08468	16.8146
lncRNA03094	TCONS_00003094	LINC.XLOC_003041	0	0	0.165345	0.831327	0.693886	0.6305	0.167997	0.161172	1.14334	0	0.498947	0.1149	0.825672	1.04633	0.364494	1.48781	3.6657	1.4764
lncRNA03096	TCONS_00003096	LINC.XLOC_003043	1.408	1.18068	0	0.997593	0.231295	0	0.503992	1.1282	0.571671	6.66118	4.40737	5.40032	3.71552	1.39511	2.7337	2.97562	5.43943	0
lncRNA03097	TCONS_00003097	LINC.XLOC_003044	2.19022	0.590339	1.15742	0.997593	1.15648	2.3959	1.17598	0	2.47724	0	0	0	0.619254	1.91827	0.728987	3.84351	0	0.820225
lncRNA03098	TCONS_00003098	LINC.XLOC_003045	4.224	3.39445	1.8188	5.3205	5.43544	3.6569	1.17598	0.644686	4.8592	0.752069	0.0831579	0.574502	2.2706	0.871941	2.82483	0	0.945987	0.492135
lncRNA03099	TCONS_00003099	LINC.XLOC_003046	21.4329	22.8756	20.5028	22.6121	25.5581	27.4898	20.3277	31.5896	25.8205	13.5372	10.8937	13.6731	9.90806	11.1609	10.5703	19.8375	15.4905	19.3573
lncRNA03100	TCONS_00003100	LINC.XLOC_003047	23.4667	29.2218	20.5028	22.2796	27.6398	27.1115	30.4075	29.4944	24.1054	13.5372	14.0537	14.9371	9.70165	7.14992	19.7738	20.7054	20.457	34.6955
lncRNA03103	TCONS_00003103	LINC.XLOC_003050	2.97245	2.50894	5.29105	6.81688	11.1022	5.2962	3.52795	2.73992	5.43087	1.3967	3.82526	1.72351	2.47702	0.348777	1.91359	1.11586	2.36497	0.738202
lncRNA03104	TCONS_00003104	LINC.XLOC_003051	11.264	11.0688	6.11778	9.6434	19.8914	10.8446	7.55988	8.70326	20.0085	5.47936	2.66105	3.10231	5.7797	1.39511	8.74785	4.7114	3.4292	12.2213
lncRNA03106	TCONS_00003106	LINC.XLOC_003053	5.94489	8.85508	8.76331	10.9735	9.59875	12.3578	6.04791	5.96335	8.95617	3.22315	6.23684	0.574502	2.68343	2.26705	8.47448	2.97562	4.1387	3.93708
lncRNA03109	TCONS_00003109	LINC.XLOC_003056	65.0809	59.0339	56.3828	81.3038	81.3003	66.2025	74.4228	102.505	75.9369	28.5786	38.0863	29.2996	28.8985	44.9922	53.5806	59.0164	47.6541	94.0798
lncRNA03110	TCONS_00003110	LINC.XLOC_003057	0.312889	2.06619	2.31484	4.98796	3.35378	4.1613	0	0.805858	7.14588	0.322315	0.166316	2.18311	1.23851	1.22072	0.637864	0	2.01022	0.65618
lncRNA03111	TCONS_00003111	LINC.XLOC_003058	4.53689	6.64131	4.79502	6.65062	8.09534	8.3226	2.18397	2.41757	9.24201	1.82645	5.57158	2.29801	4.64441	0.697553	4.92066	0.991873	1.77373	1.4764
lncRNA03112	TCONS_00003112	LINC.XLOC_003059	18.1476	16.2343	16.8652	17.1253	18.041	26.6071	21.1677	26.4321	20.9613	8.27276	8.06632	9.99634	4.85082	4.01093	14.762	4.95937	13.3621	19.6034
lncRNA03114	TCONS_00003114	LINC.XLOC_003061	2.34667	1.47585	1.48811	3.82411	6.12933	5.1701	2.18397	2.2564	6.28838	0.64463	1.58	0.344701	1.96097	0	0.820111	0.123984	0	3.19888
lncRNA03116	TCONS_00003116	LINC.XLOC_003063	7.50934	4.42754	5.62174	5.65303	7.17015	6.1789	4.87192	7.73623	6.38366	3.33059	2.49474	4.71092	2.47702	2.61582	4.37392	2.3557	10.0511	4.51124
lncRNA03118	TCONS_00003118	LINC.XLOC_003065	13.6107	26.5652	18.8494	19.7856	20.2383	19.2933	11.4238	14.1831	23.0574	9.02483	8.56526	12.4092	12.7979	4.18532	8.47448	9.67076	9.45987	10.909
lncRNA03122	TCONS_00003122	LINC.XLOC_003069	9.69956	8.55991	6.28313	13.8	11.9117	7.566	12.0958	15.4725	10.0042	6.76862	3.65895	6.43442	3.61232	10.8121	10.3881	13.8862	4.02045	5.57753
lncRNA03123	TCONS_00003123	LINC.XLOC_003070	4.06756	6.49372	7.77124	6.65062	7.17015	6.4311	3.86394	4.99632	10.5759	1.18182	1.99579	3.10231	1.65134	2.44144	3.28044	2.10773	6.26717	2.70674
lncRNA03126	TCONS_00003126	LINC.XLOC_003073	5.31911	5.7558	3.14156	6.98315	7.2858	6.9355	2.68796	4.5128	10.8617	1.61158	4.1579	4.02151	2.37381	2.09266	4.82954	0.867889	2.12847	0.0820225
lncRNA03130	TCONS_00003130	LINC.XLOC_003077	25.1876	23.9087	18.188	33.7519	32.6126	25.4722	31.5835	27.3992	25.6299	11.8182	12.8895	16.201	9.80486	12.0328	20.4116	27.5245	23.5314	37.2382
lncRNA03133	TCONS_00003133	LINC.XLOC_003080	0.625778	1.03309	1.32276	2.16145	2.6599	1.7654	0.503992	0	3.90642	0.107438	0.166316	0	0.516045	0	0.637864	0.247968	0	0.902247
lncRNA03134	TCONS_00003134	LINC.XLOC_003081	1.408	0.590339	1.48811	0.332531	0.115648	1.3871	0.503992	1.1282	3.04891	1.3967	0.831579	0.459602	0.928881	0	2.27808	0.991873	6.38542	0.65618
lncRNA03135	TCONS_00003135	LINC.XLOC_003082	0	0.590339	0.165345	0.831327	0.462591	0.5044	0.503992	0	1.04806	0.537192	1.08105	0	0.516045	0	0.637864	1.23984	0	0.738202
lncRNA03138	TCONS_00003138	LINC.XLOC_003085	40.9885	42.0616	27.1167	43.229	54.1231	44.2611	55.7751	61.084	43.1611	22.2398	19.9579	19.648	16.4102	27.9021	31.9843	38.3111	37.9577	48.3112
lncRNA03147	TCONS_00003147	LINC.XLOC_003094	7.19645	14.906	10.7475	9.31087	13.9934	14.7537	9.91185	11.4432	15.054	5.90911	2.5779	1.49371	3.09627	0.871941	9.29459	4.58741	7.44965	8.69438
lncRNA03152	TCONS_00003152	LINC.XLOC_003099	5.00622	7.6744	10.5821	12.9687	12.0274	10.4663	2.68796	3.06226	15.8162	2.7934	1.99579	2.75761	2.68343	0	4.82954	1.61179	1.06424	1.31236
lncRNA03157	TCONS_00003157	LINC.XLOC_003104	12.9849	6.49372	8.10193	12.9687	12.4899	13.3666	8.39987	14.5054	14.387	4.61985	2.16211	2.29801	2.99306	1.56949	7.10762	5.33132	7.5679	14.6
lncRNA03158	TCONS_00003158	LINC.XLOC_003105	0.156445	0.885508	0.496036	0.997593	0.115648	1.3871	0.335995	0.805858	0.285835	0.537192	0	0	0.516045	0.174388	0.637864	3.0996	2.01022	0.574157
lncRNA03160	TCONS_00003160	LINC.XLOC_003107	26.4391	30.55	31.0849	35.5808	39.2046	33.1643	24.0236	23.8534	48.8778	8.70251	9.31369	9.88144	13.2108	2.26705	18.1336	4.58741	9.10513	11.6472
lncRNA03162	TCONS_00003162	LINC.XLOC_003109	0.156445	0.442754	0.165345	0.332531	0.346943	0.6305	0.503992	0.805858	0.952784	0.429754	0.249474	1.60861	0.412836	3.66215	1.27573	3.47156	1.53723	0.65618
lncRNA03163	TCONS_00003163	LINC.XLOC_003110	0.625778	1.47585	0.330691	0.166265	0	0.1261	0.167997	0.967029	0.666949	0	0	0.804303	0.722463	0	0.54674	0.371952	1.41898	1.06629
lncRNA03165	TCONS_00003165	LINC.XLOC_003112	10.1689	9.88817	8.76331	14.1326	14.2247	16.0147	17.1357	13.3772	17.3407	6.55374	10.8937	2.75761	5.05724	6.27798	14.2152	12.3984	5.08468	18.8652
lncRNA03166	TCONS_00003166	LINC.XLOC_003113	4.69334	4.27995	3.14156	2.49398	3.81637	4.7918	2.85596	3.22343	5.43087	2.57852	0.997895	2.29801	0.928881	0	3.00707	0.371952	3.07446	0.246067
lncRNA03167	TCONS_00003167	LINC.XLOC_003114	1.09511	0	0.330691	0.665062	0.346943	0.7566	1.17598	0.644686	0.476392	0.859507	0	0	0.516045	1.74388	0.455617	0.619921	0.945987	0.164045
lncRNA03168	TCONS_00003168	LINC.XLOC_003115	49.5929	37.7817	26.6206	42.7302	44.4087	39.5954	38.9754	44.3222	40.5886	16.1158	15.1347	25.393	11.7658	11.1609	25.5145	21.8212	25.8964	37.5663
lncRNA03169	TCONS_00003169	LINC.XLOC_003116	71.1822	79.6957	60.6818	90.6147	95.6406	91.8009	98.2785	106.051	80.6056	40.2894	44.8221	29.4145	31.3755	32.9594	58.8657	57.0327	62.1987	112.125
lncRNA03173	TCONS_00003173	LINC.XLOC_003120	2.34667	1.9186	0.165345	6.15182	4.27896	2.522	2.51996	0.805858	6.57421	0.322315	1.33053	0	1.85776	0	1.27573	0.247968	1.30073	0.65618
lncRNA03174	TCONS_00003174	LINC.XLOC_003121	13.6107	14.0205	6.94451	13.3012	11.4491	17.0235	14.2798	14.1831	13.4343	5.04961	7.06842	4.59602	5.26366	6.97553	7.47212	4.83538	9.22338	17.3888
lncRNA03175	TCONS_00003175	LINC.XLOC_003122	10.9511	11.364	7.77124	10.3085	15.3811	10.2141	6.3839	6.28569	12.4815	3.33059	1.99579	3.21721	2.99306	0	4.2828	1.61179	3.31096	4.0191
lncRNA03178	TCONS_00003178	LINC.XLOC_003125	7.97867	7.08406	6.44847	6.15182	9.13616	8.827	10.9198	9.99263	6.1931	3.54547	6.07053	2.64271	3.09627	2.79021	7.65436	8.05897	5.91242	15.5022
lncRNA03180	TCONS_00003180	LINC.XLOC_003127	25.0311	24.6466	20.3375	34.9158	30.6466	41.7391	35.1115	28.205	39.1594	8.70251	16.6316	10.6857	16.2038	7.4987	15.3999	9.29881	17.5008	22.2281
lncRNA03181	TCONS_00003181	LINC.XLOC_003128	1.25156	0.295169	0.661382	0.831327	0	0.6305	0.839987	1.61172	0.0952784	0.429754	0.582105	0	0.103209	0	1.1846	0.247968	3.9022	0
lncRNA03182	TCONS_00003182	LINC.XLOC_003129	2.65956	3.09928	4.46433	5.48676	8.32663	7.4399	1.34398	0.805858	10.7665	1.61158	1.33053	2.41291	2.2706	5.23165	1.36685	1.61179	0.118248	2.87079
lncRNA03183	TCONS_00003183	LINC.XLOC_003130	3.75467	11.2164	4.79502	6.81688	10.5239	9.33141	10.7518	8.70326	10.5759	2.25621	3.07684	1.95331	3.92194	3.31338	5.55853	0.867889	1.06424	12.1393
lncRNA03185	TCONS_00003185	LINC.XLOC_003132	5.78845	3.24686	5.62174	7.48195	5.31979	4.9179	8.23187	4.83515	3.71586	4.72729	5.23895	5.74502	16.1006	19.1827	7.10762	12.8944	12.7708	10.827
lncRNA03186	TCONS_00003186	LINC.XLOC_003133	1.56445	1.9186	4.13364	0.665062	1.61907	0.5044	3.52795	0.805858	1.14334	5.5868	2.16211	6.77912	8.66956	13.0791	8.93009	7.93498	3.31096	3.03483
lncRNA03189	TCONS_00003189	LINC.XLOC_003136	0.938667	1.18068	2.97622	2.49398	0.462591	1.6393	0.67199	0.644686	4.66864	0.966946	1.41368	0	0.309627	0	0.364494	0	0	1.55843
lncRNA03190	TCONS_00003190	LINC.XLOC_003137	19.8685	15.0536	16.3692	20.7832	24.5173	23.5807	25.5356	22.4028	19.4368	8.3802	11.9747	5.74502	7.01821	18.4852	15.6732	25.7887	18.2103	21.2438
lncRNA03193	TCONS_00003193	LINC.XLOC_003140	47.872	37.7817	37.5334	62.3496	59.3272	56.3667	60.8151	74.7836	60.6924	23.6364	26.7768	27.691	16.7199	22.6705	45.3794	27.6485	22.5855	56.3494
lncRNA03194	TCONS_00003194	LINC.XLOC_003141	23.936	22.2853	18.3533	26.1037	30.8779	26.6071	26.7116	32.0731	30.0127	11.1736	12.9726	7.69833	11.7658	11.5096	18.5892	17.4818	14.5446	21.3258
lncRNA03195	TCONS_00003195	LINC.XLOC_003142	1.72089	1.9186	2.48018	2.82651	1.27212	2.522	2.35196	2.2564	2.1914	0.752069	0.582105	0.344701	0.825672	0	0.911234	0	0	0.902247
lncRNA03196	TCONS_00003196	LINC.XLOC_003143	10.1689	14.4633	9.25934	10.1422	8.21098	12.61	13.4398	12.249	10.2901	4.83473	4.49053	4.59602	3.19948	12.0328	10.4792	15.1261	13.7168	13.6978
lncRNA03198	TCONS_00003198	LINC.XLOC_003145	20.0249	16.6771	16.8652	23.2772	21.3948	26.7332	19.1517	24.4981	24.963	7.95044	10.7274	11.49	8.25672	3.31338	18.8625	7.68702	18.4468	20.5056
lncRNA03202	TCONS_00003202	LINC.XLOC_003149	31.1325	33.3541	29.9275	47.2194	43.3679	43.3784	40.3194	48.6738	43.5422	18.8017	19.2926	9.99634	16.6167	23.0193	37.0872	27.5245	28.1431	38.7146
lncRNA03205	TCONS_00003205	LINC.XLOC_003152	0.469334	1.03309	1.15742	0.166265	1.04083	0.2522	0.839987	0.483515	0	0.214877	0.332632	0	0.309627	0	0.364494	0.495937	0	0.0820225
lncRNA03206	TCONS_00003206	LINC.XLOC_003153	24.4053	30.2549	17.1959	32.588	31.4562	29.1291	28.0556	28.205	32.5852	12.5703	17.6295	14.5924	10.5273	30.1692	21.5962	28.6403	20.3387	26.8213
lncRNA03209	TCONS_00003209	LINC.XLOC_003156	14.7058	16.9722	13.2276	16.4603	12.143	13.1144	15.1198	15.1501	11.5287	5.80167	9.23053	2.64271	4.33478	8.37064	7.92774	10.9106	2.12847	17.2247
lncRNA03213	TCONS_00003213	LINC.XLOC_003160	3.91111	5.46063	3.30691	1.66265	2.4286	2.522	3.02395	4.35163	7.0506	6.4463	3.32632	3.21721	2.99306	5.75481	3.55381	7.68702	4.25694	5.90562
lncRNA03219	TCONS_00003219	LINC.XLOC_003166	0.782223	0.737923	2.81087	4.65543	5.20414	3.4047	0.503992	0.322343	7.33644	0.429754	1.74632	0.459602	2.58023	0.871941	0.637864	0.619921	0	0.492135
lncRNA03220	TCONS_00003220	LINC.XLOC_003167	16.1138	24.0563	16.5345	18.2892	22.7826	22.1936	26.0396	29.4944	16.6737	11.0662	7.98316	10.5708	8.87597	12.7303	13.3951	20.4574	9.93287	26.5753
lncRNA03233	TCONS_00003233	LINC.XLOC_003180	27.2213	27.7459	31.9117	36.5784	32.7283	35.9385	31.5835	35.2966	40.6839	9.34714	16.0495	11.3751	12.1787	15.6949	16.4933	17.7297	7.09491	31.5787
lncRNA03235	TCONS_00003235	LINC.XLOC_003182	3.28533	2.95169	6.44847	5.81929	3.58508	5.2962	0.167997	0.644686	5.62143	0.429754	0.831579	0.919203	2.68343	0	1.1846	0.123984	0	0.0820225
lncRNA03240	TCONS_00003240	LINC.XLOC_003187	0.938667	0.590339	0.496036	2.16145	1.04083	1.1349	1.51198	1.77289	0.857506	1.71901	0.831579	0.574502	0.412836	0	0.911234	2.23171	1.77373	0
lncRNA03242	TCONS_00003242	LINC.XLOC_003189	42.7093	39.4051	42.9898	47.5519	50.538	48.6746	40.6554	49.1573	43.1611	33.1985	24.6979	19.1884	17.0295	15.5206	27.6104	39.6749	21.876	47.327
lncRNA03245	TCONS_00003245	LINC.XLOC_003192	49.5929	41.0285	36.5413	48.0507	53.3136	56.1145	55.6071	70.7543	51.4504	24.8183	28.6895	18.499	15.8942	21.7985	34.9003	32.9798	37.9577	54.5449
lncRNA03248	TCONS_00003248	LINC.XLOC_003195	51.6267	39.7003	40.5096	56.1977	50.1911	51.0705	61.655	67.5309	55.1662	19.4464	29.9368	19.648	17.4423	28.0765	35.6292	48.1058	32.7548	61.2708
lncRNA03250	TCONS_00003250	LINC.XLOC_003197	17.9911	19.4812	18.188	21.282	25.9051	22.3197	20.6637	31.5896	24.8677	10.529	7.48421	17.0053	10.4241	9.59136	18.8625	14.8781	18.8015	26.6573
lncRNA03254	TCONS_00003254	LINC.XLOC_003201	9.54311	12.1019	10.2514	14.1326	19.0819	15.6364	6.04791	9.67029	18.7699	4.72729	5.90421	3.67681	4.43799	6.97553	8.5656	3.59554	2.48322	7.3
lncRNA03255	TCONS_00003255	LINC.XLOC_003202	22.8409	29.8121	21.6603	37.576	31.8031	32.2816	32.5915	41.0987	39.0642	12.0331	12.2242	16.5457	13.9332	6.45237	29.7062	14.7541	22.8219	33.7112
lncRNA03257	TCONS_00003257	LINC.XLOC_003204	2.19022	4.87029	1.48811	7.64821	11.7961	8.0704	1.34398	3.22343	8.95617	1.3967	4.1579	1.83841	2.06418	2.79021	2.64258	0.991873	2.01022	2.87079
lncRNA03258	TCONS_00003258	LINC.XLOC_003205	16.2702	19.7763	18.5187	22.9446	21.9731	23.2024	34.6075	31.4284	15.9115	8.27276	10.7274	12.2943	6.08933	18.4852	19.7738	27.7724	17.5008	33.3831
lncRNA03261	TCONS_00003261	LINC.XLOC_003207	3.91111	4.27995	4.29898	4.48917	4.04767	4.7918	3.19195	2.73992	6.09782	1.3967	1.66316	1.72351	1.44493	1.22072	3.37157	2.85164	3.19271	4.51124
lncRNA03262	TCONS_00003262	LINC.XLOC_003208	6.72711	10.9213	6.28313	11.8048	8.09534	10.9707	11.4238	12.0879	8.00339	5.26448	3.99158	5.40032	4.33478	3.31338	8.5656	6.81913	10.4059	14.6
lncRNA03268	TCONS_00003268	LINC.XLOC_003214	12.2027	10.9213	13.889	14.4651	21.1635	14.1232	14.6158	17.2454	14.6729	7.30581	4.07474	4.13641	7.22463	2.44144	7.92774	7.93498	7.3314	15.0101
lncRNA03269	TCONS_00003269	LINC.XLOC_003215	12.5156	10.4785	9.75538	12.9687	10.2926	13.6188	5.71191	8.21975	15.6257	2.14877	2.99368	5.28542	6.60538	1.74388	6.37864	2.23171	6.85841	4.59326
lncRNA03271	TCONS_00003271	LINC.XLOC_003217	23.6231	24.2039	20.9989	28.2651	35.7351	24.7156	37.1274	33.2013	27.0591	10.6364	10.8937	10.2261	11.869	12.9047	18.3158	14.0102	22.4672	21.4899
lncRNA03273	TCONS_00003273	LINC.XLOC_003219	4.38045	13.7254	10.4168	12.4699	15.4968	9.83581	4.70393	5.15749	15.9115	0.214877	2.32842	5.05562	4.64441	1.56949	2.36921	1.61179	5.08468	4.34719
lncRNA03275	TCONS_00003275	LINC.XLOC_003221	10.9511	13.135	8.76331	25.2724	24.1704	21.9414	16.9677	14.8278	28.1071	2.14877	10.1453	7.35363	5.6765	4.18532	14.762	2.72765	8.98688	9.18652
lncRNA03277	TCONS_00003277	LINC.XLOC_003223	10.9511	12.9874	6.28313	10.4747	13.1838	12.61	12.4318	18.0512	15.4351	8.59507	5.90421	5.85992	5.47008	3.83654	12.6662	9.17483	12.5343	13.5337
lncRNA03278	TCONS_00003278	LINC.XLOC_003223	10.9511	12.9874	6.28313	10.4747	13.1838	12.61	12.4318	18.0512	15.4351	8.59507	5.90421	5.85992	5.47008	3.83654	12.6662	9.17483	12.5343	13.5337
lncRNA03281	TCONS_00003281	LINC.XLOC_003226	17.8347	17.2674	12.4009	8.6458	9.7144	6.1789	8.23187	13.3772	7.71755	65.6449	80.9958	84.9114	26.8343	20.7522	18.3158	17.7297	24.9504	17.2247
lncRNA03283	TCONS_00003283	LINC.XLOC_003228	20.9636	21.5474	21.9909	25.4386	27.1772	32.5338	32.2555	38.8423	27.3449	12.8926	13.3053	7.92813	12.3851	11.3352	18.0424	24.6728	24.8322	47.9011
lncRNA03284	TCONS_00003284	LINC.XLOC_003229	4.53689	2.95169	5.62174	5.65303	6.01368	4.2874	0.167997	0.483515	8.57506	1.50414	0.332632	1.49371	1.75455	0	1.27573	0.867889	0	0
lncRNA03286	TCONS_00003286	LINC.XLOC_003231	17.6782	12.2495	9.92073	17.1253	16.422	13.6188	18.4797	21.1135	13.0531	6.9835	5.82105	5.74502	3.81873	6.97553	12.0283	9.42279	8.04089	21.9
lncRNA03288	TCONS_00003288	LINC.XLOC_003233	1.56445	2.36135	3.30691	3.65784	1.27212	3.1525	0.839987	1.28937	6.1931	3.76034	4.24105	4.71092	3.92194	3.13899	3.73606	4.33944	7.3314	0.98427
lncRNA03289	TCONS_00003289	LINC.XLOC_003234	13.9236	9.88817	6.44847	9.97593	11.7961	8.5748	11.0878	14.5054	9.52784	3.65291	1.74632	2.41291	1.96097	0.174388	4.55617	8.43092	10.6424	8.28427
lncRNA03290	TCONS_00003290	LINC.XLOC_003235	0.938667	0.442754	5.29105	1.66265	3.00684	3.9091	2.01597	0.967029	3.90642	0.64463	0.498947	1.49371	1.44493	1.56949	0.911234	0.247968	0.472994	0.32809
lncRNA03291	TCONS_00003291	LINC.XLOC_003236	0.938667	2.80411	0.826727	2.82651	1.96601	2.7742	1.34398	1.1282	2.85835	1.50414	0.41579	0.574502	0.619254	1.39511	0.54674	2.60367	1.18248	0.65618
lncRNA03294	TCONS_00003294	LINC.XLOC_003239	0	2.06619	1.32276	2.66025	3.00684	1.7654	0.67199	0.644686	4.47809	2.25621	2.99368	2.64271	1.23851	0	1.00236	1.11586	0	0.738202
lncRNA03296	TCONS_00003296	LINC.XLOC_003241	5.00622	6.34614	2.14949	6.15182	6.82321	6.8094	4.53593	4.5128	9.33729	3.33059	0.997895	2.18311	2.58023	0	3.46269	2.47968	1.30073	4.42921
lncRNA03303	TCONS_00003303	LINC.XLOC_003248	0.625778	0.590339	0.992073	0	0.346943	0.7566	0.335995	0.483515	0	2.14877	0.914737	1.49371	0.103209	0.871941	0.637864	1.98375	0.827739	0
lncRNA03306	TCONS_00003306	LINC.XLOC_003251	0.938667	2.50894	1.32276	5.98556	5.55109	4.5396	1.00798	0.805858	9.90896	0.859507	0.41579	0.229801	1.75455	0.697553	2.18696	0.123984	0	0.410112
lncRNA03307	TCONS_00003307	LINC.XLOC_003252	30.8196	26.5652	27.1167	28.5977	37.4698	29.6335	26.7116	39.6482	29.5363	17.1901	13.8874	10.8006	12.1787	12.7303	22.0519	13.2663	11.2336	40.191
lncRNA03309	TCONS_00003309	LINC.XLOC_003254	0.469334	1.18068	0.330691	0.997593	1.61907	0.5044	0.167997	1.1282	2.28668	0	0	0.804303	0	1.04633	0	0	0.472994	0.820225
lncRNA03312	TCONS_00003312	LINC.XLOC_003257	1.09511	1.9186	1.98415	1.16386	0.809534	0.7566	1.17598	0.967029	0.571671	4.51241	3.65895	5.40032	1.34172	0.871941	1.5491	2.72765	3.31096	0.0820225
lncRNA03318	TCONS_00003318	LINC.XLOC_003263	10.4818	9.00266	7.44054	10.9735	10.0613	11.8534	14.4478	13.0549	13.4343	6.01655	6.32	2.29801	3.4059	1.56949	6.56088	9.42279	8.04089	8.0382
lncRNA03320	TCONS_00003320	LINC.XLOC_003265	7.35289	4.57512	5.29105	6.81688	4.39461	5.9267	7.72788	9.18678	6.66949	1.50414	1.41368	4.02151	1.65134	1.56949	4.92066	3.96749	10.0511	10.991
lncRNA03321	TCONS_00003321	LINC.XLOC_003266	2.97245	6.64131	6.94451	6.98315	6.59192	8.1965	3.35995	1.45054	5.14504	4.51241	2.66105	2.75761	1.85776	0	3.28044	1.73578	5.79417	3.03483
lncRNA03329	TCONS_00003329	LINC.XLOC_003274	1.72089	1.32826	2.81087	0.498796	0.115648	0.1261	1.00798	0.322343	0.476392	2.36364	1.49684	2.87251	1.03209	1.56949	1.00236	2.47968	0.709491	0.820225
lncRNA03332	TCONS_00003332	LINC.XLOC_003277	0.625778	1.18068	1.48811	1.99519	0.809534	1.0088	1.34398	1.1282	0.381114	0.537192	0.914737	0.689402	0.825672	2.09266	0	3.0996	0	2.05056
lncRNA03333	TCONS_00003333	LINC.XLOC_003278	30.6631	35.5679	28.6048	42.2314	44.4087	41.2347	46.3673	43.194	32.9663	16.1158	16.4653	13.4433	16.5134	15.1718	34.2624	40.2948	25.5417	38.0584
lncRNA03339	TCONS_00003339	LINC.XLOC_003284	12.2027	23.9087	20.8335	35.2483	25.9051	26.2288	10.4158	10.6373	44.7809	5.90911	13.3053	6.54932	11.353	4.18532	8.93009	5.57929	4.02045	9.18652
lncRNA03340	TCONS_00003340	LINC.XLOC_003285	16.7396	14.6109	17.0306	11.8048	16.5376	18.1584	14.7838	13.0549	23.4385	7.30581	7.23474	5.05562	8.66956	6.80114	10.0236	8.30694	8.63214	16.3225
lncRNA03341	TCONS_00003341	LINC.XLOC_003286	9.07378	9.29783	10.5821	11.9711	13.7621	12.2317	10.7518	13.2161	16.6737	6.01655	9.23053	8.27283	6.39896	5.9292	7.0165	6.07522	5.55768	13.1236
lncRNA03342	TCONS_00003342	LINC.XLOC_003287	5.16267	4.27995	2.81087	0.997593	1.04083	2.7742	3.69594	2.2564	3.23947	1.28926	0.498947	0	0.825672	0	1.27573	0.123984	1.77373	2.05056
lncRNA03344	TCONS_00003344	LINC.XLOC_003289	19.0862	20.6619	15.2118	21.4482	17.3471	15.8886	17.9757	17.4065	16.8643	9.34714	8.64842	8.27283	2.88985	4.88287	14.5797	5.70327	15.727	18.7011
lncRNA03345	TCONS_00003345	LINC.XLOC_003290	2.34667	5.01788	6.44847	5.15423	5.78238	4.5396	0.67199	0.161172	7.43172	1.61158	1.49684	0.919203	1.34172	1.22072	1.09348	0.495937	0	0.738202
lncRNA03346	TCONS_00003346	LINC.XLOC_003291	3.12889	4.57512	2.97622	3.49158	4.51026	4.4135	3.69594	1.1282	4.47809	0.966946	0	1.95331	0.516045	0	2.18696	0.123984	0.236497	2.62472
lncRNA03347	TCONS_00003347	LINC.XLOC_003292	3.91111	1.77102	2.31484	2.82651	3.46943	2.1437	0.839987	2.57874	2.57252	0.64463	2.66105	1.3788	0.928881	0	0.0911234	0.371952	0	1.14831
lncRNA03348	TCONS_00003348	LINC.XLOC_003293	0.938667	3.54203	1.65345	2.99278	6.24497	4.6657	0.503992	1.45054	4.47809	1.3967	1.41368	2.64271	1.44493	0.697553	0.54674	0.495937	0.709491	0
lncRNA03352	TCONS_00003352	LINC.XLOC_003297	33.0098	32.9114	29.9275	41.2338	38.9733	37.1995	28.5596	38.1976	40.5886	6.66118	14.3863	6.31952	15.3781	12.556	24.7856	10.6626	18.092	27.7236
lncRNA03353	TCONS_00003353	LINC.XLOC_003298	65.2374	58.4435	40.8403	62.8484	66.2661	52.2054	67.7029	77.8458	49.4495	35.5621	38.6684	34.1254	23.3252	48.6543	54.4007	66.3315	39.495	76.691
lncRNA03354	TCONS_00003354	LINC.XLOC_003299	6.41422	2.80411	4.13364	5.65303	8.32663	5.2962	5.87991	5.96335	6.1931	3.65291	2.91053	4.94072	5.05724	26.6814	8.5656	8.92686	5.67592	2.5427
lncRNA03363	TCONS_00003363	LINC.XLOC_003308	9.856	16.0867	17.0306	13.9663	20.8166	15.8886	8.23187	17.7289	19.9132	3.00828	4.57368	4.48112	4.12836	3.13899	8.10998	1.23984	0.827739	8.53034
lncRNA03368	TCONS_00003368	LINC.XLOC_003313	0.312889	0.442754	0.165345	1.16386	0.462591	1.5132	1.67997	0.483515	1.81029	1.07438	0	0	1.1353	0.871941	2.64258	0.743905	0.709491	0.820225
lncRNA03369	TCONS_00003369	LINC.XLOC_003314	18.1476	20.0715	12.5663	17.6241	17.8097	14.5015	11.9278	15.6336	16.2926	3.86778	11.3095	5.51522	7.22463	3.66215	12.9395	5.82725	8.86863	17.7169
lncRNA03370	TCONS_00003370	LINC.XLOC_003315	29.7245	23.1708	16.0385	25.2724	26.8303	27.742	31.0795	35.6189	21.8188	11.3885	11.3095	11.8347	14.0364	21.101	21.0495	28.3924	19.6292	38.3865
lncRNA03371	TCONS_00003371	LINC.XLOC_003316	16.4267	17.8577	13.2276	19.4531	16.1907	19.1672	12.7678	26.4321	13.2437	8.27276	11.3926	6.08972	6.50217	6.62675	12.7573	5.4553	4.84819	16.9787
lncRNA03373	TCONS_00003373	LINC.XLOC_003318	21.9022	16.5295	15.5425	25.6049	20.8166	26.481	30.7435	36.5859	20.9613	9.99177	16.8811	6.43442	9.90806	14.6486	17.0401	24.5489	21.1665	31.0045
lncRNA03376	TCONS_00003376	LINC.XLOC_003321	4.38045	6.64131	5.78709	7.64821	6.24497	11.349	2.18397	1.61172	10.2901	3.11571	3.49263	4.02151	3.81873	0	5.37628	0.123984	0	0.65618
lncRNA03377	TCONS_00003377	LINC.XLOC_003322	3.28533	2.80411	3.6376	2.49398	1.15648	1.3871	6.04791	3.3846	1.04806	4.72729	3.82526	14.0179	6.70859	3.48777	6.74313	9.54678	11.4701	5.57753
lncRNA03379	TCONS_00003379	LINC.XLOC_003324	13.4542	15.9391	9.92073	17.6241	18.5036	11.8534	13.9438	15.1501	16.1021	5.04961	4.32421	2.87251	6.08933	0.871941	8.38335	6.57116	10.5241	11.1551
lncRNA03381	TCONS_00003381	LINC.XLOC_003326	34.1049	30.6976	22.983	28.0989	31.1092	30.6423	28.7276	29.8167	25.5346	18.8017	14.5526	7.35363	13.4172	8.37064	28.066	25.6647	21.403	37.8944
lncRNA03382	TCONS_00003382	LINC.XLOC_003327	7.50934	7.23165	5.12571	7.81448	12.4899	7.9443	6.7199	8.05858	8.47978	2.68596	3.99158	1.60861	3.71552	0.523165	6.19639	1.36383	6.38542	6.72584
lncRNA03385	TCONS_00003385	LINC.XLOC_003330	4.84978	5.01788	5.29105	10.9735	9.59875	7.3138	5.20792	8.21975	6.09782	3.76034	2.91053	4.82582	3.09627	2.44144	3.0982	1.36383	1.18248	2.95281
lncRNA03386	TCONS_00003386	LINC.XLOC_003331	16.5831	15.4964	14.2197	21.6145	23.3608	18.0323	24.1916	28.3662	15.8162	8.91739	10.3947	8.61753	5.57329	13.7767	22.872	26.2846	20.93	31.8247
lncRNA03389	TCONS_00003389	LINC.XLOC_003334	8.76089	8.26474	7.10985	8.47954	9.13616	11.6012	9.74385	10.9597	11.3381	5.37192	3.74211	6.20462	2.78664	5.23165	4.19168	6.32319	2.71971	8.85843
lncRNA03393	TCONS_00003393	LINC.XLOC_003338	0.625778	0.442754	0.496036	0.831327	0.231295	1.1349	0.503992	0.483515	0.476392	0.859507	2.49474	0	0.619254	1.56949	1.36685	2.85164	0.472994	0.492135
lncRNA03396	TCONS_00003396	LINC.XLOC_003341	41.1449	36.8962	27.1167	44.7254	32.497	41.8652	44.5193	41.7434	40.8744	27.5042	19.7084	20.4523	20.8482	32.2618	40.0032	65.5876	31.3358	75.9528
lncRNA03399	TCONS_00003399	LINC.XLOC_003344	35.9822	36.7486	31.2503	42.2314	57.0143	48.5485	41.8313	55.9265	41.1603	16.7604	24.7811	19.9927	15.791	22.8449	27.337	24.9208	27.1971	53.0685
lncRNA03400	TCONS_00003400	LINC.XLOC_003345	22.6845	23.0232	15.0464	29.2627	23.2452	25.22	27.3836	29.9779	22.2952	13.3224	17.8789	3.56191	9.80486	12.556	15.491	24.3009	6.97666	25.3449
lncRNA03401	TCONS_00003401	LINC.XLOC_003346	19.712	16.6771	18.3533	24.2748	28.4493	18.0323	27.3836	28.205	20.7707	9.7769	12.8063	15.5116	10.1145	9.59136	13.1218	21.2013	16.5548	29.5281
lncRNA03402	TCONS_00003402	LINC.XLOC_003347	1.25156	1.03309	1.32276	3.49158	2.54425	4.1613	0.167997	0	4.76392	0.64463	1.58	0	2.16739	0	0.54674	0.371952	0	1.23034
lncRNA03404	TCONS_00003404	LINC.XLOC_003349	1.09511	4.13237	1.32276	2.49398	4.04767	3.5308	0.67199	1.28937	7.62227	0	1.08105	0	1.54814	0	0.728987	0.619921	0.472994	2.37865
lncRNA03405	TCONS_00003405	LINC.XLOC_003350	2.03378	5.31305	5.95244	5.3205	7.86404	7.6921	1.67997	0.967029	11.4334	0.429754	0.748421	1.0341	1.44493	0	1.64022	0.123984	0	1.88652
lncRNA03407	TCONS_00003407	LINC.XLOC_003352	1.56445	1.32826	0.165345	0.997593	2.4286	2.1437	1.00798	0.483515	0.476392	0.107438	1.08105	0.919203	0.619254	0	1.36685	0	0.472994	0.410112
lncRNA03409	TCONS_00003409	LINC.XLOC_003354	48.8107	59.4766	51.7531	51.8748	68.3478	64.1849	60.4791	82.681	51.8315	28.5786	25.9453	26.4271	22.0867	28.2509	44.8327	44.8823	33.9373	69.8831
lncRNA03410	TCONS_00003410	LINC.XLOC_003355	4.224	4.57512	1.32276	8.97834	4.51026	4.4135	2.35196	1.28937	4.76392	0.859507	0.665263	1.49371	0.928881	0.871941	1.36685	0.123984	0.709491	2.70674
lncRNA03413	TCONS_00003413	LINC.XLOC_003358	8.91734	9.00266	10.5821	12.3036	11.6804	10.7185	12.0958	14.1831	16.1021	4.29754	4.24105	9.65163	4.95403	10.6377	4.46505	11.4065	5.55768	16.7326
lncRNA03414	TCONS_00003414	LINC.XLOC_003359	51.7831	59.0339	42.8245	58.3592	55.5109	52.0793	43.3433	45.6115	59.1679	19.8761	23.3674	21.8311	23.0156	16.2181	39.0008	17.2338	26.2512	28.9539
lncRNA03418	TCONS_00003418	LINC.XLOC_003363	0.469334	2.50894	0.661382	3.32531	2.19731	3.0264	0.335995	0	5.24031	0.429754	0	0.804303	1.54814	0	0.27337	0	2.83796	0.410112
lncRNA03420	TCONS_00003420	LINC.XLOC_003365	5.31911	4.13237	3.6376	5.98556	4.04767	4.0352	2.35196	3.70694	5.14504	1.50414	1.24737	3.67681	2.2706	2.09266	3.28044	1.36383	0.118248	0.0820225
lncRNA03421	TCONS_00003421	LINC.XLOC_003366	0.782223	2.95169	3.30691	6.48435	4.97285	4.7918	1.17598	1.45054	9.14673	0	0.41579	0.919203	1.65134	0	0.637864	0	3.19271	1.06629
lncRNA03423	TCONS_00003423	LINC.XLOC_003368	29.4116	21.3998	18.0227	26.4362	33.4222	27.2376	30.2395	42.3881	24.4866	12.8926	13.8042	15.2818	10.9402	12.7303	19.8649	19.9614	12.2978	42.4056
lncRNA03425	TCONS_00003425	LINC.XLOC_003370	40.6756	45.7512	38.5255	43.7278	48.3407	42.874	49.0552	48.9961	43.7328	17.0827	15.1347	22.2907	16.2038	12.556	33.4423	26.7806	36.3023	53.1506
lncRNA03426	TCONS_00003426	LINC.XLOC_003371	8.91734	10.1833	11.2435	12.9687	11.7961	12.7361	6.3839	9.34795	15.5304	2.7934	3.99158	2.64271	4.85082	0	3.28044	1.85976	6.97666	7.87416
lncRNA03428	TCONS_00003428	LINC.XLOC_003373	4.53689	6.64131	2.81087	6.31809	8.09534	9.45751	2.68796	3.22343	10.5759	1.3967	1.82947	1.2639	2.78664	1.56949	3.00707	0.991873	0.709491	1.88652
lncRNA03433	TCONS_00003433	LINC.XLOC_003378	7.50934	7.82199	4.29898	9.97593	10.2926	9.58361	2.51996	6.12452	8.19395	3.00828	1.91263	2.29801	3.81873	0	2.00471	1.73578	3.07446	0.820225
lncRNA03435	TCONS_00003435	LINC.XLOC_003380	34.2613	39.8479	48.2809	25.4386	19.5445	13.871	69.2149	31.5896	11.3381	142.678	139.456	109.615	142.635	278.149	137.05	211.393	146.037	57.8258
lncRNA03436	TCONS_00003436	LINC.XLOC_003381	10.6382	11.364	11.4088	12.6362	14.2247	15.6364	9.57585	13.0549	12.1004	5.26448	5.82105	6.08972	6.60538	9.59136	6.83425	6.32319	8.39564	18.291
lncRNA03439	TCONS_00003439	LINC.XLOC_003384	10.3253	4.87029	7.10985	4.98796	8.21098	6.305	9.07186	10.4761	8.09867	5.5868	5.32211	3.67681	2.47702	0	6.92538	2.3557	0	5.57753
lncRNA03441	TCONS_00003441	LINC.XLOC_003386	39.2676	31.8783	22.3216	37.2435	40.1297	35.8124	51.7432	43.6775	32.5852	16.0083	23.4505	15.9712	16.4102	17.7876	29.3417	33.8477	36.8935	42.0775
lncRNA03442	TCONS_00003442	LINC.XLOC_003387	1.72089	2.65652	1.15742	2.49398	1.73471	3.0264	1.84797	1.61172	5.52615	2.25621	0.332632	0.344701	1.1353	0	3.73606	0.495937	0	0.820225
lncRNA03448	TCONS_00003448	LINC.XLOC_003393	35.8258	24.0563	24.4711	37.9085	38.742	32.0294	29.5675	41.9046	34.7766	12.5703	14.0537	6.66422	13.7268	9.59136	17.4046	7.811	16.9095	20.9978
lncRNA03450	TCONS_00003450	LINC.XLOC_003395	20.0249	20.8094	18.8494	19.2868	19.3132	17.654	20.6637	17.7289	23.4385	8.16532	8.14947	16.0861	8.46314	6.80114	13.304	17.2338	12.4161	26.0831
lncRNA03452	TCONS_00003452	LINC.XLOC_003397	5.632	5.90339	6.77916	6.48435	5.55109	6.6833	7.22389	3.3846	4.00169	2.36364	0.41579	1.149	2.58023	1.39511	4.2828	1.23984	0	8.69438
lncRNA03454	TCONS_00003454	LINC.XLOC_003399	17.9911	19.9239	12.4009	10.3085	16.5376	14.2493	17.9757	17.4065	12.1004	11.1736	8.06632	10.6857	6.60538	21.101	11.5727	22.4411	9.22338	16.7326
lncRNA03456	TCONS_00003456	LINC.XLOC_003401	30.5067	27.5983	30.9196	41.0676	43.1366	38.8388	40.9914	40.4541	46.3053	18.6943	18.5442	8.38773	19.8161	13.7767	19.227	19.5895	18.9197	40.9292
lncRNA03459	TCONS_00003459	LINC.XLOC_003404	12.8284	7.23165	6.61382	6.65062	6.24497	6.0528	5.37592	13.3772	7.0506	2.90084	3.82526	1.72351	4.12836	3.66215	6.28751	5.82725	6.85841	9.8427
lncRNA03462	TCONS_00003462	LINC.XLOC_003407	17.3653	17.5626	11.2435	18.2892	13.1838	18.5367	24.6956	26.7545	18.8651	10.7438	7.56737	5.97482	5.26366	13.0791	12.6662	9.05084	10.1694	24.8528
lncRNA03464	TCONS_00003464	LINC.XLOC_003409	15.488	17.8577	15.2118	10.9735	12.4899	10.4663	13.2718	13.6996	11.2429	11.4959	10.8105	11.2602	7.74068	4.5341	11.2993	12.2744	7.8044	7.79213
lncRNA03465	TCONS_00003465	LINC.XLOC_003410	62.8907	72.6116	57.8709	84.6291	96.4501	76.7949	60.8151	69.1426	82.6064	19.7687	33.7621	21.1417	29.621	24.5887	43.4659	22.3171	28.9709	56.9236
lncRNA03467	TCONS_00003467	LINC.XLOC_003412	28.7858	29.2218	28.1087	42.564	41.6332	37.1995	35.9514	34.9742	39.0642	17.0827	18.8768	11.7198	16.1006	17.7876	22.5986	8.80287	21.0482	32.3989
lncRNA03468	TCONS_00003468	LINC.XLOC_003413	63.9858	62.8711	53.5719	66.5062	85.6949	69.4811	87.6946	107.824	64.8846	44.5869	44.4063	34.2403	28.7953	51.4445	59.4125	64.5957	54.9855	95.2281
lncRNA03469	TCONS_00003469	LINC.XLOC_003414	26.5956	21.6949	16.6999	23.9422	32.497	24.9678	30.4075	33.3625	24.6771	8.3802	11.1432	14.9371	10.6305	11.8584	14.6709	12.6464	10.8789	31.2506
lncRNA03472	TCONS_00003472	LINC.XLOC_003417	5.31911	11.364	16.3692	17.7904	21.0479	21.5631	2.85596	2.41757	28.4883	5.37192	7.15158	6.31952	6.39896	3.31338	6.01414	1.61179	4.37519	4.51124
lncRNA03475	TCONS_00003475	LINC.XLOC_003420	13.1413	12.9874	13.393	12.9687	12.2587	13.7449	19.1517	16.2783	10.957	13.967	12.7232	6.31952	16.1006	1.56949	16.4933	9.79475	8.27739	19.1933
lncRNA03476	TCONS_00003476	LINC.XLOC_003421	1.72089	1.77102	1.48811	4.15664	1.96601	1.3871	1.67997	1.61172	1.14334	0.107438	1.82947	3.79171	5.16045	2.79021	2.36921	0.743905	0.591242	0.492135
lncRNA03477	TCONS_00003477	LINC.XLOC_003422	9.69956	13.2826	8.59796	8.6458	10.2926	11.8534	8.23187	13.8608	19.2462	3.11571	4.1579	1.83841	4.02515	2.61582	4.92066	1.98375	1.30073	5.00337
lncRNA03479	TCONS_00003479	LINC.XLOC_003424	13.2978	20.0715	16.0385	16.1278	21.5105	19.1672	18.6477	27.238	18.1982	12.6777	9.39684	11.7198	7.43105	8.54503	15.3999	12.8944	17.3825	23.4584
lncRNA03480	TCONS_00003480	LINC.XLOC_003425	13.9236	13.873	15.7078	15.629	13.2995	16.1408	11.2558	13.5384	16.6737	6.01655	4.65684	12.4092	7.12142	4.01093	11.6638	2.47968	4.72994	13.6157
lncRNA03481	TCONS_00003481	LINC.XLOC_003426	41.6142	40.7334	33.0691	50.0459	49.1502	45.396	44.0153	58.5053	50.6881	26.5373	18.1284	18.6139	21.1578	32.9594	43.1925	32.7318	33.5826	51.1
lncRNA03482	TCONS_00003482	LINC.XLOC_003427	52.2525	38.2244	34.7225	48.5495	46.8373	46.0265	48.7192	64.4686	42.3989	11.281	22.3695	21.2566	15.2749	13.6023	32.3488	20.9533	28.0249	47.6551
lncRNA03484	TCONS_00003484	LINC.XLOC_003428	37.2338	27.4507	32.9037	41.8989	44.293	40.8564	43.5113	53.5089	35.5389	22.8844	22.9516	13.3284	18.8872	35.5752	33.5334	33.4757	22.7037	47.491
lncRNA03483	TCONS_00003483	LINC.XLOC_003428	37.2338	27.4507	32.9037	41.8989	44.293	40.8564	43.5113	53.5089	35.5389	22.8844	22.9516	13.3284	18.8872	35.5752	33.5334	33.4757	22.7037	47.491
lncRNA03485	TCONS_00003485	LINC.XLOC_003429	10.0124	8.26474	7.93658	9.97593	11.7961	6.9355	12.0958	14.3443	9.05145	5.04961	5.7379	2.06821	3.61232	2.79021	7.10762	3.71952	3.19271	9.10449
lncRNA03487	TCONS_00003487	LINC.XLOC_003431	43.8045	49.5884	49.6036	50.5447	47.1842	41.7391	67.367	38.0365	40.6839	38.8927	36.7558	35.0446	32.3044	59.8152	43.3747	53.0652	42.2147	29.4461
lncRNA03488	TCONS_00003488	LINC.XLOC_003432	19.0862	14.4633	16.6999	17.4579	15.9594	16.393	24.5276	30.6226	21.2471	15.7934	9.48	7.35363	7.12142	14.823	19.8649	22.3171	14.6628	28.6258
lncRNA03489	TCONS_00003489	LINC.XLOC_003433	5.47556	6.49372	8.59796	8.81207	12.0274	11.7273	6.04791	3.06226	10.8617	0.64463	3.82526	2.06821	5.05724	1.56949	3.64494	3.59554	1.77373	0.0820225
lncRNA03491	TCONS_00003491	LINC.XLOC_003435	8.91734	9.00266	10.9128	6.81688	7.2858	8.1965	2.51996	1.45054	8.3845	5.90911	5.23895	8.84733	4.85082	4.01093	5.74077	2.23171	1.30073	2.05056
lncRNA03493	TCONS_00003493	LINC.XLOC_003437	18.7733	15.9391	11.0781	15.629	13.5308	16.393	15.2878	20.9523	14.0059	8.91739	6.65263	7.81323	4.33478	5.9292	6.92538	14.3822	11.3518	17.7989
lncRNA03497	TCONS_00003497	LINC.XLOC_003441	12.8284	18.0053	12.8969	15.1302	10.0613	14.2493	12.7678	13.5384	14.7682	7.52069	6.90211	4.71092	4.5412	0.697553	11.1171	3.22359	4.1387	12.9596
lncRNA03499	TCONS_00003499	LINC.XLOC_003443	12.8284	8.41232	13.889	11.3061	15.8437	14.2493	16.1277	17.2454	20.0085	5.04961	7.9	7.58343	4.95403	1.91827	11.3904	4.33944	1.65548	13.3697
lncRNA03501	TCONS_00003501	LINC.XLOC_003445	2.65956	7.52682	3.47225	6.15182	8.09534	8.4487	1.84797	2.41757	15.4351	1.50414	2.91053	0.689402	2.78664	0	3.18932	0.867889	1.18248	1.06629
lncRNA03503	TCONS_00003503	LINC.XLOC_003447	34.1049	27.008	30.0929	43.8941	41.0549	39.8476	35.6154	40.1317	44.495	18.6943	15.6337	15.052	15.6878	16.2181	24.7856	22.4411	20.3387	36.9101
lncRNA03504	TCONS_00003504	LINC.XLOC_003448	11.1076	5.46063	7.93658	11.6386	16.075	12.7361	11.0878	13.3772	13.6248	5.15704	6.15369	4.82582	4.74761	2.61582	9.38571	3.34757	7.09491	12.7135
lncRNA03509	TCONS_00003509	LINC.XLOC_003453	12.3591	17.2674	11.9049	12.4699	14.5716	13.4927	15.2878	14.1831	12.4815	6.55374	8.64842	8.50263	5.57329	6.97553	10.9348	7.19108	12.0613	11.8112
lncRNA03510	TCONS_00003510	LINC.XLOC_003454	6.57067	5.16546	6.61382	8.81207	6.47627	4.5396	8.23187	7.09155	7.0506	1.82645	3.07684	2.18311	3.61232	1.91827	5.37628	0.991873	2.48322	2.46067
lncRNA03512	TCONS_00003512	LINC.XLOC_003456	15.9573	24.0563	18.5187	27.2675	30.531	25.3461	19.4877	18.5347	28.2977	12.1405	9.56316	13.6731	10.0113	13.0791	12.3017	6.32319	15.9635	18.127
lncRNA03513	TCONS_00003513	LINC.XLOC_003457	1.25156	2.21377	0.165345	2.82651	2.4286	4.1613	0.335995	0.322343	6.00254	0.859507	0	0	0.619254	0	0.637864	0	0	0.246067
lncRNA03516	TCONS_00003516	LINC.XLOC_003460	0.156445	1.18068	0.826727	1.66265	0	0.2522	2.01597	1.61172	0.0952784	2.25621	1.58	1.95331	1.34172	0.523165	2.82483	3.22359	1.30073	1.31236
lncRNA03521	TCONS_00003521	LINC.XLOC_003465	32.6969	21.6949	15.0464	27.1013	24.8642	24.4634	23.6876	31.912	26.2968	6.66118	10.3947	10.6857	7.12142	20.4034	14.2152	16.2419	10.9971	26.4112
lncRNA03522	TCONS_00003522	LINC.XLOC_003466	9.856	9.29783	8.26727	12.6362	21.0479	14.7537	10.7518	10.1538	18.9604	2.14877	6.32	2.64271	5.26366	2.79021	7.92774	1.98375	1.53723	5.16742
lncRNA03523	TCONS_00003523	LINC.XLOC_003467	24.8747	33.059	24.9672	37.2435	38.742	32.786	39.6474	39.6482	39.9217	12.6777	12.3074	14.1328	12.5915	17.2644	25.2412	27.2765	24.1227	37.7303
lncRNA03525	TCONS_00003525	LINC.XLOC_003469	2.34667	3.39445	0.992073	3.82411	2.31295	2.0176	1.51198	1.45054	2.38196	0	1.49684	0	0.619254	0	0	0.619921	2.01022	0.98427
lncRNA03529	TCONS_00003529	LINC.XLOC_003473	0.312889	0.885508	0.826727	1.49639	0.925181	0.7566	0.335995	1.93406	2.28668	0.429754	0.0831579	0.344701	0.516045	0	1.00236	0.619921	0	4.51124
lncRNA03531	TCONS_00003531	LINC.XLOC_003475	9.38667	10.3309	11.5742	11.8048	12.7212	12.7361	10.5838	14.1831	10.0042	3.43803	4.24105	4.25132	4.33478	7.32431	10.5703	5.4553	12.8891	18.291
lncRNA03533	TCONS_00003533	LINC.XLOC_003477	19.0862	21.9901	13.2276	14.6314	26.599	19.4194	24.5276	26.5933	15.6257	16.9753	8.81474	13.0986	7.32784	17.962	19.1359	21.6972	18.9197	34.3674
lncRNA03536	TCONS_00003536	LINC.XLOC_003480	40.5191	35.5679	21.8256	40.07	39.7828	33.5426	24.8636	24.0146	38.4925	13.1075	9.48	7.00893	10.3209	7.14992	23.9655	9.29881	26.6059	25.427
lncRNA03537	TCONS_00003537	LINC.XLOC_003481	14.5493	15.0536	12.0702	15.629	17.0002	17.654	9.07186	8.21975	18.7699	6.76862	7.73369	6.08972	5.98612	3.83654	6.46976	1.23984	6.03067	5.16742
lncRNA03541	TCONS_00003541	LINC.XLOC_003485	8.29156	13.2826	10.4168	16.294	14.2247	17.1496	3.69594	4.67397	9.90896	2.68596	4.82316	9.30693	4.23157	0.174388	3.73606	1.85976	2.12847	3.52697
lncRNA03542	TCONS_00003542	LINC.XLOC_003486	16.7396	15.3488	12.0702	16.4603	17.3471	23.959	7.05589	9.34795	20.3896	4.61985	4.82316	5.74502	6.60538	0.697553	7.47212	1.36383	5.32118	5.65955
lncRNA03544	TCONS_00003544	LINC.XLOC_003488	9.856	4.27995	10.9128	10.4747	10.7552	10.2141	9.07186	12.249	7.43172	6.66118	6.40316	1.95331	4.64441	4.88287	6.56088	3.0996	3.31096	10.0067
lncRNA03545	TCONS_00003545	LINC.XLOC_003489	11.8898	9.15025	11.5742	9.80966	7.86404	9.20531	8.23187	11.9267	12.1004	7.52069	5.32211	4.25132	3.71552	3.13899	3.73606	3.47156	11.2336	9.59663
lncRNA03546	TCONS_00003546	LINC.XLOC_003490	28.6293	18.5957	24.1404	24.441	24.1704	26.6071	26.2076	28.3662	29.7269	7.62813	9.64632	7.35363	8.97918	3.31338	21.8696	3.96749	10.6424	22.3921
lncRNA03547	TCONS_00003547	LINC.XLOC_003491	47.872	34.5348	35.0532	39.2387	46.606	43.7567	41.9993	53.5089	41.8272	21.9174	19.7084	14.0179	13.4172	30.1692	22.4164	30.5001	28.4979	54.9551
lncRNA03548	TCONS_00003548	LINC.XLOC_003492	61.0134	61.1	51.9185	67.3375	63.1436	70.8682	65.351	79.2964	58.5962	37.9258	36.6726	22.9801	21.3643	38.8886	44.1948	45.9981	46.1169	74.0663
lncRNA03553	TCONS_00003553	LINC.XLOC_003497	1.87733	5.7558	2.97622	8.47954	6.47627	8.827	2.18397	0.967029	14.6729	2.47108	0.997895	2.41291	4.02515	0	4.82954	0.247968	5.79417	0.65618
lncRNA03557	TCONS_00003557	LINC.XLOC_003501	17.5218	14.1681	11.2435	12.3036	16.5376	20.176	13.7758	15.3113	17.436	9.13226	4.49053	8.04303	6.915	2.61582	11.2082	5.82725	7.92264	17.1427
lncRNA03558	TCONS_00003558	LINC.XLOC_003502	38.6418	36.7486	30.0929	43.0628	35.6195	38.9649	42.3353	42.7105	39.1594	14.9339	19.7084	12.639	13.5204	27.9021	32.8955	26.4086	30.5081	41.0112
lncRNA03559	TCONS_00003559	LINC.XLOC_003503	13.6107	9.44542	10.0861	16.1278	16.5376	15.5103	10.2478	9.34795	17.436	3.00828	7.48421	6.66422	5.57329	2.79021	7.47212	0	3.07446	6.64382
lncRNA03560	TCONS_00003560	LINC.XLOC_003504	68.0534	59.329	58.863	92.7761	87.8922	70.9943	86.0147	88.4832	92.4201	39.0001	31.3505	22.5205	30.3434	48.4799	50.3001	47.7339	58.4147	87.1079
lncRNA03563	TCONS_00003563	LINC.XLOC_003507	70.8694	60.067	57.0442	81.4701	75.2866	78.9386	86.1827	94.2853	85.7506	26.3224	38.5021	27.5761	29.9306	16.3925	46.7463	25.7887	37.8395	65.618
lncRNA03565	TCONS_00003565	LINC.XLOC_003509	12.2027	7.37923	10.4168	7.14942	10.0613	8.4487	10.5838	12.8937	10.3853	6.87606	6.56947	5.97482	2.88985	9.41697	7.56324	8.80287	4.96643	5.90562
lncRNA03569	TCONS_00003569	LINC.XLOC_003513	45.056	43.9802	34.7225	45.723	50.4224	48.8007	60.3111	64.7909	41.1603	28.1489	24.2821	9.19203	13.2108	24.7631	28.8861	32.9798	32.5183	51.9202
lncRNA03570	TCONS_00003570	LINC.XLOC_003514	0.469334	0.442754	0.165345	1.16386	0.809534	0.8827	0	1.77289	0.571671	2.04133	3.24316	1.72351	0.722463	2.26705	1.27573	1.85976	0.354745	1.23034
lncRNA03571	TCONS_00003571	LINC.XLOC_003515	31.6018	26.8604	19.1801	25.4386	25.0955	23.3285	32.7595	33.3625	23.4385	14.3967	13.5547	10.1112	9.70165	29.4716	19.227	29.5082	25.6599	33.9573
lncRNA03574	TCONS_00003574	LINC.XLOC_003518	18.304	26.4177	26.1246	32.588	37.8168	31.6511	15.1198	18.3736	47.4487	9.88433	13.6379	8.96223	13.1075	6.45237	17.2223	3.22359	12.7708	12.7135
lncRNA03575	TCONS_00003575	LINC.XLOC_003519	2.34667	5.31305	2.81087	6.31809	3.12249	4.6657	3.52795	3.70694	5.24031	1.82645	1.49684	0.804303	1.23851	1.91827	2.27808	1.73578	4.72994	7.3
lncRNA03578	TCONS_00003578	LINC.XLOC_003522	11.7333	11.9544	13.393	18.9543	14.6873	18.0323	9.23986	10.9597	18.7699	6.55374	6.40316	10.1112	7.53426	5.58043	7.65436	6.44718	4.84819	4.83933
lncRNA03580	TCONS_00003580	LINC.XLOC_003524	6.72711	8.11716	8.59796	9.80966	15.3811	10.3402	10.2478	10.7985	11.1476	8.3802	7.06842	2.98741	3.92194	2.09266	5.01179	3.34757	2.95621	7.95618
lncRNA03582	TCONS_00003582	LINC.XLOC_003526	14.8622	17.1198	15.0464	27.1013	24.6329	16.7713	7.89588	8.70326	30.108	4.51241	7.56737	6.77912	7.43105	2.79021	7.19875	1.73578	9.57812	8.7764
lncRNA03583	TCONS_00003583	LINC.XLOC_003527	23.7796	22.1377	16.8652	32.588	29.0276	27.6159	20.9997	28.205	38.683	8.27276	7.9	9.76654	9.59844	9.06819	16.6756	6.07522	13.0073	18.7831
lncRNA03584	TCONS_00003584	LINC.XLOC_003528	9.07378	9.88817	8.76331	10.8073	6.36062	10.088	7.05589	7.41389	10.957	3.54547	5.90421	1.95331	3.71552	1.74388	5.55853	1.36383	4.25694	4.7573
lncRNA03585	TCONS_00003585	LINC.XLOC_003529	0.156445	0.295169	0.661382	0.498796	1.27212	0.2522	1.34398	0.805858	0.0952784	0.429754	0	0.1149	0.412836	1.04633	0.0911234	0.123984	2.36497	0
lncRNA03586	TCONS_00003586	LINC.XLOC_003530	29.568	36.601	38.8562	49.8796	44.8713	45.9004	29.0635	30.1391	60.1207	10.4215	22.619	18.9586	14.7589	4.5341	16.6756	5.57929	16.0818	26.2472
lncRNA03587	TCONS_00003587	LINC.XLOC_003531	14.8622	14.906	10.4168	15.629	19.5445	17.9062	13.4398	16.1172	18.7699	3.11571	8.23263	10.5708	4.33478	3.66215	11.7549	3.0996	7.8044	4.0191
lncRNA03589	TCONS_00003589	LINC.XLOC_003533	10.1689	11.0688	7.93658	23.6097	13.2995	19.4194	15.1198	16.1172	17.1501	5.90911	7.23474	6.54932	8.46314	4.35971	9.11234	4.09148	6.97666	9.67865
lncRNA03591	TCONS_00003591	LINC.XLOC_003535	11.1076	14.6109	10.7475	19.2868	26.4833	16.5191	12.5998	16.7618	16.1973	4.83473	4.98947	5.05562	6.19254	1.91827	9.93245	2.10773	10.7606	15.4202
lncRNA03593	TCONS_00003593	LINC.XLOC_003537	0.312889	1.47585	1.8188	4.48917	1.96601	3.4047	3.02395	1.61172	3.43002	1.3967	0.831579	0.689402	1.1353	0.174388	2.27808	1.98375	3.54745	2.87079
lncRNA03594	TCONS_00003594	LINC.XLOC_003538	12.0462	16.0867	5.4564	14.2988	17.2315	10.088	11.5918	16.2783	16.1973	4.29754	4.98947	3.21721	5.7797	4.88287	7.65436	2.10773	10.2876	9.51461
lncRNA03595	TCONS_00003595	LINC.XLOC_003539	14.2364	9.88817	8.43262	8.6458	8.32663	11.2229	10.7518	16.923	9.05145	7.62813	3.74211	3.21721	4.85082	10.1145	8.29223	5.82725	11.9431	16.4865
lncRNA03596	TCONS_00003596	LINC.XLOC_003540	24.8747	18.5957	15.7078	24.1085	25.3268	24.0851	15.2878	17.5677	22.4857	6.66118	9.23053	8.96223	11.869	6.27798	13.6685	6.81913	9.10513	9.26854
lncRNA03597	TCONS_00003597	LINC.XLOC_003541	0.312889	0.295169	0.330691	0.831327	1.15648	1.0088	0	1.61172	0.381114	0.214877	0.332632	0.229801	0.619254	0.174388	0.27337	0.247968	0	0.492135
lncRNA03598	TCONS_00003598	LINC.XLOC_003542	25.1876	34.2396	25.9592	40.2362	41.5175	35.8124	36.4554	34.813	41.6367	14.2893	18.3779	14.0179	14.0364	12.7303	26.1524	9.67076	24.3592	26.4933
lncRNA03599	TCONS_00003599	LINC.XLOC_003543	24.4053	26.2701	25.1325	36.5784	40.5923	42.3696	40.9914	45.4504	45.0667	18.372	19.2095	9.07713	18.6808	24.9375	20.3205	17.7297	26.8424	42.4876
lncRNA03600	TCONS_00003600	LINC.XLOC_003544	102.94	85.5991	79.0351	94.6051	111.137	100.25	107.686	144.087	97.0887	50.4961	46.2358	48.0284	37.8777	58.4201	84.198	73.7706	72.9593	118.687
lncRNA03601	TCONS_00003601	LINC.XLOC_003545	30.1938	35.1251	31.0849	23.4434	22.6669	22.5719	32.5915	21.597	21.4376	39.6448	38.0032	30.4486	27.3504	19.5315	30.8908	53.3132	28.9709	41.5854
lncRNA03602	TCONS_00003602	LINC.XLOC_003546	17.8347	14.906	18.3533	24.441	25.7894	19.1672	15.9598	10.4761	32.9663	6.76862	6.48632	5.40032	9.1856	4.01093	7.56324	3.0996	8.98688	7.62809
lncRNA03607	TCONS_00003607	LINC.XLOC_003551	18.9298	16.5295	13.0623	19.6193	24.5173	24.0851	23.3516	27.5603	18.484	9.88433	7.23474	8.73243	7.12142	7.4987	13.8508	8.18295	11.8248	21.4079
lncRNA03608	TCONS_00003608	LINC.XLOC_003552	18.9298	27.5983	15.5425	29.2627	31.6875	36.0646	30.7435	30.7838	31.3466	11.7108	14.3863	16.8904	11.0434	7.84747	14.8531	8.80287	9.69637	32.0708
lncRNA03609	TCONS_00003609	LINC.XLOC_003553	0.312889	0.147585	0.661382	0.831327	0.462591	0.6305	1.00798	1.1282	0.666949	0	0.582105	1.3788	0.103209	0	1.45797	0.371952	1.18248	1.14831
lncRNA03620	TCONS_00003620	LINC.XLOC_003564	15.9573	23.0232	21.6603	23.2772	26.8303	22.0675	14.9518	22.0805	27.9166	13.7521	10.8937	15.9712	10.2177	10.8121	17.1312	8.18295	13.5986	12.7955
lncRNA03621	TCONS_00003621	LINC.XLOC_003564	15.9573	23.0232	21.6603	23.2772	26.8303	22.0675	14.9518	22.0805	27.9166	13.7521	10.8937	15.9712	10.2177	10.8121	17.1312	8.18295	13.5986	12.7955
lncRNA03622	TCONS_00003622	LINC.XLOC_003564	15.9573	23.0232	21.6603	23.2772	26.8303	22.0675	14.9518	22.0805	27.9166	13.7521	10.8937	15.9712	10.2177	10.8121	17.1312	8.18295	13.5986	12.7955
lncRNA03623	TCONS_00003623	LINC.XLOC_003564	15.9573	23.0232	21.6603	23.2772	26.8303	22.0675	14.9518	22.0805	27.9166	13.7521	10.8937	15.9712	10.2177	10.8121	17.1312	8.18295	13.5986	12.7955
lncRNA03625	TCONS_00003625	LINC.XLOC_003564	15.9573	23.0232	21.6603	23.2772	26.8303	22.0675	14.9518	22.0805	27.9166	13.7521	10.8937	15.9712	10.2177	10.8121	17.1312	8.18295	13.5986	12.7955
lncRNA03624	TCONS_00003624	LINC.XLOC_003564	15.9573	23.0232	21.6603	23.2772	26.8303	22.0675	14.9518	22.0805	27.9166	13.7521	10.8937	15.9712	10.2177	10.8121	17.1312	8.18295	13.5986	12.7955
lncRNA03628	TCONS_00003628	LINC.XLOC_003564	15.9573	23.0232	21.6603	23.2772	26.8303	22.0675	14.9518	22.0805	27.9166	13.7521	10.8937	15.9712	10.2177	10.8121	17.1312	8.18295	13.5986	12.7955
lncRNA03626	TCONS_00003626	LINC.XLOC_003565	3.75467	1.9186	3.30691	4.48917	7.5171	5.4223	1.84797	2.41757	7.62227	2.14877	2.32842	2.41291	1.96097	2.09266	1.00236	0.991873	2.01022	0.32809
lncRNA03627	TCONS_00003627	LINC.XLOC_003566	0.625778	2.36135	3.14156	1.99519	1.96601	1.5132	0.335995	2.2564	2.76307	1.71901	3.24316	2.75761	0.619254	0.523165	0.455617	0.867889	4.1387	0.902247
lncRNA03629	TCONS_00003629	LINC.XLOC_003567	7.82223	5.31305	10.7475	8.97834	5.20414	4.6657	4.87192	3.70694	9.33729	6.76862	9.31369	13.903	5.26366	2.09266	3.64494	4.46343	2.71971	2.46067
lncRNA03631	TCONS_00003631	LINC.XLOC_003569	3.91111	6.34614	6.94451	5.81929	8.09534	7.566	0.67199	1.93406	10.8617	2.36364	0.41579	1.72351	2.2706	1.39511	0.911234	2.72765	0	0.820225
lncRNA03632	TCONS_00003632	LINC.XLOC_003570	22.9973	16.8246	25.1325	25.4386	24.9799	28.2464	21.1677	33.6848	21.1518	10.529	11.7253	10.1112	8.25672	16.2181	18.5892	20.3334	13.9533	35.2697
lncRNA03635	TCONS_00003635	LINC.XLOC_003573	79.7867	62.4283	54.7293	82.4677	93.0964	82.5955	77.1108	93.4795	76.6039	35.8844	36.5063	37.6873	31.4787	25.8095	60.1414	52.1973	52.1476	92.8494
lncRNA03642	TCONS_00003642	LINC.XLOC_003580	20.1813	21.1046	20.0068	29.429	29.3745	27.3637	24.3596	24.3369	31.5372	11.7108	7.81684	5.51522	8.0503	7.14992	19.8649	9.67076	8.98688	20.0135
lncRNA03643	TCONS_00003643	LINC.XLOC_003581	13.4542	13.135	17.1959	27.7663	27.5241	20.9326	9.57585	11.6043	32.6805	8.3802	10.2284	5.40032	11.0434	4.70848	9.65908	4.58741	6.26717	3.85506
lncRNA03644	TCONS_00003644	LINC.XLOC_003581	13.4542	13.135	17.1959	27.7663	27.5241	20.9326	9.57585	11.6043	32.6805	8.3802	10.2284	5.40032	11.0434	4.70848	9.65908	4.58741	6.26717	3.85506
lncRNA03650	TCONS_00003650	LINC.XLOC_003587	2.03378	2.06619	4.46433	0.665062	0	0.8827	2.01597	0.483515	0.190557	10.6364	11.7253	6.66422	3.19948	3.48777	4.92066	3.84351	4.02045	1.64045
lncRNA03651	TCONS_00003651	LINC.XLOC_003588	0.782223	0.147585	0	0.166265	0.346943	1.6393	1.00798	0.161172	0.476392	0	1.24737	0	0.103209	1.74388	0.820111	0.371952	1.06424	0.98427
lncRNA03653	TCONS_00003653	LINC.XLOC_003590	0.469334	0.295169	1.65345	0	0.115648	0.6305	0.503992	0.805858	3.43002	1.07438	0.41579	0	0.825672	0	0.820111	1.73578	1.65548	0
lncRNA03655	TCONS_00003655	LINC.XLOC_003592	1.87733	0.737923	1.8188	3.49158	1.27212	1.5132	1.17598	0	2.95363	1.93389	1.66316	2.64271	0.619254	0.174388	2.00471	0	0	2.21461
lncRNA03661	TCONS_00003661	LINC.XLOC_003598	0.156445	1.32826	0.496036	1.16386	0.346943	1.1349	0.167997	0	1.90557	0.322315	0.498947	0	0.825672	1.04633	1.82247	0.619921	1.30073	0.65618
lncRNA03662	TCONS_00003662	LINC.XLOC_003599	29.0987	32.4686	28.6048	30.9254	36.0821	40.4781	25.5356	31.4284	33.1569	11.8182	11.6421	14.5924	11.9722	6.10359	15.8555	6.69514	16.2	32.891
lncRNA03663	TCONS_00003663	LINC.XLOC_003600	5.94489	5.31305	3.6376	3.32531	3.12249	4.7918	5.37592	5.31866	3.14419	2.68596	2.16211	0	1.1353	2.44144	4.10055	1.36383	3.07446	7.62809
lncRNA03664	TCONS_00003664	LINC.XLOC_003601	3.44178	3.98479	2.14949	4.15664	3.00684	3.783	1.00798	6.44686	2.00085	4.51241	1.08105	0	1.34172	1.56949	1.09348	0.247968	2.60147	0.492135
lncRNA03665	TCONS_00003665	LINC.XLOC_003602	38.7982	36.1582	27.778	36.0796	33.4222	40.4781	40.6554	49.6408	33.6333	20.091	27.8579	14.1328	15.6878	33.1338	27.7015	51.2054	25.8964	58.564
lncRNA03667	TCONS_00003667	LINC.XLOC_003604	11.4204	8.85508	9.094	10.1422	13.9934	11.9795	11.0878	11.4432	10.0995	8.3802	6.65263	8.61753	4.02515	10.2889	9.56796	11.2826	14.3081	19.5213
lncRNA03669	TCONS_00003669	LINC.XLOC_003606	9.69956	8.11716	5.78709	8.47954	15.4968	8.0704	9.07186	6.93038	15.1493	4.83473	6.98526	4.02151	5.36687	1.22072	6.01414	6.07522	2.71971	7.71011
lncRNA03671	TCONS_00003671	LINC.XLOC_003608	9.07378	10.1833	5.12571	5.48676	4.8572	7.9443	4.03194	4.99632	11.624	4.94217	6.15369	4.02151	6.19254	0	5.28516	4.58741	5.32118	7.05393
lncRNA03672	TCONS_00003672	LINC.XLOC_003609	38.6418	23.0232	22.1563	24.7736	16.6533	17.654	35.6154	23.3699	12.2909	119.149	92.8874	70.0893	87.5212	101.145	94.1305	92.9881	85.3754	33.3831
lncRNA03675	TCONS_00003675	LINC.XLOC_003612	0.469334	1.03309	0.826727	1.16386	0.809534	2.2698	0.335995	1.77289	1.14334	0.107438	0	0.1149	0.412836	0	0.0911234	0	0	0.65618
lncRNA03680	TCONS_00003680	LINC.XLOC_003617	7.35289	10.1833	6.44847	13.4675	11.2178	15.7625	8.39987	6.93038	10.2901	3.86778	4.65684	4.36622	4.23157	1.39511	3.0982	2.72765	3.54745	8.28427
lncRNA03681	TCONS_00003681	LINC.XLOC_003618	7.19645	8.85508	8.76331	12.3036	5.43544	8.827	8.23187	2.73992	10.8617	15.3637	8.73158	12.2943	12.7979	6.27798	11.5727	12.3984	10.0511	8.7764
lncRNA03683	TCONS_00003683	LINC.XLOC_003620	54.5991	49.2933	34.7225	55.5327	61.7558	51.701	72.2389	73.8166	48.3062	27.1819	31.1011	27.1165	22.6028	27.9021	38.8186	68.1913	43.1607	61.5989
lncRNA03690	TCONS_00003690	LINC.XLOC_003627	22.0587	26.1225	20.0068	34.7495	38.395	27.4898	20.4957	19.3406	39.1594	10.2066	10.5611	8.38773	10.9402	7.4987	15.491	7.31506	15.0176	19.6034
lncRNA03706	TCONS_00003706	LINC.XLOC_003643	15.8009	21.6949	20.8335	40.735	44.8713	32.6599	14.1118	11.9267	52.1173	4.08266	9.23053	11.1453	19.8161	26.507	12.4839	5.08335	8.15914	29.9382
lncRNA03709	TCONS_00003709	LINC.XLOC_003646	3.59822	7.23165	6.94451	10.3085	8.55793	8.1965	1.67997	2.57874	13.339	2.36364	3.74211	1.72351	2.58023	1.56949	4.73842	0.247968	0.591242	0.820225
lncRNA03710	TCONS_00003710	LINC.XLOC_003647	31.9147	30.8452	20.9989	40.735	39.0889	32.2816	32.4235	42.5493	40.4933	12.6777	14.3863	9.19203	13.1075	12.2072	15.491	15.1261	7.44965	18.7011
lncRNA03714	TCONS_00003714	LINC.XLOC_003651	30.8196	23.9087	22.1563	36.0796	42.0957	32.0294	35.7834	34.6519	41.5414	16.4381	11.3926	7.12383	11.6626	11.1609	16.8578	15.87	9.81462	24.7708
lncRNA03720	TCONS_00003720	LINC.XLOC_003657	0.782223	2.36135	0.330691	1.82892	1.50342	1.1349	0.839987	0	4.38281	1.82645	0.665263	0	1.03209	2.26705	0.182247	0.495937	0.354745	4.18315
lncRNA03721	TCONS_00003721	LINC.XLOC_003658	27.5342	24.6466	23.6444	29.9278	28.4493	31.525	31.2475	36.9083	28.4883	18.5868	16.2158	13.788	11.7658	11.684	23.5098	19.2175	23.6497	41.0933
lncRNA03723	TCONS_00003723	LINC.XLOC_003660	37.0773	37.3389	30.5889	37.7423	44.293	36.569	48.7192	49.4797	39.4453	24.8183	24.199	22.7503	17.2359	31.5643	33.5334	50.2136	23.7679	55.0371
lncRNA03725	TCONS_00003725	LINC.XLOC_003662	9.54311	10.7737	7.77124	10.641	10.7552	11.9795	13.9438	10.7985	7.71755	2.36364	6.48632	3.10231	2.99306	10.4633	5.01179	8.18295	9.45987	11.6472
lncRNA03726	TCONS_00003726	LINC.XLOC_003663	12.0462	12.1019	8.76331	11.6386	14.5716	15.6364	13.4398	16.7618	18.0076	6.55374	5.48842	2.41291	3.4059	4.18532	12.3928	8.43092	9.57812	13.7798
lncRNA03730	TCONS_00003730	LINC.XLOC_003667	16.7396	24.4991	21.3296	19.6193	26.3677	28.3725	20.8317	36.2636	28.2024	5.04961	14.1368	7.58343	9.59844	2.26705	13.2129	4.58741	10.8789	22.4742
lncRNA03743	TCONS_00003743	LINC.XLOC_003680	10.7947	11.9544	12.4009	16.1278	14.6873	13.3666	4.19993	8.86443	14.8634	3.97522	4.24105	3.44701	5.36687	0.871941	7.0165	2.60367	4.02045	4.0191
lncRNA03752	TCONS_00003752	LINC.XLOC_003689	13.4542	13.4302	15.2118	19.2868	13.4151	15.132	11.0878	20.4688	16.1021	10.529	5.07263	2.18311	3.61232	1.74388	8.83897	6.81913	13.1256	16.9787
lncRNA03753	TCONS_00003753	LINC.XLOC_003690	0.782223	1.18068	1.32276	1.66265	1.04083	0.5044	1.17598	3.06226	0.666949	3.33059	1.24737	0.689402	0.722463	0	1.73134	1.48781	5.79417	0.902247
lncRNA03754	TCONS_00003754	LINC.XLOC_003691	4.69334	2.65652	6.11778	2.99278	3.70072	6.8094	6.04791	5.15749	8.95617	0.859507	0.166316	2.18311	1.96097	0.871941	2.46033	1.11586	2.12847	3.93708
lncRNA03766	TCONS_00003766	LINC.XLOC_003703	0.782223	0.590339	0.661382	1.33012	2.19731	0.7566	1.00798	1.61172	3.43002	0.859507	0	0.1149	1.03209	0	1.00236	1.73578	0.709491	2.05056
lncRNA03767	TCONS_00003767	LINC.XLOC_003704	32.6969	30.1073	27.9434	23.6097	28.218	26.2288	28.0556	32.5566	26.4874	42.1159	28.8558	29.0698	15.2749	17.6132	22.872	21.9452	19.511	32.0708
lncRNA03768	TCONS_00003768	LINC.XLOC_003705	13.7671	7.23165	7.10985	14.7976	13.7621	12.2317	16.1277	17.5677	17.5312	5.5868	7.23474	1.60861	5.05724	9.76574	10.1147	11.9025	13.3621	17.5528
lncRNA03769	TCONS_00003769	LINC.XLOC_003706	5.16267	6.64131	6.94451	6.31809	9.48311	6.5572	5.54391	5.641	8.76562	1.18182	2.16211	1.0341	1.75455	2.9646	4.2828	0.619921	2.48322	5.24944
lncRNA03774	TCONS_00003774	LINC.XLOC_003711	0.625778	0.442754	0	0.665062	0.809534	0.8827	0.335995	0.322343	4.28753	0	0.582105	1.0341	0.516045	4.5341	1.73134	1.98375	2.12847	3.2809
lncRNA03775	TCONS_00003775	LINC.XLOC_003711	0.625778	0.442754	0	0.665062	0.809534	0.8827	0.335995	0.322343	4.28753	0	0.582105	1.0341	0.516045	4.5341	1.73134	1.98375	2.12847	3.2809
lncRNA03776	TCONS_00003776	LINC.XLOC_003712	23.7796	21.9901	18.188	27.7663	24.5173	32.6599	17.3037	18.6959	26.5827	15.4711	13.2221	13.788	11.0434	12.0328	19.8649	6.94311	9.34163	18.291
lncRNA03777	TCONS_00003777	LINC.XLOC_003713	7.50934	6.05097	7.2752	9.6434	13.6464	12.2317	10.4158	17.5677	13.7201	6.55374	2.24526	2.64271	4.02515	3.31338	4.73842	5.33132	5.32118	12.1393
lncRNA03778	TCONS_00003778	LINC.XLOC_003714	9.54311	11.364	7.77124	10.641	14.109	15.0059	15.1198	13.5384	21.0565	7.30581	6.23684	6.89402	6.19254	3.13899	9.7502	10.0427	11.4701	18.7831
lncRNA03779	TCONS_00003779	LINC.XLOC_003715	3.12889	4.13237	6.77916	6.65062	6.12933	9.58361	2.35196	3.22343	6.57421	0.752069	5.07263	2.06821	2.47702	0.523165	3.00707	0.371952	0.709491	1.23034
lncRNA03781	TCONS_00003781	LINC.XLOC_003717	3.44178	2.36135	2.48018	3.99037	2.19731	2.522	0.839987	1.61172	4.66864	1.50414	0.332632	0.804303	1.03209	0	1.64022	1.48781	2.12847	1.64045
lncRNA03782	TCONS_00003782	LINC.XLOC_003718	1.09511	1.18068	3.47225	7.98074	5.20414	3.5308	2.01597	2.73992	3.71586	0.64463	1.24737	0.229801	0.722463	0	0.54674	0.247968	0	0.65618
lncRNA03785	TCONS_00003785	LINC.XLOC_003721	19.0862	12.5447	15.7078	15.4627	23.0139	23.8329	23.0156	25.3039	19.5321	12.5703	9.72947	13.5582	6.81179	16.9157	17.7691	18.9696	15.8453	27.2315
lncRNA03789	TCONS_00003789	LINC.XLOC_003725	2.34667	1.77102	2.14949	4.3229	4.16332	3.783	0.67199	0.161172	6.1931	1.71901	3.57579	0.1149	1.03209	0	0.182247	0.619921	0	0.410112
lncRNA03791	TCONS_00003791	LINC.XLOC_003727	1.56445	2.36135	3.80294	3.82411	3.93202	3.6569	0	0	6.95533	0.429754	1.16421	1.0341	1.34172	1.74388	0.820111	0.247968	0	0
lncRNA03792	TCONS_00003792	LINC.XLOC_003728	11.8898	9.88817	9.75538	15.629	14.9185	15.7625	7.05589	9.18678	15.6257	3.86778	4.32421	3.90661	6.915	2.61582	6.28751	4.58741	5.20293	10.991
lncRNA03795	TCONS_00003795	LINC.XLOC_003731	19.712	16.6771	18.684	19.6193	21.8574	25.7244	15.4558	22.8864	21.6282	16.5455	10.7274	18.6139	10.7337	10.4633	13.304	8.43092	11.7066	11.5652
lncRNA03796	TCONS_00003796	LINC.XLOC_003732	84.48	65.8228	74.7361	88.952	95.8719	82.8477	93.5745	113.142	89.9428	53.6118	52.8884	45.8453	34.4718	55.1067	64.3331	90.3844	68.7023	120.655
lncRNA03798	TCONS_00003798	LINC.XLOC_003734	4.38045	5.01788	3.30691	3.82411	3.35378	7.4399	4.03194	4.19046	5.04976	4.83473	2.16211	0	1.96097	0	3.46269	1.11586	5.55768	1.06629
lncRNA03801	TCONS_00003801	LINC.XLOC_003737	2.34667	4.87029	2.97622	5.15423	5.31979	4.0352	2.18397	1.28937	6.95533	0.429754	4.07474	1.3788	1.85776	0	1.82247	0.371952	1.06424	0.820225
lncRNA03802	TCONS_00003802	LINC.XLOC_003738	46.1511	34.0921	33.0691	37.7423	44.8713	36.569	41.4954	58.0217	33.9191	18.2645	20.9558	17.35	15.0685	31.5643	25.7879	30.996	31.8088	49.1315
lncRNA03804	TCONS_00003804	LINC.XLOC_003740	12.3591	8.26474	9.92073	8.31327	11.4491	13.2405	13.6078	14.0219	10.0042	4.83473	2.99368	5.74502	7.22463	16.9157	14.9442	21.9452	19.2745	18.291
lncRNA03805	TCONS_00003805	LINC.XLOC_003741	8.29156	12.1019	7.77124	12.6362	13.2995	14.3754	9.74385	11.9267	11.624	5.80167	3.65895	10.4559	4.85082	4.01093	9.38571	5.70327	6.50366	13.9438
lncRNA03807	TCONS_00003807	LINC.XLOC_003743	15.1751	13.4302	17.1959	17.4579	15.1498	17.7801	12.0958	14.6666	13.1484	11.281	6.48632	8.73243	5.7797	4.88287	15.1265	11.4065	9.69637	9.51461
lncRNA03808	TCONS_00003808	LINC.XLOC_003744	28.9422	20.5143	22.983	26.935	34.8099	28.6247	35.9514	44.8057	24.963	9.88433	13.8874	10.1112	9.28881	24.5887	24.4211	35.8314	23.7679	41.8315
lncRNA03809	TCONS_00003809	LINC.XLOC_003745	0.469334	2.06619	2.14949	3.82411	5.43544	2.7742	3.02395	1.77289	6.00254	1.3967	2.5779	0	1.65134	6.10359	2.09584	1.48781	0.472994	5.65955
lncRNA03815	TCONS_00003815	LINC.XLOC_003751	0.782223	2.50894	1.8188	5.98556	4.62591	5.1701	0	0.161172	6.09782	1.18182	0	0	2.06418	0	1.64022	0.619921	0	0.246067
lncRNA03817	TCONS_00003817	LINC.XLOC_003753	26.9085	23.6135	21.6603	36.4121	40.9393	30.6423	34.4395	42.3881	27.5355	11.7108	12.5568	8.15793	7.74068	6.80114	20.685	23.433	21.1665	30.8404
lncRNA03820	TCONS_00003820	LINC.XLOC_003756	32.0711	31.5831	22.3216	38.2411	33.7691	37.1995	33.5995	39.8094	46.1148	21.4877	14.7189	17.0053	11.1466	14.2998	19.0448	12.6464	15.3723	30.5124
lncRNA03821	TCONS_00003821	LINC.XLOC_003757	24.0925	20.0715	21.4949	29.5953	35.1569	33.2904	32.7595	34.1684	25.3441	11.9257	11.3926	11.7198	11.9722	10.6377	18.1336	9.79475	16.5548	20.1775
lncRNA03825	TCONS_00003825	LINC.XLOC_003761	26.4391	39.2575	34.0612	47.0531	49.7285	48.6746	38.1354	43.5163	52.2126	13.967	19.4589	24.4738	19.8161	10.8121	33.7157	18.2257	23.6497	48.3112
lncRNA03828	TCONS_00003828	LINC.XLOC_003764	0.469334	1.32826	0.496036	1.99519	2.19731	1.261	0.503992	0.483515	5.24031	0	0.0831579	0.689402	0.516045	0	0.911234	0.123984	0.591242	0.902247
lncRNA03834	TCONS_00003834	LINC.XLOC_003770	92.7716	106.999	83.8301	141.824	158.437	131.144	128.182	143.443	130.436	57.2647	49.6453	53.1989	46.9601	42.7251	91.6701	47.238	48.2454	114.503
lncRNA03842	TCONS_00003842	LINC.XLOC_003778	4.69334	5.90339	7.93658	6.81688	8.90487	8.1965	3.69594	7.73623	11.624	2.7934	2.41158	2.06821	3.19948	0	2.7337	1.36383	3.54745	2.05056
lncRNA03844	TCONS_00003844	LINC.XLOC_003780	2.65956	6.34614	6.77916	6.81688	7.2858	7.9443	2.85596	3.54577	6.47893	2.14877	2.41158	5.85992	4.12836	2.61582	3.00707	0.495937	0.945987	1.72247
lncRNA03847	TCONS_00003847	LINC.XLOC_003783	28.7858	24.7942	29.9275	27.9326	24.6329	28.6247	28.0556	25.3039	30.2985	8.70251	7.73369	6.77912	13.0043	8.02186	23.0542	11.4065	13.9533	26.0011
lncRNA03848	TCONS_00003848	LINC.XLOC_003784	2.50311	5.31305	2.48018	7.81448	5.0885	5.9267	1.17598	3.22343	10.2901	0.107438	2.24526	1.95331	2.78664	0	1.64022	1.11586	1.65548	3.2809
lncRNA03849	TCONS_00003849	LINC.XLOC_003785	45.3689	44.8657	42.6591	59.1905	52.504	59.6453	53.5912	69.4649	54.0229	23.529	30.4358	19.8778	23.5317	19.3571	44.5593	41.9066	43.0424	59.2202
lncRNA03850	TCONS_00003850	LINC.XLOC_003786	8.91734	7.08406	7.2752	10.641	13.5308	8.827	9.23986	12.4102	8.19395	3.86778	2.91053	1.83841	2.16739	0.174388	3.91831	2.23171	5.55768	12.8775
lncRNA03852	TCONS_00003852	LINC.XLOC_003788	28.9422	21.8425	29.7622	13.6338	12.3743	12.8622	14.1118	12.8937	11.624	144.182	133.136	103.41	82.464	97.1343	72.1697	44.2623	54.6308	9.18652
lncRNA03853	TCONS_00003853	LINC.XLOC_003789	10.9511	12.3971	12.8969	13.4675	10.7552	14.1232	6.7199	13.5384	9.05145	3.86778	7.15158	7.35363	3.92194	1.91827	8.01886	4.7114	2.71971	12.7955
lncRNA03855	TCONS_00003855	LINC.XLOC_003791	3.12889	3.09928	4.46433	6.31809	6.36062	3.1525	2.18397	0.483515	4.76392	11.1736	8.8979	5.17052	14.1396	30.1692	7.92774	10.5387	9.69637	3.03483
lncRNA03857	TCONS_00003857	LINC.XLOC_003793	2.34667	0.737923	1.15742	0.665062	0.346943	1.0088	0.335995	1.28937	0.571671	0.537192	1.74632	1.0341	0.206418	0	0.364494	1.23984	0.945987	0.820225
lncRNA03859	TCONS_00003859	LINC.XLOC_003795	0.156445	1.9186	1.98415	5.3205	2.19731	5.6745	0	0	3.62058	0	0.498947	0.689402	1.44493	0	0.728987	0	0	0
lncRNA03864	TCONS_00003864	LINC.XLOC_003800	4.06756	5.16546	4.29898	7.31568	3.93202	6.5572	5.37592	9.67029	5.52615	5.80167	5.07263	5.17052	1.96097	2.79021	6.28751	13.6383	3.9022	5.49551
lncRNA03866	TCONS_00003866	LINC.XLOC_003802	1.25156	3.39445	1.48811	3.65784	2.77554	3.5308	2.18397	2.73992	6.28838	1.3967	0.332632	0.804303	2.58023	2.09266	1.45797	1.73578	4.25694	7.05393
lncRNA03867	TCONS_00003867	LINC.XLOC_003803	3.75467	11.364	3.96829	10.4747	10.7552	8.1965	4.36793	5.641	8.86089	1.3967	3.82526	2.98741	2.58023	0.871941	1.64022	0.371952	7.44965	3.44494
lncRNA03868	TCONS_00003868	LINC.XLOC_003804	0.938667	1.9186	0.992073	0.831327	1.38777	1.6393	0.503992	0.805858	0.190557	1.07438	0.665263	0.1149	0.206418	0	0.820111	0.371952	0	0.32809
lncRNA03870	TCONS_00003870	LINC.XLOC_003806	1.87733	5.7558	3.14156	5.81929	6.01368	6.9355	1.17598	1.77289	6.95533	1.82645	4.07474	1.0341	1.65134	1.04633	3.55381	1.48781	3.4292	1.14831
lncRNA03871	TCONS_00003871	LINC.XLOC_003807	1.72089	1.47585	0.826727	1.16386	1.50342	0.6305	1.17598	1.77289	2.95363	1.71901	1.49684	2.52781	1.44493	3.31338	1.91359	3.71952	3.9022	2.87079
lncRNA03873	TCONS_00003873	LINC.XLOC_003809	23.936	24.0563	23.6444	13.8	17.4628	21.6892	19.3197	19.0182	24.0102	29.4381	39.5	26.7718	10.4241	8.71941	14.762	8.92686	10.9971	18.127
lncRNA03878	TCONS_00003878	LINC.XLOC_003814	27.6907	22.5805	15.7078	25.1061	30.531	30.0118	20.6637	25.3039	25.3441	9.66946	7.06842	12.639	9.08239	7.67308	20.3205	7.93498	11.9431	24.7708
lncRNA03879	TCONS_00003879	LINC.XLOC_003815	6.57067	9.15025	9.25934	9.1446	10.4083	10.7185	5.54391	6.44686	10.3853	4.40497	3.07684	2.06821	2.47702	2.09266	5.64965	3.59554	4.1387	3.85506
lncRNA03881	TCONS_00003881	LINC.XLOC_003817	82.1334	74.0875	67.2956	91.1135	117.382	107.689	90.2146	98.9593	106.235	25.8927	32.5147	42.9728	34.575	25.4607	70.2561	26.4086	52.0293	80.7101
lncRNA03882	TCONS_00003882	LINC.XLOC_003818	2.34667	3.8372	3.6376	1.99519	4.51026	5.1701	3.86394	2.57874	7.81283	2.68596	2.16211	2.06821	2.37381	0	1.91359	0.247968	0.118248	1.14831
lncRNA03884	TCONS_00003884	LINC.XLOC_003820	7.04	8.41232	6.44847	12.8024	16.7689	12.8622	7.89588	10.4761	14.7682	4.40497	4.32421	6.31952	5.98612	1.04633	6.19639	5.33132	6.03067	6.72584
lncRNA03890	TCONS_00003890	LINC.XLOC_003826	2.19022	7.23165	7.2752	7.14942	7.5171	7.4399	1.67997	3.3846	7.527	3.54547	2.5779	1.3788	2.58023	1.04633	2.09584	0.743905	2.12847	0.164045
lncRNA03899	TCONS_00003899	LINC.XLOC_003835	7.82223	5.31305	3.80294	10.1422	10.9865	7.9443	4.53593	7.09155	11.8145	2.7934	3.82526	2.87251	6.70859	0	3.28044	2.97562	1.65548	2.37865
lncRNA03900	TCONS_00003900	LINC.XLOC_003836	7.66578	4.87029	4.79502	4.48917	2.4286	5.5484	4.36793	5.641	3.5253	0.429754	1.99579	0.344701	1.54814	0	1.1846	0.743905	3.4292	6.15169
lncRNA03902	TCONS_00003902	LINC.XLOC_003838	13.9236	19.0384	12.7316	18.1229	12.7212	16.7713	16.1277	18.5347	14.5776	11.3885	7.9	4.82582	5.7797	10.1145	12.7573	7.56303	7.68615	16.2404
lncRNA03905	TCONS_00003905	LINC.XLOC_003841	2.34667	1.47585	2.14949	1.49639	1.04083	1.6393	2.85596	1.28937	1.52445	1.71901	0.166316	0.344701	0.516045	0.523165	0.455617	0.247968	0.709491	1.06629
lncRNA03906	TCONS_00003906	LINC.XLOC_003842	22.6845	19.4812	19.3454	22.7784	21.0479	21.9414	26.2076	35.2966	23.4385	14.0744	17.2968	8.61753	10.5273	13.0791	19.0448	19.7135	15.1358	27.2315
lncRNA03908	TCONS_00003908	LINC.XLOC_003844	26.1262	23.466	25.2979	32.4218	29.2589	30.6423	36.9594	36.7471	29.5363	11.4959	14.7189	11.6049	11.6626	32.0874	24.4211	19.8375	13.8351	34.1213
lncRNA03909	TCONS_00003909	LINC.XLOC_003845	26.752	36.3058	19.0147	31.7567	34.463	35.6863	24.0236	28.0438	32.3947	11.7108	17.38	11.6049	9.70165	6.80114	23.6921	9.91873	10.0511	19.4393
lncRNA03915	TCONS_00003915	LINC.XLOC_003851	13.1413	9.74059	9.75538	14.9639	12.4899	11.8534	12.2638	20.63	14.8634	6.55374	1.91263	7.00893	3.09627	4.01093	11.846	9.79475	4.37519	7.87416
lncRNA03916	TCONS_00003916	LINC.XLOC_003852	2.34667	5.16546	3.30691	3.65784	3.35378	3.783	3.19195	3.22343	4.57336	2.57852	1.66316	2.29801	1.1353	1.22072	1.00236	2.10773	3.6657	1.06629
lncRNA03918	TCONS_00003918	LINC.XLOC_003854	0.469334	1.77102	0.330691	0.498796	1.04083	1.1349	1.51198	1.61172	3.23947	0.859507	1.41368	0	0.103209	0	1.91359	0.743905	1.65548	0.492135
lncRNA03924	TCONS_00003924	LINC.XLOC_003860	2.65956	6.93648	7.10985	10.3085	9.36746	10.088	5.54391	4.99632	8.3845	1.71901	1.91263	3.21721	2.58023	1.56949	6.74313	0.619921	3.54745	5.90562
lncRNA03929	TCONS_00003929	LINC.XLOC_003863	8.13511	11.6592	12.2356	7.81448	7.97969	8.0704	8.90386	3.86812	5.81198	14.1819	21.039	17.8096	19.5065	27.5533	19.5004	24.3009	15.1358	3.03483
lncRNA03928	TCONS_00003928	LINC.XLOC_003863	8.13511	11.6592	12.2356	7.81448	7.97969	8.0704	8.90386	3.86812	5.81198	14.1819	21.039	17.8096	19.5065	27.5533	19.5004	24.3009	15.1358	3.03483
lncRNA03927	TCONS_00003927	LINC.XLOC_003863	8.13511	11.6592	12.2356	7.81448	7.97969	8.0704	8.90386	3.86812	5.81198	14.1819	21.039	17.8096	19.5065	27.5533	19.5004	24.3009	15.1358	3.03483
lncRNA03930	TCONS_00003930	LINC.XLOC_003864	5.94489	4.87029	13.7237	3.32531	3.81637	3.6569	3.52795	1.28937	5.62143	18.2645	16.9642	13.6731	15.0685	18.6595	13.8508	11.5305	15.727	7.62809
lncRNA03933	TCONS_00003933	LINC.XLOC_003867	27.0649	19.7763	19.3454	17.4579	21.3948	20.0499	24.0236	25.6263	18.0076	13.5372	10.1453	10.2261	9.08239	17.0901	17.8602	29.6322	13.1256	36.336
lncRNA03934	TCONS_00003934	LINC.XLOC_003868	0	0.295169	0	0.498796	0.809534	1.0088	0.335995	0.644686	1.71501	1.50414	0	0	0	0	0.0911234	0.247968	0	1.14831
lncRNA03937	TCONS_00003937	LINC.XLOC_003871	13.9236	11.2164	9.75538	12.6362	12.8369	13.6188	15.7918	17.2454	14.387	8.70251	10.2284	9.76654	5.7797	17.2644	13.5774	18.5976	16.7913	25.7551
lncRNA03941	TCONS_00003941	LINC.XLOC_003875	0.312889	0.147585	0.330691	0.332531	0.346943	0.3783	1.00798	0.967029	0.762227	0.752069	1.16421	1.83841	0.516045	0.871941	0.27337	1.85976	0	2.21461
lncRNA03948	TCONS_00003948	LINC.XLOC_003882	1.87733	1.77102	0.992073	1.82892	1.61907	0.8827	3.02395	2.57874	2.38196	0	0	0	0.206418	0	0.911234	0.123984	1.06424	1.39438
lncRNA03949	TCONS_00003949	LINC.XLOC_003883	38.4853	41.6189	43.6512	54.2025	65.2253	57.3755	44.8553	62.051	65.6468	19.8761	22.619	18.0394	23.3252	14.9974	27.5193	24.1769	30.0351	44.8663
lncRNA03950	TCONS_00003950	LINC.XLOC_003884	27.6907	26.1225	25.2979	25.4386	27.1772	26.6071	16.9677	27.0768	27.726	7.843	7.56737	17.35	7.74068	3.83654	13.8508	7.43905	21.6395	20.1775
lncRNA03952	TCONS_00003952	LINC.XLOC_003886	1.09511	3.54203	6.77916	6.31809	4.8572	5.1701	3.69594	1.77289	8.19395	0.429754	1.91263	1.0341	3.19948	2.61582	2.55145	0.867889	0.827739	1.39438
lncRNA03958	TCONS_00003958	LINC.XLOC_003892	50.8445	62.8711	54.3986	64.3447	71.3546	66.2025	62.327	76.8788	59.549	26.3224	43.7411	30.5635	29.8274	29.8204	68.4337	55.4209	48.7184	97.9348
lncRNA03962	TCONS_00003962	LINC.XLOC_003896	12.2027	14.0205	9.59003	17.4579	15.1498	15.8886	13.7758	22.0805	12.672	3.86778	8.64842	5.51522	7.63747	2.9646	9.20346	12.2744	11.8248	13.6978
lncRNA03964	TCONS_00003964	LINC.XLOC_003898	23.3102	14.6109	13.0623	20.4507	20.2383	20.3021	20.1597	22.2417	22.4857	10.529	8.31579	8.38773	5.36687	10.2889	12.0283	12.0265	12.2978	23.1303
lncRNA03965	TCONS_00003965	LINC.XLOC_003899	11.7333	17.1198	11.0781	12.9687	19.7757	12.7361	9.23986	10.7985	22.0093	2.14877	6.07053	2.98741	6.70859	2.26705	7.83661	3.59554	1.06424	8.12022
lncRNA03967	TCONS_00003967	LINC.XLOC_003901	43.1787	35.7155	33.0691	38.2411	41.2862	46.657	43.1753	52.2196	38.8736	37.496	36.2568	32.1721	24.9766	14.2998	41.7345	30.3761	32.7548	53.6427
lncRNA03971	TCONS_00003971	LINC.XLOC_003905	0	0.442754	1.98415	4.8217	4.04767	4.0352	0.167997	1.61172	6.57421	0.752069	0	0	1.23851	0.174388	0.27337	0.247968	0	0
lncRNA03973	TCONS_00003973	LINC.XLOC_003907	15.1751	11.5116	11.0781	13.4675	18.7349	13.9971	7.05589	10.1538	14.9587	2.04133	5.23895	2.41291	5.05724	0.174388	2.27808	0.371952	3.9022	7.62809
lncRNA03974	TCONS_00003974	LINC.XLOC_003908	16.5831	24.9418	17.3613	29.429	26.252	31.0206	14.6158	21.9193	24.6771	6.76862	13.5547	6.89402	8.87597	1.04633	14.5797	2.47968	10.4059	13.1236
lncRNA03975	TCONS_00003975	LINC.XLOC_003909	29.8809	40.4382	32.2424	52.7062	45.6808	44.135	27.2156	41.0987	46.6864	16.3306	16.7979	16.8904	16.4102	6.10359	27.4281	7.0671	18.3285	15.2562
lncRNA03978	TCONS_00003978	LINC.XLOC_003912	0	1.32826	0	0.332531	1.27212	0.2522	1.00798	0.967029	1.14334	0.322315	0	0.574502	0	0	0.182247	0	0	0
lncRNA03979	TCONS_00003979	LINC.XLOC_003913	19.712	26.4177	22.983	38.2411	43.2522	41.9913	22.3437	26.4321	48.0203	4.94217	12.4737	15.3967	11.9722	7.84747	16.6756	8.67889	10.1694	18.7831
lncRNA03980	TCONS_00003980	LINC.XLOC_003914	19.2427	19.0384	17.5266	20.9495	30.7623	25.4722	25.5356	26.1098	27.8213	11.8182	5.98737	4.48112	8.15351	2.26705	12.7573	6.07522	9.22338	11.8933
lncRNA03981	TCONS_00003981	LINC.XLOC_003915	0.469334	0.885508	0.330691	2.82651	3.00684	2.0176	0.335995	0	5.04976	0.322315	0.249474	0.689402	0.928881	0.174388	0.0911234	0.371952	0	0.0820225
lncRNA03984	TCONS_00003984	LINC.XLOC_003918	7.50934	7.82199	6.61382	7.81448	5.66673	7.3138	6.7199	4.5128	6.57421	2.04133	3.99158	0	2.37381	0	5.28516	1.23984	0.591242	0.164045
lncRNA03985	TCONS_00003985	LINC.XLOC_003919	5.78845	14.3157	8.59796	16.6265	12.2587	15.3842	1.17598	2.09523	16.6737	6.23143	13.3053	8.84733	6.39896	4.70848	5.19403	5.33132	2.60147	0.98427
lncRNA03986	TCONS_00003986	LINC.XLOC_003920	14.3929	9.74059	13.2276	12.6362	18.388	13.9971	16.1277	19.1794	10.4806	10.3141	10.2284	7.23873	4.5412	6.10359	9.20346	12.1504	15.6088	18.9472
lncRNA03987	TCONS_00003987	LINC.XLOC_003921	2.50311	1.77102	2.14949	0.665062	0.346943	0.7566	1.67997	0.805858	1.14334	0.429754	0.41579	0.574502	1.34172	0	0.54674	2.97562	2.95621	0.410112
lncRNA03988	TCONS_00003988	LINC.XLOC_003922	37.0773	40.2906	30.9196	34.417	40.361	35.0558	52.0792	45.9339	36.6822	50.4961	49.1463	47.1092	22.8092	64.6981	44.1948	70.547	37.0118	53.5607
lncRNA03989	TCONS_00003989	LINC.XLOC_003923	2.34667	3.24686	0.661382	1.82892	1.85036	3.9091	1.84797	1.45054	4.47809	0	1.16421	1.0341	1.44493	0	0.637864	1.11586	0.945987	3.03483
lncRNA03993	TCONS_00003993	LINC.XLOC_003927	1.56445	8.70749	3.80294	8.14701	6.70756	7.1877	1.84797	1.61172	6.95533	0.64463	1.16421	0.804303	2.58023	0.174388	2.00471	1.23984	0	0.574157
lncRNA03994	TCONS_00003994	LINC.XLOC_003928	14.2364	13.2826	9.094	15.9615	18.388	16.5191	16.2957	13.2161	24.7724	5.26448	8.56526	5.97482	6.70859	0.697553	12.575	3.47156	9.10513	7.87416
lncRNA03995	TCONS_00003995	LINC.XLOC_003929	4.53689	8.11716	8.43262	12.1374	14.9185	14.1232	4.36793	3.06226	11.4334	4.51241	6.48632	4.94072	6.19254	5.05726	4.37392	1.11586	0.709491	1.88652
lncRNA03996	TCONS_00003996	LINC.XLOC_003930	0.625778	2.21377	2.48018	4.15664	2.6599	3.4047	0.335995	1.77289	7.71755	0.429754	0.748421	0.459602	2.06418	0	0.0911234	0.123984	0	1.06629
lncRNA03999	TCONS_00003999	LINC.XLOC_003933	11.8898	7.52682	6.28313	13.3012	9.02052	8.5748	11.9278	13.0549	11.2429	5.5868	7.40105	8.38773	5.05724	0.523165	7.83661	8.43092	15.254	13.1236
lncRNA04000	TCONS_00004000	LINC.XLOC_003934	2.65956	1.77102	2.31484	4.65543	3.93202	5.9267	1.84797	2.73992	8.67034	0.429754	1.82947	2.41291	2.37381	0.697553	4.10055	2.10773	5.67592	5.24944
lncRNA04003	TCONS_00004003	LINC.XLOC_003937	19.5556	18.0053	24.1404	28.7639	29.4901	19.5455	19.3197	17.4065	27.4402	12.248	9.14737	10.9155	10.4241	9.41697	11.9372	4.33944	7.8044	9.8427
lncRNA04004	TCONS_00004004	LINC.XLOC_003938	6.41422	10.6261	8.76331	10.641	15.9594	8.4487	7.89588	6.60803	11.9098	2.7934	1.41368	1.83841	3.50911	2.26705	6.10527	1.48781	2.71971	4.67528
lncRNA04005	TCONS_00004005	LINC.XLOC_003939	0.938667	1.18068	0.330691	1.16386	0.578238	1.7654	0.335995	0.483515	2.1914	1.50414	0.498947	1.49371	0.516045	0	0.27337	0.619921	1.53723	0.738202
lncRNA04006	TCONS_00004006	LINC.XLOC_003940	4.69334	1.9186	1.98415	3.49158	1.27212	2.2698	2.01597	2.57874	4.28753	1.61158	0.582105	1.0341	1.75455	1.74388	0.54674	2.10773	0.709491	7.21798
lncRNA04008	TCONS_00004008	LINC.XLOC_003941	18.4605	20.8094	17.3613	21.4482	18.8506	17.0235	25.5356	28.5274	19.5321	19.4464	23.2842	19.1884	11.0434	15.6949	25.5145	26.7806	22.1125	24.1146
lncRNA04007	TCONS_00004007	LINC.XLOC_003941	18.4605	20.8094	17.3613	21.4482	18.8506	17.0235	25.5356	28.5274	19.5321	19.4464	23.2842	19.1884	11.0434	15.6949	25.5145	26.7806	22.1125	24.1146
lncRNA04015	TCONS_00004015	LINC.XLOC_003948	1.09511	0	0.992073	0.997593	0.231295	0.3783	0.67199	0	2.38196	0.322315	0.498947	0	0.619254	0	1.27573	0.371952	1.53723	0.32809
lncRNA04019	TCONS_00004019	LINC.XLOC_003952	9.54311	7.52682	13.0623	21.4482	28.4493	22.5719	10.0798	8.54209	22.7715	3.00828	8.14947	5.74502	6.29575	3.48777	12.3928	2.10773	11.2336	11.1551
lncRNA04022	TCONS_00004022	LINC.XLOC_003955	81.0383	81.6143	59.5244	105.911	106.28	96.7188	84.5027	103.956	94.4209	33.5208	35.0095	34.585	37.6713	12.9047	55.403	26.6566	42.9242	81.1202
lncRNA04036	TCONS_00004036	LINC.XLOC_003965	13.1413	9.593	12.5663	0.831327	0.578238	0.2522	1.00798	0	3.43002	34.3803	40.8305	54.1181	17.6487	0.174388	1.1846	1.11586	1.18248	0.0820225
lncRNA04035	TCONS_00004035	LINC.XLOC_003965	13.1413	9.593	12.5663	0.831327	0.578238	0.2522	1.00798	0	3.43002	34.3803	40.8305	54.1181	17.6487	0.174388	1.1846	1.11586	1.18248	0.0820225
lncRNA04034	TCONS_00004034	LINC.XLOC_003965	13.1413	9.593	12.5663	0.831327	0.578238	0.2522	1.00798	0	3.43002	34.3803	40.8305	54.1181	17.6487	0.174388	1.1846	1.11586	1.18248	0.0820225
lncRNA04039	TCONS_00004039	LINC.XLOC_003968	11.1076	13.873	12.5663	16.9591	12.7212	16.393	8.06387	4.99632	18.2935	3.43803	7.3179	3.67681	5.36687	5.75481	8.01886	1.61179	1.41898	5.65955
lncRNA04040	TCONS_00004040	LINC.XLOC_003969	8.448	8.70749	14.2197	9.97593	11.9117	16.8974	17.8077	18.5347	10.3853	7.95044	6.07053	4.13641	4.43799	3.83654	11.5727	14.0102	6.85841	18.5371
lncRNA04041	TCONS_00004041	LINC.XLOC_003970	21.5893	18.1529	21.9909	17.1253	19.7757	22.3197	22.6796	14.8278	20.7707	33.4133	26.1116	24.8185	21.0546	29.1228	30.3441	30.3761	32.4001	28.9539
lncRNA04045	TCONS_00004045	LINC.XLOC_003974	16.1138	22.1377	18.0227	24.1085	24.4017	19.7977	22.8476	26.5933	23.0574	9.34714	11.2263	8.61753	8.66956	5.40604	15.6732	5.08335	11.1154	13.5337
lncRNA04046	TCONS_00004046	LINC.XLOC_003975	0.938667	1.32826	0.661382	0.332531	0.925181	1.1349	2.01597	0	1.90557	0.64463	0.831579	0.574502	1.75455	0	2.55145	0.371952	0.709491	0.738202
lncRNA04047	TCONS_00004047	LINC.XLOC_003976	41.4578	31.4355	32.4077	53.3712	59.5585	44.3872	51.0712	53.6701	57.7387	13.5372	14.7189	16.6606	16.9263	22.6705	29.7062	17.7297	22.4672	28.6258
lncRNA04048	TCONS_00004048	LINC.XLOC_003977	7.66578	9.29783	7.93658	10.8073	12.143	9.45751	10.0798	9.0256	11.0523	3.00828	3.82526	5.85992	2.99306	2.79021	4.92066	1.23984	6.03067	6.80786
lncRNA04050	TCONS_00004050	LINC.XLOC_003979	2.03378	0	0.496036	1.66265	0.346943	0.7566	0.67199	0.644686	0.476392	0	0.249474	0	0.206418	0	0.728987	0.123984	0	1.96854
lncRNA04051	TCONS_00004051	LINC.XLOC_003980	2.816	3.54203	3.6376	6.98315	7.05451	9.0792	2.51996	0.967029	12.0051	4.40497	1.58	0.229801	2.58023	0	1.91359	0	4.02045	2.13258
lncRNA04056	TCONS_00004056	LINC.XLOC_003985	26.752	25.8273	29.2661	28.4314	30.9936	35.1819	23.0156	29.6556	30.108	12.6777	18.1284	10.8006	14.7589	8.02186	24.5122	16.8618	13.2438	24.1966
lncRNA04058	TCONS_00004058	LINC.XLOC_003987	1.408	1.32826	0.496036	0.665062	0.693886	1.1349	1.34398	2.2564	1.42918	0.64463	1.16421	1.149	0.825672	0	2.36921	0.495937	1.77373	0.492135
lncRNA04059	TCONS_00004059	LINC.XLOC_003988	11.5769	7.96957	7.10985	9.6434	13.7621	10.7185	9.74385	14.8278	10.0995	2.57852	7.40105	3.79171	4.43799	5.05726	9.02122	3.0996	5.79417	10.5809
lncRNA04064	TCONS_00004064	LINC.XLOC_003993	19.0862	18.4481	15.3771	21.4482	23.1295	18.5367	23.5196	32.5566	21.0565	12.7852	13.7211	11.9496	9.1856	10.8121	19.7738	15.994	16.9095	30.1843
lncRNA04066	TCONS_00004066	LINC.XLOC_003995	30.6631	22.5805	15.3771	26.1037	26.8303	23.0763	27.8876	32.5566	25.5346	13.6447	9.72947	11.3751	7.53426	9.94013	18.7714	17.3578	8.51389	30.0202
lncRNA04067	TCONS_00004067	LINC.XLOC_003996	18.304	20.3667	19.0147	29.0965	19.7757	18.915	14.4478	15.956	24.296	5.37192	7.3179	11.49	6.50217	7.67308	8.5656	5.20733	6.03067	14.764
lncRNA04071	TCONS_00004071	LINC.XLOC_004000	11.8898	13.873	11.7395	18.6217	17.2315	11.7273	13.7758	15.6336	11.9098	6.9835	7.65053	5.63012	3.81873	6.10359	12.1194	8.30694	8.04089	20.2595
lncRNA04072	TCONS_00004072	LINC.XLOC_004001	0.469334	1.18068	1.65345	0.831327	0.115648	1.1349	0.839987	1.1282	1.23862	0.322315	0.498947	0.459602	0.309627	0.871941	1.36685	1.11586	0.354745	0.738202
lncRNA04073	TCONS_00004073	LINC.XLOC_004002	3.59822	5.31305	4.79502	10.8073	7.2858	6.8094	5.03992	3.86812	11.5287	0.64463	2.16211	0.689402	2.16739	2.79021	4.64729	0.371952	2.71971	6.39775
lncRNA04074	TCONS_00004074	LINC.XLOC_004003	0.782223	1.77102	1.48811	1.33012	2.77554	2.3959	2.51996	3.06226	1.42918	0.429754	0.748421	1.0341	0.619254	1.39511	0.820111	0.867889	2.36497	3.11685
lncRNA04075	TCONS_00004075	LINC.XLOC_004004	31.9147	32.7638	25.1325	43.229	46.8373	39.7215	46.5353	54.7983	37.8255	20.3059	20.1242	17.9245	16.4102	18.4852	25.9702	22.6891	24.4774	70.5393
lncRNA04079	TCONS_00004079	LINC.XLOC_004008	4.224	1.47585	2.81087	1.66265	1.85036	1.8915	2.01597	3.22343	2.57252	0.537192	0.332632	0.689402	1.1353	0.174388	0.0911234	0	0.236497	3.52697
lncRNA04080	TCONS_00004080	LINC.XLOC_004009	1.408	2.36135	0.826727	2.82651	1.73471	1.5132	2.68796	2.41757	1.52445	0.64463	2.32842	1.149	1.1353	1.22072	0.364494	2.3557	0.236497	3.52697
lncRNA04081	TCONS_00004081	LINC.XLOC_004010	41.6142	42.3568	34.0612	53.0387	53.6605	46.5309	54.7671	64.3074	44.9714	21.9174	25.779	18.6139	17.2359	23.7168	34.2624	32.4838	31.8088	60.2865
lncRNA04082	TCONS_00004082	LINC.XLOC_004010	41.6142	42.3568	34.0612	53.0387	53.6605	46.5309	54.7671	64.3074	44.9714	21.9174	25.779	18.6139	17.2359	23.7168	34.2624	32.4838	31.8088	60.2865
lncRNA04083	TCONS_00004083	LINC.XLOC_004011	2.50311	3.68962	4.79502	2.49398	3.23813	2.6481	2.35196	0.644686	2.76307	1.07438	3.24316	1.49371	1.23851	3.66215	1.00236	0.371952	0	1.96854
lncRNA04084	TCONS_00004084	LINC.XLOC_004012	2.03378	6.19856	0.992073	4.48917	7.63274	3.1525	1.00798	1.61172	4.8592	0	1.33053	0	2.88985	0	1.45797	0.247968	2.83796	0.0820225
lncRNA04085	TCONS_00004085	LINC.XLOC_004013	1.09511	0.442754	0	0.997593	0.115648	1.0088	0.67199	0.322343	0.476392	0.214877	0.0831579	0.344701	0.206418	0.174388	0.728987	0.619921	0	2.13258
lncRNA04086	TCONS_00004086	LINC.XLOC_004014	27.3778	25.6797	17.5266	26.2699	29.9527	25.4722	31.0795	30.4614	26.4874	9.7769	14.3032	12.1794	10.6305	10.2889	18.3158	9.67076	14.0716	31.2506
lncRNA04087	TCONS_00004087	LINC.XLOC_004015	1.408	2.80411	1.98415	3.49158	3.00684	3.783	1.51198	1.28937	6.95533	1.3967	2.82737	1.60861	0.928881	0.348777	0.27337	0.743905	1.06424	0.32809
lncRNA04089	TCONS_00004089	LINC.XLOC_004017	6.57067	8.70749	6.44847	17.4579	12.7212	12.3578	5.54391	4.19046	22.6763	3.43803	4.07474	5.17052	4.5412	1.22072	1.82247	1.36383	4.61169	4.92135
lncRNA04091	TCONS_00004091	LINC.XLOC_004019	30.3502	26.4177	18.3533	26.935	25.7894	27.6159	25.5356	32.2343	27.0591	11.9257	9.89579	8.04303	8.0503	8.37064	17.0401	13.3903	10.8789	22.2281
lncRNA04092	TCONS_00004092	LINC.XLOC_004020	34.7307	32.1735	27.778	37.9085	48.8033	38.0822	47.2073	52.5419	41.2556	16.3306	15.3011	20.3374	13.0043	23.8912	30.7086	28.5164	24.9504	50.1157
lncRNA04094	TCONS_00004094	LINC.XLOC_004022	3.59822	4.87029	5.12571	4.8217	6.36062	5.8006	1.34398	2.90109	8.28922	1.28926	2.91053	1.3788	2.88985	0.174388	2.18696	0.371952	1.30073	2.78876
lncRNA04096	TCONS_00004096	LINC.XLOC_004024	32.6969	36.601	29.7622	51.5423	49.1502	50.9444	55.4391	68.9814	41.4461	26.4298	23.9495	12.639	16.6167	29.4716	37.2695	34.8395	38.4307	65.2079
lncRNA04097	TCONS_00004097	LINC.XLOC_004025	1.25156	0.590339	0.992073	2.66025	1.85036	1.0088	0.67199	0.322343	7.0506	0.429754	0	1.60861	0.928881	0	0.820111	0.123984	1.30073	0.738202
lncRNA04102	TCONS_00004102	LINC.XLOC_004029	14.08	13.873	13.2276	17.1253	18.7349	20.8065	12.2638	13.2161	20.4849	4.08266	11.2263	10.9155	7.22463	9.59136	8.01886	6.81913	5.67592	20.4236
lncRNA04106	TCONS_00004106	LINC.XLOC_004033	12.5156	15.7916	11.7395	13.8	8.90487	14.8798	11.5918	11.282	14.9587	7.62813	2.99368	1.83841	5.26366	0.871941	5.19403	2.10773	4.49344	7.13595
lncRNA04107	TCONS_00004107	LINC.XLOC_004034	86.0445	96.3728	72.752	98.2629	121.661	103.78	89.5426	97.6699	106.521	32.4464	40.5811	31.2529	34.575	32.0874	46.8374	30.8721	39.8497	85.3854
lncRNA04108	TCONS_00004108	LINC.XLOC_004035	34.2613	32.9114	25.4632	35.5808	47.2999	33.7948	40.6554	47.2233	34.4908	12.6777	8.23263	15.6265	13.83	14.2998	24.4211	16.9858	26.9606	37.1562
lncRNA04109	TCONS_00004109	LINC.XLOC_004036	19.2427	22.1377	23.9751	22.2796	23.0139	18.1584	8.39987	12.4102	20.199	15.2563	15.8832	15.3967	11.353	6.97553	14.5797	8.80287	13.0073	7.05393
lncRNA04111	TCONS_00004111	LINC.XLOC_004038	10.0124	9.593	9.25934	11.8048	15.1498	11.8534	8.56787	11.9267	8.09867	2.04133	5.90421	2.75761	2.78664	8.54503	2.91595	3.22359	6.62191	9.26854
lncRNA04113	TCONS_00004113	LINC.XLOC_004040	17.0525	15.644	18.188	21.282	25.2112	19.5455	17.1357	20.9523	24.7724	7.95044	9.48	10.5708	8.56635	4.18532	13.304	6.07522	7.92264	22.4742
lncRNA04114	TCONS_00004114	LINC.XLOC_004041	14.3929	12.1019	14.5504	20.9495	15.1498	14.5015	15.6238	17.7289	19.4368	4.08266	7.15158	4.71092	5.47008	6.97553	6.28751	8.80287	9.69637	14.3539
lncRNA04115	TCONS_00004115	LINC.XLOC_004042	14.2364	9.29783	12.5663	16.294	13.8777	15.7625	10.2478	10.6373	17.2454	5.47936	7.81684	2.87251	3.71552	4.70848	10.4792	2.23171	5.08468	13.7798
lncRNA04118	TCONS_00004118	LINC.XLOC_004045	0.469334	0.147585	0.330691	0.831327	0.231295	1.7654	1.17598	0.322343	4.47809	0.752069	0.997895	2.29801	0.516045	0.871941	1.45797	0.991873	0	1.88652
lncRNA04120	TCONS_00004120	LINC.XLOC_004047	1.72089	1.47585	1.98415	6.31809	3.58508	6.305	1.00798	0	13.0531	0.107438	0.665263	0.229801	1.54814	0	0.54674	0.743905	0	0
lncRNA04122	TCONS_00004122	LINC.XLOC_004049	21.12	18.5957	18.8494	24.9398	22.5513	20.3021	23.0156	23.531	20.199	10.0992	8.64842	10.2261	8.15351	4.35971	16.1288	13.7622	13.1256	27.3955
lncRNA04123	TCONS_00004123	LINC.XLOC_004050	8.60445	14.7585	11.9049	14.1326	13.2995	15.7625	11.7598	9.34795	16.0068	5.90911	9.31369	4.94072	7.74068	2.44144	7.47212	2.60367	6.74016	8.12022
lncRNA04129	TCONS_00004129	LINC.XLOC_004056	0.938667	2.95169	3.96829	8.6458	5.66673	3.5308	0.67199	0.644686	5.52615	0.429754	2.32842	1.83841	1.54814	0.523165	0.182247	0.123984	1.18248	0.574157
lncRNA04135	TCONS_00004135	LINC.XLOC_004062	1.25156	0.442754	1.98415	0.498796	0	0.7566	0.167997	0.322343	0.190557	0.107438	0	2.29801	0.619254	0	0.455617	0.743905	1.53723	0.410112
lncRNA04137	TCONS_00004137	LINC.XLOC_004064	11.264	13.7254	11.0781	12.9687	13.7621	15.5103	16.7997	12.7325	15.7209	5.26448	5.7379	6.66422	4.64441	4.5341	10.0236	6.32319	12.8891	11.073
lncRNA04138	TCONS_00004138	LINC.XLOC_004065	6.25778	6.34614	8.59796	9.80966	11.5648	13.9971	7.39188	11.6043	8.86089	1.71901	3.49263	2.64271	3.71552	0.871941	6.37864	3.22359	3.78395	7.21798
lncRNA04144	TCONS_00004144	LINC.XLOC_004071	1.56445	1.77102	0.496036	2.99278	3.12249	2.1437	2.35196	0.483515	2.95363	0	0.748421	0	0.516045	0	1.36685	0	0	1.14831
lncRNA04145	TCONS_00004145	LINC.XLOC_004072	2.03378	3.68962	1.65345	4.8217	4.8572	4.9179	0.503992	0.483515	4.47809	0.966946	0.41579	0.689402	0.206418	0	2.91595	0	1.06424	2.13258
lncRNA04147	TCONS_00004147	LINC.XLOC_004074	11.1076	12.1019	9.42469	12.6362	13.2995	11.2229	6.88789	13.6996	17.8171	2.68596	2.66105	6.08972	4.5412	1.39511	7.0165	2.10773	3.54745	8.36629
lncRNA04148	TCONS_00004148	LINC.XLOC_004075	12.8284	11.8068	10.4168	13.4675	10.9865	12.61	9.57585	8.05858	12.5768	6.12399	6.65263	5.28542	4.95403	3.31338	5.8319	3.47156	3.54745	6.47978
lncRNA04149	TCONS_00004149	LINC.XLOC_004076	5.31911	10.6261	10.9128	13.3012	14.3403	10.7185	7.55988	10.9597	20.1038	2.57852	5.40526	0.344701	4.85082	0.871941	7.74549	2.72765	3.9022	8.36629
lncRNA04150	TCONS_00004150	LINC.XLOC_004077	35.5129	33.6493	34.3918	46.5543	59.0959	47.5397	27.0476	25.1428	57.834	12.1405	13.7211	8.84733	17.4423	7.84747	22.6897	8.43092	19.6292	23.8685
lncRNA04151	TCONS_00004151	LINC.XLOC_004078	21.7458	20.3667	15.7078	22.9446	24.5173	27.9942	19.3197	21.2746	24.963	9.88433	11.7253	6.77912	5.6765	5.75481	15.1265	18.2257	17.0278	27.8876
lncRNA04152	TCONS_00004152	LINC.XLOC_004079	1.408	4.57512	1.98415	4.98796	1.96601	3.1525	3.86394	2.90109	8.57506	1.07438	0.41579	0	2.47702	1.22072	1.1846	0	1.18248	2.70674
lncRNA04154	TCONS_00004154	LINC.XLOC_004081	0.312889	1.03309	0.330691	2.32772	0	1.6393	0.839987	0.644686	1.14334	1.50414	0.665263	0.574502	1.03209	0	0.728987	1.85976	0.709491	2.37865
lncRNA04159	TCONS_00004159	LINC.XLOC_004085	8.448	7.23165	5.95244	11.1398	6.59192	9.20531	8.90386	9.18678	6.57421	1.61158	2.24526	2.18311	3.71552	0	4.00943	0.991873	0.118248	7.38202
lncRNA04160	TCONS_00004160	LINC.XLOC_004086	0	0	0	0	0	0.1261	0.167997	0.161172	0	0	0	0	0.722463	9.59136	1.36685	2.23171	3.9022	2.70674
lncRNA04161	TCONS_00004161	LINC.XLOC_004087	10.4818	7.23165	9.42469	13.6338	12.143	12.4839	14.1118	12.4102	11.7192	7.62813	1.91263	2.98741	5.6765	16.3925	12.9395	10.4147	20.6935	18.127
lncRNA04165	TCONS_00004165	LINC.XLOC_004091	1.72089	0.295169	0.165345	0.166265	0	0.1261	0.503992	0.322343	0.285835	0	0.249474	0	0	0.871941	0	0	3.19271	1.55843
lncRNA04166	TCONS_00004166	LINC.XLOC_004092	8.448	8.41232	7.44054	7.64821	8.44228	7.4399	8.56787	9.99263	11.3381	5.15704	1.24737	3.56191	3.61232	0	2.64258	5.4553	3.07446	10.3348
lncRNA04167	TCONS_00004167	LINC.XLOC_004093	16.1138	19.186	15.7078	18.2892	21.2792	16.7713	7.39188	9.18678	23.9149	5.69424	8.31579	6.20462	6.70859	2.09266	8.01886	3.22359	2.95621	5.57753
lncRNA04168	TCONS_00004168	LINC.XLOC_004094	10.6382	7.96957	8.26727	11.3061	8.67357	12.7361	11.0878	11.6043	14.8634	4.1901	4.90632	1.49371	3.30269	0.523165	6.10527	4.09148	3.19271	13.1236
lncRNA04169	TCONS_00004169	LINC.XLOC_004095	13.1413	9.15025	9.42469	13.9663	10.7552	10.3402	10.5838	10.4761	17.1501	3.43803	4.90632	2.64271	4.5412	3.83654	5.10291	4.7114	1.06424	8.53034
lncRNA04170	TCONS_00004170	LINC.XLOC_004096	0.469334	0.590339	0.992073	1.99519	1.04083	1.1349	0	1.77289	1.42918	1.18182	1.16421	0.229801	0.722463	0	0.27337	1.61179	2.48322	2.78876
lncRNA04172	TCONS_00004172	LINC.XLOC_004098	4.06756	6.34614	5.62174	5.3205	5.89803	7.8182	5.71191	3.3846	8.28922	3.00828	3.07684	1.149	1.65134	0	3.91831	1.11586	3.31096	2.70674
lncRNA04183	TCONS_00004183	LINC.XLOC_004109	7.04	6.93648	9.094	8.14701	6.36062	4.9179	0.503992	1.45054	8.19395	1.93389	4.1579	2.18311	3.81873	0.174388	1.82247	3.22359	0.472994	1.39438
lncRNA04185	TCONS_00004185	LINC.XLOC_004111	14.2364	12.9874	7.60589	8.6458	11.9117	8.7009	12.0958	10.1538	9.52784	3.86778	7.06842	1.72351	3.50911	5.05726	4.19168	3.84351	4.61169	9.26854
lncRNA04187	TCONS_00004187	LINC.XLOC_004113	67.2711	52.5401	48.4462	70.6628	66.1505	62.1673	75.7668	77.5235	47.8298	25.6778	35.6747	25.7377	24.1509	21.2754	55.6764	42.2786	36.3023	71.1135
lncRNA04189	TCONS_00004189	LINC.XLOC_004115	35.8258	35.8631	31.2503	46.5543	51.6945	45.7743	45.8633	56.8935	44.2092	21.2728	16.2989	22.4056	16.7199	22.3217	26.608	27.6485	35.238	53.3966
lncRNA04193	TCONS_00004193	LINC.XLOC_004119	5.94489	7.23165	6.61382	9.31087	9.48311	10.2141	4.53593	9.18678	7.24116	3.97522	3.16	4.71092	4.43799	2.09266	4.19168	3.59554	7.21315	2.95281
lncRNA04195	TCONS_00004195	LINC.XLOC_004121	14.8622	14.6109	13.393	14.6314	18.7349	13.1144	18.6477	19.0182	14.8634	7.19837	8.81474	10.6857	6.50217	4.01093	13.2129	8.92686	13.8351	14.0258
lncRNA04196	TCONS_00004196	LINC.XLOC_004122	19.3991	19.7763	16.5345	22.7784	22.0887	23.7068	22.1757	16.923	23.0574	11.4959	7.40105	4.59602	9.59844	3.13899	11.2082	2.47968	5.20293	11.2371
lncRNA04199	TCONS_00004199	LINC.XLOC_004125	12.2027	14.6109	10.5821	12.9687	10.9865	11.7273	12.2638	15.6336	16.2926	5.04961	6.07053	6.66422	5.16045	0	7.10762	4.33944	11.7066	15.5022
lncRNA04202	TCONS_00004202	LINC.XLOC_004128	41.6142	39.7003	42.3284	24.7736	18.1567	20.5543	24.5276	18.3736	16.6737	67.9011	47.8158	50.0966	36.4328	34.7033	22.7808	23.309	26.2512	23.1303
lncRNA04203	TCONS_00004203	LINC.XLOC_004129	51.3138	63.9042	55.3907	66.8387	57.9395	59.8975	65.351	62.051	58.3104	39.7522	43.9074	27.9208	31.0659	29.4716	44.1037	39.7989	58.1782	69.5551
lncRNA04204	TCONS_00004204	LINC.XLOC_004130	10.1689	10.1833	4.46433	12.8024	10.6396	10.4663	11.7598	12.249	9.52784	4.61985	5.07263	2.98741	5.16045	2.79021	2.91595	3.22359	3.6657	7.62809
lncRNA04205	TCONS_00004205	LINC.XLOC_004131	24.5618	31.8783	29.7622	38.7399	48.919	47.6658	16.1277	17.5677	42.3036	9.88433	13.4716	12.9837	13.6236	2.44144	12.9395	2.85164	9.34163	9.51461
lncRNA04210	TCONS_00004210	LINC.XLOC_004136	29.2551	23.1708	18.5187	34.417	35.9664	32.5338	29.7355	30.6226	28.9646	12.3554	15.5505	9.88144	11.869	8.71941	17.6779	11.9025	13.0073	23.3764
lncRNA04212	TCONS_00004212	LINC.XLOC_004138	0.625778	0.737923	1.32276	2.32772	1.27212	1.8915	0.839987	1.77289	5.14504	0.429754	1.58	0	0.516045	0	0.364494	0.247968	0	0.902247
lncRNA04216	TCONS_00004216	LINC.XLOC_004142	7.82223	12.1019	10.2514	10.1422	9.83005	9.83581	8.56787	15.1501	7.62227	4.51241	1.24737	3.10231	3.92194	5.05726	6.92538	7.68702	1.41898	12.4674
lncRNA04217	TCONS_00004217	LINC.XLOC_004143	56.1636	49.1457	48.4462	63.0146	66.7287	59.6453	55.9431	67.5309	58.7868	22.4546	20.1242	17.8096	23.8413	25.6351	36.905	36.2034	33.9373	51.7562
lncRNA04218	TCONS_00004218	LINC.XLOC_004144	0	0.295169	0.165345	0.166265	0.115648	0.2522	0.335995	0	0.190557	0	0.166316	0.344701	0	1.74388	1.45797	0.495937	0.354745	1.23034
lncRNA04219	TCONS_00004219	LINC.XLOC_004145	28.4729	29.2218	30.0929	40.4025	47.4155	42.4957	30.5755	38.3588	36.7775	8.05788	12.5568	11.49	11.9722	3.66215	21.2318	8.43092	20.457	29.282
lncRNA04223	TCONS_00004223	LINC.XLOC_004149	8.448	6.78889	5.95244	7.31568	8.09534	8.3226	10.9198	14.8278	6.86005	6.55374	5.32211	4.36622	2.2706	6.62675	6.65201	6.19921	3.9022	11.1551
lncRNA04224	TCONS_00004224	LINC.XLOC_004150	20.6507	23.466	20.6682	26.935	30.7623	31.2728	22.8476	24.9816	36.3011	11.7108	8.81474	7.58343	11.2498	1.91827	13.6685	6.69514	12.6526	27.4775
lncRNA04225	TCONS_00004225	LINC.XLOC_004151	29.8809	36.4534	30.0929	33.4194	45.4495	37.9561	37.2954	42.8716	43.0659	21.4877	17.7958	17.35	17.0295	17.7876	22.143	31.7399	31.9271	44.4562
lncRNA04226	TCONS_00004226	LINC.XLOC_004152	57.2587	72.4641	63.658	82.4677	82.5724	80.0735	88.8706	91.2231	71.4588	34.81	34.2611	40.6747	29.1049	65.0468	58.4101	58.2725	52.6206	94.736
lncRNA04240	TCONS_00004240	LINC.XLOC_004166	13.6107	12.6923	9.59003	16.7928	14.9185	12.1056	14.1118	14.989	12.672	5.37192	4.49053	6.66422	3.19948	8.54503	9.47683	14.7541	10.7606	11.1551
lncRNA04242	TCONS_00004242	LINC.XLOC_004168	5.47556	5.90339	8.10193	6.31809	9.9457	7.8182	5.71191	4.83515	8.57506	0.64463	5.57158	1.49371	1.85776	0	3.82718	0.867889	1.89197	4.7573
lncRNA04244	TCONS_00004244	LINC.XLOC_004170	1.72089	3.24686	2.48018	2.49398	2.54425	0.8827	3.69594	5.31866	3.04891	0.322315	2.32842	0.689402	1.34172	0	1.36685	2.3557	1.53723	6.88989
lncRNA04249	TCONS_00004249	LINC.XLOC_004175	5.78845	12.5447	9.59003	14.1326	12.8369	14.1232	7.89588	11.282	25.6299	6.12399	5.82105	8.50263	5.57329	22.3217	9.20346	10.2907	25.8964	15.4202
lncRNA04251	TCONS_00004251	LINC.XLOC_004177	2.03378	1.03309	0.496036	0.665062	0.578238	1.0088	0.335995	0.644686	1.71501	1.3967	1.24737	0	0.619254	1.91827	1.00236	1.98375	1.30073	0.902247
lncRNA04253	TCONS_00004253	LINC.XLOC_004179	13.6107	11.5116	12.7316	16.7928	14.5716	15.2581	10.2478	7.41389	19.7226	8.05788	11.06	3.90661	7.63747	6.10359	7.47212	5.82725	7.44965	14.9281
lncRNA04254	TCONS_00004254	LINC.XLOC_004180	26.5956	25.6797	22.6523	29.0965	29.2589	31.1467	29.5675	28.8497	25.2488	10.6364	13.7211	15.8563	12.4883	25.1119	25.2412	20.9533	24.9504	27.8876
lncRNA04257	TCONS_00004257	LINC.XLOC_004183	0.782223	0.147585	0	0.831327	0.925181	1.1349	0	0	8.3845	0.429754	0	0.919203	0.309627	0	1.00236	0	1.41898	0.32809
lncRNA04258	TCONS_00004258	LINC.XLOC_004184	34.5742	41.6189	33.8958	42.3977	52.7353	40.4781	41.9993	60.9228	46.1148	17.8348	20.4568	19.4182	15.1717	9.41697	21.7785	12.0265	15.1358	38.2225
lncRNA04260	TCONS_00004260	LINC.XLOC_004186	0.782223	0.295169	0.826727	0.332531	0.578238	0.8827	0.67199	1.93406	0.381114	0.752069	0	1.49371	0.825672	2.09266	0.364494	1.11586	0	1.64045
lncRNA04263	TCONS_00004263	LINC.XLOC_004189	10.7947	6.49372	6.61382	8.14701	10.8709	11.9795	10.2478	12.7325	10.3853	6.01655	1.41368	3.33211	4.43799	2.9646	6.37864	7.68702	4.02045	7.54607
lncRNA04267	TCONS_00004267	LINC.XLOC_004193	9.07378	9.593	7.60589	5.65303	8.44228	11.0968	11.2558	12.5714	8.57506	7.41325	4.90632	3.33211	1.85776	5.40604	7.0165	6.44718	3.31096	8.12022
lncRNA04271	TCONS_00004271	LINC.XLOC_004197	110.606	105.228	92.0974	136.005	148.029	127.235	110.878	134.095	144.728	53.0746	44.0737	53.8883	51.9141	40.2837	76.7259	55.1729	58.7695	113.355
lncRNA04272	TCONS_00004272	LINC.XLOC_004198	25.9698	28.1887	26.2899	33.2531	30.2997	33.0382	24.5276	34.1684	36.5869	11.0662	18.1284	10.6857	14.0364	8.54503	20.9584	12.6464	13.4803	20.0955
lncRNA04273	TCONS_00004273	LINC.XLOC_004199	10.9511	7.96957	8.26727	12.4699	16.1907	10.088	13.1038	9.34795	11.4334	3.11571	2.74421	9.30693	4.02515	0.871941	8.20111	7.0671	3.07446	4.83933
lncRNA04274	TCONS_00004274	LINC.XLOC_004200	2.50311	6.34614	4.79502	13.135	11.4491	9.45751	2.01597	1.28937	20.5801	1.3967	0.831579	0	3.4059	0	2.46033	0.619921	0	2.37865
lncRNA04275	TCONS_00004275	LINC.XLOC_004201	31.6018	44.8657	34.0612	41.5664	46.7216	53.5925	29.9035	39.0035	40.0169	11.4959	13.5547	16.201	17.4423	6.97553	23.9655	6.69514	6.85841	28.4618
lncRNA04278	TCONS_00004278	LINC.XLOC_004204	16.4267	14.4633	8.59796	14.4651	14.9185	18.4106	12.7678	18.5347	19.4368	5.69424	4.49053	7.81323	6.39896	1.91827	12.4839	8.30694	3.54745	20.8337
lncRNA04285	TCONS_00004285	LINC.XLOC_004211	66.8018	62.8711	50.4304	79.9737	90.2052	69.7333	63.503	84.1315	89.9428	22.7769	24.7811	28.1506	27.8664	27.2046	45.6528	29.2603	30.2716	68.2427
lncRNA04286	TCONS_00004286	LINC.XLOC_004212	11.8898	11.2164	11.2435	15.1302	17.1159	16.8974	9.91185	10.9597	22.8668	5.26448	3.65895	4.48112	5.57329	2.44144	7.92774	1.85976	5.32118	7.79213
lncRNA04287	TCONS_00004287	LINC.XLOC_004213	6.72711	14.6109	11.0781	13.6338	21.0479	18.5367	6.88789	10.6373	20.6754	4.83473	6.15369	4.13641	5.57329	1.04633	8.29223	2.85164	5.32118	5.16742
lncRNA04293	TCONS_00004293	LINC.XLOC_004219	1.56445	1.03309	0.826727	0.332531	1.50342	0.2522	0.503992	0.967029	1.23862	2.25621	1.08105	2.41291	0.722463	1.91827	3.00707	0.991873	0	0.0820225
lncRNA04295	TCONS_00004295	LINC.XLOC_004221	11.264	7.6744	9.25934	7.98074	12.2587	7.8182	11.0878	16.7618	7.33644	5.04961	5.98737	4.02151	4.12836	2.61582	8.5656	6.07522	5.55768	15.0101
lncRNA04296	TCONS_00004296	LINC.XLOC_004222	0	0.295169	0.165345	0.332531	0	0	0.67199	1.1282	0.381114	0	0.332632	0	0.412836	0	1.73134	1.48781	1.18248	0.574157
lncRNA04300	TCONS_00004300	LINC.XLOC_004226	34.4178	39.5527	43.4858	44.8917	34.0004	36.8212	45.6953	52.8643	38.683	25.5703	16.8811	27.3463	20.1258	20.7522	33.4423	44.5103	35.1198	41.7494
lncRNA04305	TCONS_00004305	LINC.XLOC_004230	23.3102	23.466	29.1008	32.4218	26.8303	27.3637	28.5596	34.0072	32.5852	16.2232	11.8084	8.50263	11.353	15.6949	15.0354	14.7541	17.8555	32.3169
lncRNA04304	TCONS_00004304	LINC.XLOC_004230	23.3102	23.466	29.1008	32.4218	26.8303	27.3637	28.5596	34.0072	32.5852	16.2232	11.8084	8.50263	11.353	15.6949	15.0354	14.7541	17.8555	32.3169
lncRNA04306	TCONS_00004306	LINC.XLOC_004231	3.75467	1.9186	1.48811	4.8217	5.20414	3.0264	2.35196	5.31866	3.5253	0.322315	1.58	0.919203	1.1353	0	1.1846	0.371952	2.01022	3.69101
lncRNA04313	TCONS_00004313	LINC.XLOC_004238	0.312889	1.03309	0.992073	0.498796	0.231295	0.3783	0.67199	0.967029	0.476392	2.04133	1.33053	0.459602	0.619254	1.39511	1.64022	3.34757	3.54745	1.31236
lncRNA04315	TCONS_00004315	LINC.XLOC_004240	1.25156	0.147585	1.98415	0.665062	0	1.0088	1.34398	0.483515	0	0	0.332632	0.689402	1.1353	0	1.00236	0.619921	0	1.64045
lncRNA04317	TCONS_00004317	LINC.XLOC_004242	0	1.03309	0.992073	0.831327	0.462591	2.1437	0.503992	0	2.1914	0	0.249474	1.72351	0.309627	0.348777	0.455617	0.867889	0	0.820225
lncRNA04321	TCONS_00004321	LINC.XLOC_004246	15.8009	17.415	19.5108	28.5977	29.6058	21.9414	21.3357	33.6848	21.914	12.4629	14.8021	7.46853	8.97918	3.48777	13.3951	14.1342	11.1154	28.2978
lncRNA04325	TCONS_00004325	LINC.XLOC_004250	40.832	37.6341	37.6988	40.5688	45.7965	37.9561	51.0712	62.8569	29.441	25.5703	15.9663	19.1884	13.4172	39.063	25.6968	33.8477	19.038	48.4753
lncRNA04326	TCONS_00004326	LINC.XLOC_004251	0.625778	4.13237	1.98415	2.49398	5.43544	4.0352	0.67199	0.161172	8.76562	0.214877	1.41368	1.60861	1.23851	4.18532	1.27573	1.61179	0.709491	0.492135
lncRNA04330	TCONS_00004330	LINC.XLOC_004255	1.72089	0.147585	0.165345	0	0.115648	0	0	0.161172	0.190557	1.50414	1.41368	0.459602	2.37381	0	2.46033	1.48781	2.71971	0.574157
lncRNA04336	TCONS_00004336	LINC.XLOC_004261	15.6445	24.2039	17.8573	18.788	20.1227	22.698	14.7838	14.989	20.199	6.4463	11.8916	11.2602	7.43105	7.32431	14.6709	8.30694	12.6526	15.3382
lncRNA04340	TCONS_00004340	LINC.XLOC_004265	5.00622	4.87029	7.44054	17.2916	13.4151	13.9971	1.00798	3.22343	20.0085	1.61158	3.65895	1.83841	4.74761	1.22072	3.73606	1.36383	4.1387	1.80449
lncRNA04341	TCONS_00004341	LINC.XLOC_004266	0.782223	0.885508	0.330691	0.831327	1.04083	0.6305	0.335995	0.483515	0	0.322315	0	0.459602	0.516045	4.5341	1.36685	1.11586	0	0.902247
lncRNA04342	TCONS_00004342	LINC.XLOC_004267	1.56445	2.65652	0.496036	5.65303	4.27896	3.4047	2.01597	2.90109	5.14504	4.1901	0.748421	1.3788	1.75455	1.56949	1.1846	3.47156	2.01022	2.21461
lncRNA04344	TCONS_00004344	LINC.XLOC_004269	51.3138	69.2172	57.2095	74.8195	78.6404	86.6307	43.0073	42.5493	87.8467	14.3967	17.7126	26.3122	27.144	5.9292	26.4258	4.7114	13.1256	31.1685
lncRNA04346	TCONS_00004346	LINC.XLOC_004271	68.2098	59.7718	67.4609	86.1255	91.5929	75.7861	77.2788	95.7359	96.8982	32.0166	27.9411	34.585	33.0269	36.2728	54.1273	35.7074	40.914	74.1483
lncRNA04348	TCONS_00004348	LINC.XLOC_004273	4.38045	5.90339	8.43262	10.9735	9.13616	9.20531	0.839987	2.2564	15.6257	0.322315	3.74211	3.90661	2.88985	0	2.82483	0.247968	0.827739	1.55843
lncRNA04353	TCONS_00004353	LINC.XLOC_004278	30.6631	23.9087	21.6603	38.5736	35.6195	31.0206	31.0795	50.6079	28.4883	18.4794	15.2179	11.2602	13.314	23.5424	25.7879	37.4432	27.3154	53.9708
lncRNA04354	TCONS_00004354	LINC.XLOC_004279	0.312889	0.295169	2.14949	2.32772	1.27212	2.0176	2.35196	1.1282	4.47809	0.429754	1.24737	1.60861	0.722463	0	0.0911234	1.98375	0.354745	0.65618
lncRNA04356	TCONS_00004356	LINC.XLOC_004281	4.53689	4.42754	4.46433	7.31568	9.02052	10.5924	1.51198	1.45054	15.2445	3.00828	2.07895	2.29801	3.09627	2.09266	5.55853	2.23171	2.24672	3.85506
lncRNA04357	TCONS_00004357	LINC.XLOC_004282	8.91734	7.82199	7.77124	12.6362	13.0682	12.4839	6.88789	8.54209	15.9115	7.73557	2.82737	3.79171	4.5412	0.174388	6.46976	2.85164	5.91242	5.16742
lncRNA04358	TCONS_00004358	LINC.XLOC_004283	3.44178	5.31305	4.46433	8.81207	5.89803	9.0792	0.839987	0.805858	12.1004	1.07438	3.16	4.25132	2.88985	1.04633	1.09348	0.247968	0.118248	0
lncRNA04360	TCONS_00004360	LINC.XLOC_004285	19.2427	14.4633	16.2039	14.9639	10.7552	13.9971	15.6238	16.2783	15.1493	21.2728	15.0516	15.2818	16.5134	19.1827	20.2294	17.4818	16.9095	14.6
lncRNA04361	TCONS_00004361	LINC.XLOC_004286	3.12889	6.34614	6.77916	6.15182	13.1838	9.33141	3.86394	2.90109	10.1948	1.28926	2.41158	5.63012	2.88985	0.174388	5.74077	1.11586	0	4.51124
lncRNA04362	TCONS_00004362	LINC.XLOC_004287	0.469334	0.442754	0.661382	1.16386	1.15648	1.1349	1.51198	0.322343	2.76307	0	0.41579	0.344701	0.516045	0	1.36685	0	0	0.820225
lncRNA04370	TCONS_00004370	LINC.XLOC_004295	17.6782	16.3819	24.4711	23.6097	23.8234	24.7156	28.8955	29.8167	23.5338	7.19837	7.06842	9.42183	6.39896	10.4633	21.2318	16.7379	13.3621	27.8056
lncRNA04374	TCONS_00004374	LINC.XLOC_004299	14.8622	16.8246	14.7157	19.9519	21.8574	19.7977	18.8157	22.2417	20.7707	6.23143	6.98526	10.1112	6.915	11.3352	13.9419	9.79475	9.93287	22.3921
lncRNA04375	TCONS_00004375	LINC.XLOC_004300	3.59822	2.80411	1.8188	0.166265	0.925181	0.8827	1.17598	0.967029	0.952784	4.61985	4.40737	3.67681	1.44493	3.66215	3.64494	1.48781	3.54745	4.18315
lncRNA04377	TCONS_00004377	LINC.XLOC_004302	7.66578	9.593	6.28313	10.3085	11.9117	13.7449	8.73586	7.25272	10.4806	3.00828	4.49053	1.72351	4.95403	4.35971	6.01414	2.23171	5.43943	4.92135
lncRNA04378	TCONS_00004378	LINC.XLOC_004303	76.5014	76.3013	80.5232	95.1039	94.5998	98.4842	74.0868	83.3257	96.6123	31.372	41.579	34.2403	30.9627	23.368	58.319	20.2094	38.549	50.2798
lncRNA04381	TCONS_00004381	LINC.XLOC_004306	12.2027	13.2826	11.2435	14.4651	11.2178	13.4927	15.4558	16.2783	11.7192	6.55374	5.57158	5.63012	4.74761	7.14992	9.56796	10.6626	8.15914	9.10449
lncRNA04398	TCONS_00004398	LINC.XLOC_004323	0.938667	0.295169	0.496036	0.831327	1.85036	0.7566	0.167997	1.45054	1.14334	1.18182	1.33053	1.95331	0.722463	0	1.45797	1.98375	4.02045	1.39438
lncRNA04405	TCONS_00004405	LINC.XLOC_004330	0.312889	0.442754	0.826727	0.665062	0.115648	1.7654	0.503992	0.967029	4.09697	0.752069	0.249474	0.574502	1.96097	0	0.0911234	1.23984	1.30073	0.574157
lncRNA04410	TCONS_00004410	LINC.XLOC_004335	11.264	14.906	12.7316	13.135	14.3403	15.0059	11.4238	11.4432	15.9115	7.62813	9.23053	9.07713	5.6765	4.5341	8.10998	8.43092	8.39564	10.4169
lncRNA04411	TCONS_00004411	LINC.XLOC_004336	7.04	10.4785	7.93658	15.629	9.7144	13.7449	12.2638	12.249	11.3381	7.73557	4.82316	4.25132	4.95403	0.871941	6.10527	3.0996	8.04089	13.1236
lncRNA04412	TCONS_00004412	LINC.XLOC_004337	26.4391	22.4329	20.0068	25.7711	31.9187	32.2816	35.2795	35.9412	27.0591	11.281	13.5547	9.99634	10.6305	15.3462	23.0542	16.3659	8.15914	32.727
lncRNA04419	TCONS_00004419	LINC.XLOC_004344	8.60445	9.29783	8.76331	9.47713	13.5308	11.349	17.9757	19.9853	12.4815	5.47936	6.32	3.44701	4.02515	14.4742	9.93245	7.0671	9.45987	13.0416
lncRNA04421	TCONS_00004421	LINC.XLOC_004346	16.5831	16.5295	19.3454	22.2796	19.8914	21.3109	15.4558	20.3076	26.4874	6.01655	10.1453	8.15793	9.80486	4.01093	14.3975	10.0427	10.4059	12.2213
lncRNA04423	TCONS_00004423	LINC.XLOC_004348	1.87733	3.24686	2.14949	4.65543	5.55109	4.9179	1.84797	1.77289	9.14673	0.752069	0.914737	2.87251	1.03209	1.04633	1.09348	1.73578	0.591242	0.164045
lncRNA04424	TCONS_00004424	LINC.XLOC_004349	30.0373	22.4329	20.8335	25.9374	20.9322	20.3021	24.8636	24.4981	19.6274	13.6447	11.06	11.9496	8.46314	7.84747	15.5821	9.54678	15.727	19.4393
lncRNA04425	TCONS_00004425	LINC.XLOC_004350	23.3102	29.3693	19.5108	35.082	34.3473	32.5338	43.8473	51.5749	32.7758	17.2976	18.8768	14.5924	14.6557	21.4498	27.6104	39.9229	21.9942	47.2449
lncRNA04427	TCONS_00004427	LINC.XLOC_004352	0.156445	0.295169	0.826727	0.332531	0.115648	0.5044	0.67199	0.483515	0.857506	0.107438	0.332632	1.60861	1.23851	0	0.27337	0.743905	2.60147	0.574157
lncRNA04430	TCONS_00004430	LINC.XLOC_004355	0.938667	1.62343	1.32276	2.16145	3.58508	2.0176	0	0.322343	3.81114	1.3967	0.997895	2.87251	0.516045	0.174388	1.1846	1.11586	4.25694	1.06629
lncRNA04439	TCONS_00004439	LINC.XLOC_004364	0.156445	0.442754	0	0.166265	0	1.0088	0.503992	0.483515	0	0.752069	0.332632	0	0.309627	2.61582	0.54674	1.85976	0	0.32809
lncRNA04440	TCONS_00004440	LINC.XLOC_004365	0.469334	0.590339	0.496036	0.997593	1.61907	1.261	0.167997	0.805858	3.90642	0.322315	0.665263	0.919203	0.619254	0.523165	1.27573	0	0	0.246067
lncRNA04449	TCONS_00004449	LINC.XLOC_004374	1.87733	1.03309	1.32276	2.32772	3.00684	2.6481	2.35196	1.77289	5.62143	0.107438	0	0.804303	0.928881	0.348777	2.09584	0.991873	0.945987	0.32809
lncRNA04453	TCONS_00004453	LINC.XLOC_004378	14.08	18.1529	11.7395	16.9591	22.2043	17.1496	18.4797	19.5018	18.1029	8.05788	7.06842	10.1112	6.60538	8.8938	13.4863	15.746	16.2	19.3573
lncRNA04457	TCONS_00004457	LINC.XLOC_004382	0.625778	1.47585	0.330691	1.66265	0.231295	1.0088	1.84797	1.1282	0.285835	0.966946	1.58	0	1.23851	0.871941	0.637864	0.619921	0.236497	0.164045
lncRNA04461	TCONS_00004461	LINC.XLOC_004386	14.8622	19.186	18.188	15.629	16.3063	13.7449	16.1277	12.249	14.2918	43.5126	50.7263	38.9512	18.4744	27.2046	24.5122	28.1444	31.4541	10.7449
lncRNA04463	TCONS_00004463	LINC.XLOC_004388	14.3929	17.5626	13.7237	20.7832	26.0207	21.0587	19.8237	28.5274	16.0068	8.48763	12.4737	11.8347	8.15351	5.9292	9.47683	9.54678	10.6424	26.4933
lncRNA04464	TCONS_00004464	LINC.XLOC_004389	1.87733	3.54203	2.14949	6.15182	2.6599	7.0616	2.85596	1.1282	7.0506	1.50414	0.831579	1.0341	1.85776	0.348777	1.36685	0.123984	1.65548	2.5427
lncRNA04470	TCONS_00004470	LINC.XLOC_004395	0.469334	0	0.826727	5.15423	2.19731	1.7654	0.167997	0	9.62312	0	0	1.149	0.722463	0	0.911234	0	0	0
lncRNA04472	TCONS_00004472	LINC.XLOC_004397	0.625778	0.442754	0.165345	1.33012	0.578238	1.261	0.839987	1.28937	1.14334	1.18182	0.997895	0	0.309627	0	0.54674	1.11586	1.41898	2.21461
lncRNA04474	TCONS_00004474	LINC.XLOC_004399	1.408	0	0.496036	0.665062	0	0.1261	0.167997	0.644686	0.476392	0.966946	0.665263	2.64271	0.309627	0	0.182247	0.743905	2.01022	0
lncRNA04480	TCONS_00004480	LINC.XLOC_004405	14.3929	12.1019	10.0861	13.3012	14.3403	10.9707	10.4158	11.9267	14.4823	7.19837	5.57158	3.33211	4.23157	7.67308	9.38571	4.21546	3.19271	5.49551
lncRNA04481	TCONS_00004481	LINC.XLOC_004406	20.4942	20.2191	15.2118	24.7736	24.1704	22.9502	16.9677	23.6922	23.0574	8.80995	5.98737	6.54932	7.43105	2.9646	9.93245	2.60367	8.15914	18.7011
lncRNA04483	TCONS_00004483	LINC.XLOC_004408	11.264	9.00266	7.44054	8.81207	12.9525	8.5748	11.5918	11.4432	9.62312	4.83473	5.15579	1.3788	4.74761	6.62675	5.55853	3.71952	1.30073	9.35056
lncRNA04484	TCONS_00004484	LINC.XLOC_004409	1.56445	0.885508	1.15742	0.665062	0.115648	0.5044	1.00798	1.61172	0.381114	1.93389	2.07895	2.87251	2.88985	0	1.5491	2.72765	0.591242	0.246067
lncRNA04487	TCONS_00004487	LINC.XLOC_004412	0.625778	1.62343	0	3.65784	1.04083	1.8915	1.51198	0.483515	5.52615	0.966946	0.665263	0	1.03209	0	0.182247	0	0.945987	0.246067
lncRNA04490	TCONS_00004490	LINC.XLOC_004415	1.25156	0.147585	1.15742	0.997593	1.04083	1.5132	0.335995	0.644686	0.571671	1.28926	0.582105	0.344701	1.34172	0.174388	1.5491	1.98375	2.83796	0.738202
lncRNA04493	TCONS_00004493	LINC.XLOC_004418	9.69956	9.00266	10.4168	8.31327	12.2587	10.5924	11.4238	11.1208	7.43172	5.04961	7.48421	4.48112	3.71552	6.10359	6.65201	13.1423	6.97666	9.18652
lncRNA04494	TCONS_00004494	LINC.XLOC_004419	1.09511	1.9186	2.48018	3.99037	3.58508	2.1437	1.51198	0.805858	3.90642	0.322315	2.74421	0.459602	0.722463	2.9646	2.55145	1.85976	0.354745	0.98427
lncRNA04495	TCONS_00004495	LINC.XLOC_004420	25.9698	25.8273	20.6682	22.7784	28.4493	20.8065	26.2076	32.3955	23.0574	48.9919	35.1758	28.1506	23.0156	14.1255	31.9843	18.2257	23.7679	28.2157
lncRNA04497	TCONS_00004497	LINC.XLOC_004422	1.72089	5.60822	2.64553	6.31809	6.24497	6.1789	1.51198	2.41757	6.1931	1.18182	1.66316	2.98741	1.75455	0.697553	2.7337	0.371952	0	0.574157
lncRNA04498	TCONS_00004498	LINC.XLOC_004423	1.09511	2.21377	1.65345	2.82651	2.19731	2.522	0.839987	1.28937	4.95448	0.64463	0.665263	0.1149	1.44493	1.91827	2.55145	3.34757	1.18248	2.95281
lncRNA04499	TCONS_00004499	LINC.XLOC_004424	19.2427	17.5626	16.6999	27.1013	29.1432	27.8681	28.2236	36.5859	27.5355	11.3885	12.2242	9.88144	8.97918	12.556	21.2318	24.1769	18.9197	29.282
lncRNA04502	TCONS_00004502	LINC.XLOC_004427	9.23023	6.64131	5.95244	7.14942	10.177	7.566	8.39987	19.0182	11.0523	3.76034	2.66105	4.48112	3.92194	7.14992	9.84133	5.20733	3.4292	11.4831
lncRNA04503	TCONS_00004503	LINC.XLOC_004428	20.8071	22.8756	14.2197	24.1085	20.354	21.0587	31.7515	29.9779	22.9621	15.0414	19.4589	23.7844	9.59844	24.0656	21.3229	34.8395	12.8891	42.4876
lncRNA04504	TCONS_00004504	LINC.XLOC_004429	10.7947	12.8399	11.4088	14.9639	17.0002	11.7273	14.2798	12.0879	18.2935	6.76862	5.90421	2.41291	4.74761	0.523165	13.0306	2.72765	3.31096	6.72584
lncRNA04506	TCONS_00004506	LINC.XLOC_004431	12.3591	9.00266	9.92073	9.1446	8.78922	9.58361	11.9278	12.5714	7.71755	14.8265	11.8084	11.0304	10.5273	4.70848	8.29223	10.1667	8.98688	9.59663
lncRNA04508	TCONS_00004508	LINC.XLOC_004433	23.1538	25.237	23.1484	27.9326	32.8439	33.5426	18.9837	21.597	32.0136	10.7438	11.5589	7.69833	7.63747	5.9292	17.4046	6.07522	2.60147	17.9629
lncRNA04511	TCONS_00004511	LINC.XLOC_004436	0.312889	2.21377	3.47225	2.99278	2.54425	4.4135	0.503992	1.93406	2.47724	0.64463	0.831579	0	0.722463	0	1.82247	0.247968	0	1.55843
lncRNA04515	TCONS_00004515	LINC.XLOC_004440	0.625778	0.590339	1.8188	1.16386	0.231295	0.6305	1.84797	0.644686	1.42918	0.322315	0.249474	1.149	0.412836	0	0.728987	0	1.30073	0
lncRNA04516	TCONS_00004516	LINC.XLOC_004441	10.0124	6.78889	7.93658	8.6458	8.55793	7.0616	9.23986	13.0549	6.66949	5.90911	4.98947	7.23873	3.4059	7.14992	12.6662	16.2419	3.78395	19.6034
lncRNA04518	TCONS_00004518	LINC.XLOC_004443	0.469334	0.737923	1.48811	0.498796	0.693886	0.6305	0.839987	0.967029	0.952784	0.752069	0.748421	0	0.722463	0	2.36921	0.495937	2.48322	0.65618
lncRNA04521	TCONS_00004521	LINC.XLOC_004446	7.04	10.7737	7.10985	14.1326	12.7212	12.3578	7.72788	6.28569	15.8162	1.3967	3.90842	3.10231	4.64441	1.22072	3.18932	0.867889	7.3314	2.87079
lncRNA04522	TCONS_00004522	LINC.XLOC_004447	0.156445	0.737923	0	0.332531	1.15648	1.7654	0.167997	0.483515	6.28838	0.537192	0	0	0.825672	0	0.364494	0.247968	0	1.4764
lncRNA04524	TCONS_00004524	LINC.XLOC_004449	28.16	24.9418	15.5425	33.2531	27.8711	32.9121	28.2236	24.4981	26.5827	12.3554	12.9726	10.8006	12.4883	8.8938	13.7596	6.57116	10.5241	28.1337
lncRNA04528	TCONS_00004528	LINC.XLOC_004453	8.448	10.4785	5.95244	12.8024	12.9525	11.0968	11.5918	15.4725	9.24201	7.09093	6.73579	3.56191	3.50911	9.41697	10.5703	7.68702	10.1694	13.6157
lncRNA04529	TCONS_00004529	LINC.XLOC_004454	5.00622	6.05097	3.96829	5.15423	5.78238	4.7918	5.54391	4.35163	5.04976	1.50414	1.24737	1.2639	1.1353	1.22072	3.0982	0.991873	0.118248	3.03483
lncRNA04530	TCONS_00004530	LINC.XLOC_004455	1.09511	1.62343	3.30691	4.3229	3.12249	4.5396	2.35196	3.06226	6.86005	1.18182	0.332632	1.49371	1.85776	0.871941	2.55145	0.123984	0.472994	1.55843
lncRNA04531	TCONS_00004531	LINC.XLOC_004456	5.31911	9.74059	5.78709	9.6434	7.5171	10.3402	6.2159	6.7692	12.672	3.43803	3.49263	3.10231	2.88985	0.174388	5.01179	1.36383	5.08468	5.8236
lncRNA04532	TCONS_00004532	LINC.XLOC_004457	11.8898	8.85508	7.60589	13.3012	11.4491	9.58361	7.89588	12.8937	13.5295	1.82645	5.48842	1.83841	2.78664	1.56949	7.83661	0.619921	0.118248	4.92135
lncRNA04533	TCONS_00004533	LINC.XLOC_004458	31.1325	34.9776	28.1087	36.9109	42.2114	38.0822	29.3995	33.2013	46.5912	8.59507	11.8084	8.27283	13.7268	17.6132	18.6803	13.3903	10.8789	29.4461
lncRNA04535	TCONS_00004535	LINC.XLOC_004460	12.5156	14.4633	14.2197	16.9591	19.0819	11.349	18.3117	16.7618	23.3432	6.87606	6.81895	3.44701	5.57329	3.48777	7.0165	6.07522	5.55768	16.0764
lncRNA04536	TCONS_00004536	LINC.XLOC_004461	0.938667	0.885508	0.826727	1.99519	2.6599	1.261	0.167997	0.322343	4.28753	0	0.498947	0	1.23851	0	1.09348	0	1.65548	0.492135
lncRNA04537	TCONS_00004537	LINC.XLOC_004462	31.4453	30.55	29.1008	35.9133	33.3065	39.3432	40.8234	33.846	43.447	18.9092	13.1389	13.788	11.1466	14.2998	22.9631	31.616	12.4161	26.0011
lncRNA04542	TCONS_00004542	LINC.XLOC_004467	1.87733	1.18068	1.98415	0	0	0	0	0	0.0952784	5.15704	2.32842	3.10231	0.103209	0.697553	0	0	0.118248	0.164045
lncRNA04543	TCONS_00004543	LINC.XLOC_004468	6.41422	7.08406	7.60589	11.9711	16.7689	14.2493	4.36793	5.47983	20.2943	2.25621	6.90211	0.804303	3.71552	1.91827	5.01179	2.85164	4.72994	1.80449
lncRNA04544	TCONS_00004544	LINC.XLOC_004469	38.7982	34.5348	25.7939	39.0724	44.293	37.7039	51.4072	58.8276	41.732	16.3306	16.2158	25.9675	14.6557	29.1228	34.0801	27.4005	45.7621	39.1247
lncRNA04546	TCONS_00004546	LINC.XLOC_004471	11.1076	13.873	12.5663	14.4651	17.0002	15.132	10.5838	14.1831	17.1501	7.30581	7.23474	5.63012	5.26366	1.39511	8.74785	3.0996	12.1796	11.073
lncRNA04547	TCONS_00004547	LINC.XLOC_004472	0	0.295169	1.48811	1.49639	0.346943	1.261	0	0.483515	1.52445	0.107438	1.08105	0.919203	0.309627	0	0.364494	0	0	0.574157
lncRNA04548	TCONS_00004548	LINC.XLOC_004473	8.448	9.74059	4.79502	8.14701	11.7961	12.3578	11.2558	13.6996	9.14673	7.52069	2.82737	8.04303	3.71552	5.23165	4.10055	8.80287	2.36497	11.9753
lncRNA04549	TCONS_00004549	LINC.XLOC_004474	0.469334	0.147585	2.81087	1.16386	0.462591	1.1349	0	0.483515	0.285835	0.322315	1.08105	0.344701	0.928881	0	0.455617	1.73578	1.53723	0.164045
lncRNA04556	TCONS_00004556	LINC.XLOC_004481	40.9885	39.2575	30.7543	46.2218	54.7013	43.5045	40.4874	45.6115	49.5448	22.5621	21.7042	11.2602	21.0546	15.3462	30.4352	23.061	27.1971	44.3742
lncRNA04557	TCONS_00004557	LINC.XLOC_004482	30.976	26.2701	19.0147	23.2772	23.1295	26.1027	20.4957	32.2343	31.5372	11.0662	8.06632	10.4559	6.81179	14.1255	17.2223	12.1504	23.5314	19.0292
lncRNA04558	TCONS_00004558	LINC.XLOC_004483	9.54311	10.3309	12.0702	10.9735	10.5239	11.349	7.39188	6.93038	6.09782	17.9422	12.3905	10.9155	14.0364	4.5341	9.47683	6.07522	15.0176	6.72584
lncRNA04559	TCONS_00004559	LINC.XLOC_004484	16.5831	19.186	22.983	13.135	15.4968	16.393	14.2798	14.5054	16.2926	21.3802	23.0347	16.3159	19.8161	12.556	18.9537	11.7785	7.92264	9.35056
lncRNA04560	TCONS_00004560	LINC.XLOC_004485	0.625778	0	0	0.665062	0.346943	0.1261	0.335995	0.805858	0.0952784	1.71901	1.08105	0.229801	0.309627	0	0.364494	1.11586	0.945987	0
lncRNA04562	TCONS_00004562	LINC.XLOC_004487	22.6845	21.2522	25.4632	28.0989	28.218	35.9385	23.8556	23.0475	28.5835	6.4463	6.65263	13.0986	10.3209	4.35971	17.3134	6.81913	17.619	21.6539
lncRNA04563	TCONS_00004563	LINC.XLOC_004488	1.87733	1.18068	1.8188	5.81929	4.97285	3.0264	1.84797	1.1282	8.28922	2.47108	0.748421	0	0.619254	1.74388	2.09584	0.743905	0.472994	1.06629
lncRNA04569	TCONS_00004569	LINC.XLOC_004494	20.6507	21.1046	15.7078	24.1085	22.8982	19.1672	20.9997	18.5347	27.1544	10.7438	10.8937	6.43442	7.12142	8.54503	17.3134	10.4147	17.7373	33.2191
lncRNA04572	TCONS_00004572	LINC.XLOC_004497	0	0	0	0.332531	0	0.1261	0	0	0.0952784	0.322315	0	0	0.722463	1.22072	0.182247	1.61179	1.30073	0.0820225
lncRNA04573	TCONS_00004573	LINC.XLOC_004498	15.0187	15.2012	12.2356	16.7928	15.6124	13.3666	13.7758	19.6629	15.1493	6.76862	9.97895	3.67681	8.15351	7.14992	9.56796	13.0183	8.27739	17.4708
lncRNA04574	TCONS_00004574	LINC.XLOC_004499	10.3253	12.3971	12.8969	15.629	13.6464	14.3754	12.7678	12.4102	10.5759	4.1901	9.31369	2.29801	6.19254	1.74388	8.65672	6.19921	7.09491	10.0067
lncRNA04577	TCONS_00004577	LINC.XLOC_004502	18.9298	17.5626	14.0544	22.7784	19.8914	19.9238	17.9757	21.4358	17.3407	10.3141	8.39895	7.81323	4.95403	1.39511	11.6638	7.0671	8.15914	12.0573
lncRNA04580	TCONS_00004580	LINC.XLOC_004505	0.469334	0.590339	3.96829	2.66025	0.693886	1.261	0.839987	1.77289	0.666949	0.429754	1.66316	0.689402	0.825672	0	1.45797	1.61179	1.18248	2.70674
lncRNA04588	TCONS_00004588	LINC.XLOC_004513	39.8933	36.0107	30.5889	52.8724	52.9666	43.0001	44.0153	47.2233	46.21	21.4877	20.1242	16.7755	14.8621	12.7303	28.3394	16.8618	23.8862	36.9921
lncRNA04589	TCONS_00004589	LINC.XLOC_004514	9.69956	15.644	14.0544	14.1326	22.4356	11.6012	8.90386	9.83146	16.9596	5.04961	8.39895	4.48112	6.81179	3.66215	7.92774	5.08335	7.44965	8.61236
lncRNA04590	TCONS_00004590	LINC.XLOC_004515	4.06756	6.93648	7.93658	7.31568	5.66673	7.1877	0.503992	1.1282	9.52784	3.54547	2.66105	2.29801	2.68343	1.39511	2.64258	1.48781	0	3.36292
lncRNA04592	TCONS_00004592	LINC.XLOC_004517	0.782223	0.147585	0.826727	0.332531	1.04083	0.7566	0.67199	1.28937	5.43087	0.537192	1.82947	1.149	0.412836	0	0.820111	2.72765	5.20293	0.574157
lncRNA04593	TCONS_00004593	LINC.XLOC_004518	19.8685	16.6771	15.5425	19.6193	12.3743	13.871	12.7678	12.8937	17.5312	10.2066	5.98737	4.13641	4.85082	5.05726	7.38099	3.96749	7.68615	13.6157
lncRNA04594	TCONS_00004594	LINC.XLOC_004519	0.625778	1.03309	1.65345	2.32772	0.578238	2.0176	1.17598	1.61172	2.38196	1.50414	0.748421	0	0.928881	1.56949	0.455617	2.23171	1.06424	1.14831
lncRNA04598	TCONS_00004598	LINC.XLOC_004523	29.0987	24.6466	21.1642	28.7639	40.1297	27.2376	32.2555	38.8423	31.6324	11.3885	22.3695	7.00893	12.4883	10.6377	17.3134	35.0875	26.1329	34.1213
lncRNA04600	TCONS_00004600	LINC.XLOC_004525	1.87733	1.32826	1.65345	0.665062	0.346943	0.6305	0.167997	0.161172	0.476392	2.7934	2.66105	4.82582	1.34172	4.35971	2.00471	1.73578	1.30073	0.98427
lncRNA04602	TCONS_00004602	LINC.XLOC_004527	6.88356	8.11716	8.59796	10.4747	9.02052	5.9267	5.87991	7.25272	7.33644	6.33887	8.64842	7.58343	5.36687	6.10359	7.10762	5.82725	12.5343	9.67865
lncRNA04604	TCONS_00004604	LINC.XLOC_004529	15.6445	12.9874	11.2435	10.641	16.7689	15.132	13.4398	19.1794	11.1476	4.61985	6.90211	10.8006	7.22463	7.84747	17.8602	15.1261	10.1694	14.764
lncRNA04605	TCONS_00004605	LINC.XLOC_004530	0	0	0.661382	0	0.231295	0.5044	0.335995	0.322343	0	0.752069	0.498947	1.3788	0.516045	1.04633	0	0.495937	1.06424	0.0820225
lncRNA04608	TCONS_00004608	LINC.XLOC_004531	0	0.147585	0.496036	0	0.462591	0.3783	0.839987	0.322343	0.190557	0.537192	0	1.149	0.412836	8.19625	0.0911234	0.867889	5.20293	0.0820225
lncRNA04607	TCONS_00004607	LINC.XLOC_004531	0	0.147585	0.496036	0	0.462591	0.3783	0.839987	0.322343	0.190557	0.537192	0	1.149	0.412836	8.19625	0.0911234	0.867889	5.20293	0.0820225
lncRNA04606	TCONS_00004606	LINC.XLOC_004531	0	0.147585	0.496036	0	0.462591	0.3783	0.839987	0.322343	0.190557	0.537192	0	1.149	0.412836	8.19625	0.0911234	0.867889	5.20293	0.0820225
lncRNA04609	TCONS_00004609	LINC.XLOC_004532	7.50934	14.3157	10.7475	13.6338	12.9525	16.2669	6.88789	11.1208	15.1493	2.36364	2.91053	5.05562	7.12142	6.62675	8.83897	2.3557	5.08468	9.10449
lncRNA04614	TCONS_00004614	LINC.XLOC_004537	0.469334	2.65652	3.30691	6.15182	6.70756	4.6657	0.335995	0.161172	6.57421	0.429754	1.49684	0.229801	0.928881	0	1.09348	0.619921	0	0.164045
lncRNA04616	TCONS_00004616	LINC.XLOC_004539	1.408	1.18068	1.32276	0.498796	1.04083	1.6393	0	0.644686	1.42918	1.07438	1.91263	0	0.825672	0	3.18932	0.991873	1.18248	0
lncRNA04617	TCONS_00004617	LINC.XLOC_004540	2.03378	2.50894	0	1.49639	0.925181	0.8827	1.00798	1.1282	1.14334	0.752069	1.08105	0	0.206418	0	0.27337	0	0.709491	1.39438
lncRNA04623	TCONS_00004623	LINC.XLOC_004546	3.28533	5.01788	2.97622	2.66025	4.51026	3.4047	31.0795	12.249	5.43087	6.23143	5.23895	2.29801	4.5412	27.379	11.2082	41.5347	24.5957	8.12022
lncRNA04626	TCONS_00004626	LINC.XLOC_004548	0	1.03309	2.97622	1.33012	1.27212	1.8915	1.51198	1.77289	2.85835	2.68596	0.748421	2.75761	1.96097	9.59136	2.27808	8.92686	13.4803	0.65618
lncRNA04625	TCONS_00004625	LINC.XLOC_004548	0	1.03309	2.97622	1.33012	1.27212	1.8915	1.51198	1.77289	2.85835	2.68596	0.748421	2.75761	1.96097	9.59136	2.27808	8.92686	13.4803	0.65618
lncRNA04634	TCONS_00004634	LINC.XLOC_004556	1.25156	0.737923	0.496036	1.82892	3.70072	2.6481	0	0.161172	5.04976	0	0.166316	0	0.412836	0	0.27337	0	0	0
lncRNA04644	TCONS_00004644	LINC.XLOC_004566	17.2089	13.873	13.393	13.8	14.8029	14.2493	17.1357	18.8571	14.387	4.94217	5.32211	7.92813	5.57329	5.9292	10.2058	7.56303	8.98688	12.0573
lncRNA04645	TCONS_00004645	LINC.XLOC_004567	0.938667	1.47585	2.64553	1.66265	2.08166	3.6569	1.00798	0.967029	5.04976	1.61158	2.16211	2.06821	1.96097	1.22072	1.36685	0	0	1.23034
lncRNA04646	TCONS_00004646	LINC.XLOC_004568	10.9511	12.9874	18.3533	17.9567	18.2723	19.5455	18.3117	20.1464	9.7184	7.95044	7.06842	4.48112	7.43105	7.4987	10.7526	8.55491	18.4468	19.6854
lncRNA04647	TCONS_00004647	LINC.XLOC_004569	12.5156	17.2674	11.7395	22.7784	15.0342	22.0675	11.5918	7.8974	23.0574	5.5868	9.06421	3.79171	5.7797	1.56949	9.65908	0.495937	12.4161	8.28427
lncRNA04648	TCONS_00004648	LINC.XLOC_004570	15.0187	14.3157	12.5663	11.4723	10.7552	12.1056	10.5838	8.05858	15.054	44.6944	32.0158	33.0913	27.0408	57.3737	26.8814	39.7989	27.5519	6.23371
lncRNA04649	TCONS_00004649	LINC.XLOC_004571	6.88356	5.16546	5.12571	6.65062	5.66673	6.9355	3.86394	3.06226	7.62227	1.3967	1.49684	1.95331	2.88985	0	1.36685	2.3557	0	1.96854
lncRNA04652	TCONS_00004652	LINC.XLOC_004574	4.06756	9.00266	4.46433	7.48195	9.48311	6.0528	1.34398	0.805858	6.47893	4.29754	4.1579	3.10231	2.37381	0	4.19168	0.371952	0	0.410112
lncRNA04661	TCONS_00004661	LINC.XLOC_004583	1.408	0.885508	0.330691	0.665062	0.346943	1.6393	1.00798	1.28937	0.666949	1.93389	0.41579	0.344701	0.309627	0	1.09348	1.48781	4.25694	0.32809
lncRNA04663	TCONS_00004663	LINC.XLOC_004585	24.8747	25.5321	21.4949	23.9422	30.4153	23.7068	30.0715	26.9156	27.0591	7.73557	14.5526	7.92813	7.63747	6.27798	13.2129	13.2663	15.8453	22.7202
lncRNA04664	TCONS_00004664	LINC.XLOC_004586	0.782223	0.442754	0.165345	0.997593	0.578238	0.6305	0.839987	0.805858	1.3339	0.322315	0.831579	1.3788	1.1353	1.74388	0.182247	0.371952	0	0.492135
lncRNA04667	TCONS_00004667	LINC.XLOC_004589	1.72089	4.27995	5.95244	2.49398	2.54425	3.2786	1.84797	2.90109	5.71671	1.61158	0.914737	1.2639	0.825672	2.44144	2.27808	0.867889	0	1.06629
lncRNA04668	TCONS_00004668	LINC.XLOC_004590	4.06756	4.87029	7.2752	8.47954	5.78238	10.5924	1.84797	2.73992	9.24201	2.04133	1.58	5.74502	2.58023	0.174388	2.46033	0.371952	0.945987	0.738202
lncRNA04671	TCONS_00004671	LINC.XLOC_004593	7.19645	9.74059	6.77916	11.4723	12.8369	13.871	5.71191	3.06226	13.0531	3.22315	4.1579	3.79171	3.61232	1.56949	4.19168	3.0996	4.02045	6.80786
lncRNA04673	TCONS_00004673	LINC.XLOC_004595	6.41422	7.96957	5.29105	14.7976	12.6056	8.5748	3.02395	2.41757	14.6729	1.71901	6.90211	0.804303	3.50911	6.27798	5.01179	0	3.07446	3.36292
lncRNA04676	TCONS_00004676	LINC.XLOC_004598	17.9911	22.1377	17.1959	26.2699	25.0955	23.8329	19.8237	21.597	27.726	6.9835	12.1411	9.07713	7.84388	0.523165	12.7573	6.69514	15.0176	14.1899
lncRNA04684	TCONS_00004684	LINC.XLOC_004606	8.448	14.7585	17.5266	15.629	16.422	18.4106	2.85596	3.86812	22.2952	11.3885	8.64842	8.96223	9.70165	11.684	11.3904	6.44718	8.98688	7.46404
lncRNA04685	TCONS_00004685	LINC.XLOC_004607	0.312889	0.147585	0.661382	0	0	0.5044	0.167997	0	3.14419	0.429754	0.914737	0.459602	1.03209	0	0.27337	0.123984	1.18248	0.246067
lncRNA04686	TCONS_00004686	LINC.XLOC_004608	77.5965	73.6447	65.4768	80.4725	94.8311	89.531	94.4145	98.637	82.13	37.9258	38.3358	31.3678	29.0017	50.747	65.6088	55.1729	61.0162	82.5146
lncRNA04697	TCONS_00004697	LINC.XLOC_004619	12.3591	15.9391	8.92865	15.1302	14.5716	15.2581	6.7199	10.6373	12.0051	3.65291	8.31579	5.97482	3.71552	5.05726	6.74313	5.57929	9.69637	8.36629
lncRNA04698	TCONS_00004698	LINC.XLOC_004620	12.8284	11.2164	8.43262	13.9663	14.3403	17.1496	10.9198	19.6629	14.8634	5.15704	6.40316	6.08972	7.74068	3.66215	9.65908	5.33132	11.3518	14.518
lncRNA04700	TCONS_00004700	LINC.XLOC_004622	0.938667	0	1.98415	0.665062	0.809534	1.1349	0.503992	0.644686	1.61973	0.107438	0.41579	0.919203	0.722463	1.56949	0.455617	0.991873	1.41898	1.55843
lncRNA04701	TCONS_00004701	LINC.XLOC_004623	27.3778	22.8756	23.3137	23.4434	31.2249	33.1643	26.3756	37.8753	27.4402	7.52069	11.4758	11.49	9.08239	8.37064	18.1336	7.68702	9.93287	21.9
lncRNA04704	TCONS_00004704	LINC.XLOC_004626	19.0862	19.4812	15.2118	21.947	24.1704	22.5719	20.1597	26.9156	20.866	7.95044	14.7189	3.90661	8.0503	13.4279	16.8578	23.9289	7.5679	29.118
lncRNA04707	TCONS_00004707	LINC.XLOC_004629	10.6382	7.82199	9.75538	14.1326	12.0274	9.70971	9.91185	12.249	13.8154	9.34714	6.56947	4.82582	7.43105	1.74388	10.8437	7.811	5.91242	8.12022
lncRNA04710	TCONS_00004710	LINC.XLOC_004632	19.3991	23.0232	18.684	26.1037	25.5581	27.1115	30.2395	26.7545	32.2994	8.91739	9.48	11.8347	8.0503	13.6023	16.4022	11.6545	14.0716	27.9697
lncRNA04712	TCONS_00004712	LINC.XLOC_004634	11.8898	14.3157	11.2435	23.4434	19.0819	22.698	21.3357	19.9853	15.8162	9.13226	5.48842	9.53673	7.84388	12.2072	13.4863	16.1179	17.5008	26.9034
lncRNA04713	TCONS_00004713	LINC.XLOC_004635	6.57067	8.26474	4.46433	9.1446	10.177	10.088	5.87991	7.73623	11.2429	1.07438	2.66105	1.2639	1.96097	3.31338	4.55617	2.23171	0.945987	3.2809
lncRNA04717	TCONS_00004717	LINC.XLOC_004639	0.625778	0.590339	0	1.49639	1.15648	0.8827	2.18397	0.322343	0.571671	2.68596	2.49474	1.3788	2.16739	1.22072	3.0982	3.71952	5.67592	1.72247
lncRNA04728	TCONS_00004728	LINC.XLOC_004650	24.2489	19.3336	21.9909	25.4386	29.4901	29.2552	19.6557	30.1391	25.5346	8.70251	13.7211	11.1453	7.53426	1.91827	14.5797	9.54678	9.45987	26.1652
lncRNA04729	TCONS_00004729	LINC.XLOC_004651	6.88356	7.08406	7.60589	11.8048	12.6056	11.7273	8.90386	12.249	12.0051	3.00828	6.90211	0.919203	6.60538	1.91827	7.47212	2.47968	5.32118	6.39775
lncRNA04730	TCONS_00004730	LINC.XLOC_004652	1.09511	0.295169	0	0.498796	0.115648	0.6305	0.335995	0	1.3339	0.966946	0.249474	0	0.412836	0	0	0.743905	0	1.23034
lncRNA04734	TCONS_00004734	LINC.XLOC_004656	48.8107	35.5679	42.3284	56.1977	57.0143	50.0617	54.7671	65.9192	45.6384	23.6364	23.3674	29.7592	21.3643	25.1119	41.7345	49.5937	43.0424	76.1989
lncRNA04738	TCONS_00004738	LINC.XLOC_004660	1.09511	1.18068	3.47225	0.831327	0	0.3783	1.00798	0.644686	0.666949	1.93389	2.32842	1.60861	4.74761	5.40604	2.82483	3.0996	4.61169	1.23034
lncRNA04739	TCONS_00004739	LINC.XLOC_004661	2.03378	1.32826	1.65345	2.32772	1.85036	1.261	1.00798	2.41757	1.71501	2.14877	4.40737	1.83841	2.37381	0	3.18932	9.29881	2.71971	4.51124
lncRNA04743	TCONS_00004743	LINC.XLOC_004665	18.9298	22.5805	20.3375	26.7687	31.2249	27.4898	20.8317	16.6007	34.0144	5.5868	8.48211	9.30693	12.4883	6.27798	17.3134	4.46343	7.3314	11.073
lncRNA04744	TCONS_00004744	LINC.XLOC_004666	5.00622	4.57512	5.78709	11.6386	10.4083	7.566	4.03194	5.641	7.43172	2.90084	0.41579	0.689402	5.05724	4.70848	5.37628	0.619921	3.07446	3.2809
lncRNA04747	TCONS_00004747	LINC.XLOC_004669	5.16267	6.49372	5.29105	5.48676	9.36746	7.0616	3.86394	2.09523	6.38366	2.90084	3.32632	0.804303	1.96097	0	3.28044	0.247968	1.53723	3.69101
lncRNA04752	TCONS_00004752	LINC.XLOC_004673	47.4027	47.965	34.8879	62.6821	60.9463	56.1145	54.5991	58.1829	68.5052	24.0662	24.0326	19.8778	21.0546	16.2181	37.3606	38.4351	26.7241	53.7247
lncRNA04751	TCONS_00004751	LINC.XLOC_004673	47.4027	47.965	34.8879	62.6821	60.9463	56.1145	54.5991	58.1829	68.5052	24.0662	24.0326	19.8778	21.0546	16.2181	37.3606	38.4351	26.7241	53.7247
lncRNA04753	TCONS_00004753	LINC.XLOC_004674	9.23023	11.5116	12.0702	13.6338	15.9594	16.7713	8.06387	14.0219	21.4376	3.86778	6.15369	5.63012	7.01821	2.79021	5.55853	4.33944	2.60147	12.0573
lncRNA04754	TCONS_00004754	LINC.XLOC_004675	1.56445	0.295169	0.496036	0.498796	0.346943	0.8827	0.503992	0.322343	2.1914	0.322315	1.91263	0.1149	1.03209	0	1.73134	1.98375	0.591242	0.98427
lncRNA04755	TCONS_00004755	LINC.XLOC_004676	12.9849	11.5116	10.7475	18.788	17.2315	13.3666	13.6078	16.923	16.769	5.90911	5.82105	6.66422	7.63747	3.31338	5.8319	4.7114	9.45987	7.62809
lncRNA04756	TCONS_00004756	LINC.XLOC_004677	2.34667	2.36135	3.47225	5.15423	4.04767	5.6745	0.503992	0.483515	9.81368	3.22315	5.07263	0.344701	3.92194	0	1.36685	2.10773	4.61169	1.06629
lncRNA04758	TCONS_00004758	LINC.XLOC_004679	15.6445	16.3819	14.3851	16.294	21.0479	19.6716	23.5196	21.1135	16.0068	14.8265	7.48421	6.89402	5.6765	9.24258	15.1265	13.7622	8.86863	26.9854
lncRNA04759	TCONS_00004759	LINC.XLOC_004680	6.57067	9.00266	8.59796	5.81929	8.32663	7.566	3.19195	4.35163	9.14673	3.65291	2.91053	2.64271	2.47702	1.04633	5.19403	1.48781	0	5.49551
lncRNA04761	TCONS_00004761	LINC.XLOC_004682	90.8943	79.8433	72.5866	100.424	94.8311	92.8097	99.7904	111.37	100.328	51.0332	49.9779	41.4791	36.8456	77.254	69.436	78.7299	52.2658	121.721
lncRNA04762	TCONS_00004762	LINC.XLOC_004683	2.19022	2.50894	0.992073	1.16386	0.115648	1.8915	0.503992	1.61172	0.666949	0.859507	0.582105	1.60861	0.722463	1.22072	0.820111	1.61179	2.71971	0.820225
lncRNA04768	TCONS_00004768	LINC.XLOC_004689	1.56445	3.54203	4.79502	3.32531	5.55109	5.044	0	0.322343	6.00254	0	1.82947	0	1.54814	0	1.45797	0.123984	0	0
lncRNA04772	TCONS_00004772	LINC.XLOC_004693	47.7156	49.8836	38.8562	52.2074	74.0145	52.4576	58.7991	67.692	68.5052	29.653	28.5232	20.5672	25.4926	34.5289	38.0896	47.114	44.6979	75.0506
lncRNA04773	TCONS_00004773	LINC.XLOC_004694	2.34667	4.42754	5.29105	4.65543	4.62591	2.6481	1.34398	3.54577	5.52615	0.429754	2.74421	1.0341	1.65134	1.22072	2.27808	0.371952	0.472994	3.93708
lncRNA04775	TCONS_00004775	LINC.XLOC_004696	0.312889	1.03309	0.661382	0.997593	0	0.3783	0.167997	0.161172	0.190557	1.18182	0.582105	0	0.206418	0.523165	1.5491	0.867889	0.236497	1.14831
lncRNA04776	TCONS_00004776	LINC.XLOC_004697	9.38667	11.0688	9.75538	9.80966	10.7552	13.2405	7.72788	12.5714	17.7218	4.29754	6.32	2.06821	5.98612	7.67308	8.5656	7.0671	4.02045	7.38202
lncRNA04777	TCONS_00004777	LINC.XLOC_004698	0.156445	0.147585	0	0	0.578238	1.261	0.67199	1.61172	0.285835	1.3967	1.82947	0	0.412836	0	2.18696	1.11586	2.24672	0.246067
lncRNA04778	TCONS_00004778	LINC.XLOC_004699	15.3316	10.6261	12.2356	19.7856	15.9594	15.5103	18.4797	19.0182	14.387	9.34714	4.49053	4.82582	2.58023	6.80114	10.0236	6.44718	13.8351	16.7326
lncRNA04779	TCONS_00004779	LINC.XLOC_004700	6.57067	9.74059	9.59003	12.4699	7.5171	11.2229	5.03992	7.57506	8.47978	2.68596	5.7379	3.44701	2.78664	6.45237	8.29223	2.23171	2.48322	2.78876
lncRNA04780	TCONS_00004780	LINC.XLOC_004701	33.9485	29.8121	33.0691	43.5616	44.7556	44.8916	29.5675	35.9412	42.3036	13.7521	14.0537	16.6606	12.2819	6.62675	28.066	11.7785	18.8015	28.3798
lncRNA04781	TCONS_00004781	LINC.XLOC_004702	32.0711	28.1887	31.2503	33.7519	39.4358	35.5602	29.2315	38.8423	36.968	10.529	13.3884	11.3751	9.49523	6.62675	26.0613	13.1423	13.7168	25.0989
lncRNA04782	TCONS_00004782	LINC.XLOC_004703	8.13511	7.37923	4.62967	5.48676	9.7144	4.9179	9.23986	9.0256	5.24031	6.4463	2.32842	4.25132	1.65134	5.58043	7.83661	6.69514	3.19271	9.76067
lncRNA04783	TCONS_00004783	LINC.XLOC_004703	8.13511	7.37923	4.62967	5.48676	9.7144	4.9179	9.23986	9.0256	5.24031	6.4463	2.32842	4.25132	1.65134	5.58043	7.83661	6.69514	3.19271	9.76067
lncRNA04784	TCONS_00004784	LINC.XLOC_004704	0.469334	0.885508	1.32276	0	1.85036	0.6305	1.51198	0.483515	1.04806	0	0	0.459602	0.103209	0	0	0.123984	0	1.64045
lncRNA04785	TCONS_00004785	LINC.XLOC_004705	4.84978	3.8372	3.6376	4.98796	3.46943	3.2786	2.51996	4.5128	4.47809	1.82645	1.99579	1.0341	0.516045	0.523165	2.36921	1.48781	1.77373	9.26854
lncRNA04786	TCONS_00004786	LINC.XLOC_004706	3.12889	6.34614	2.14949	7.14942	8.21098	11.9795	2.01597	1.93406	14.7682	0.752069	3.65895	1.72351	4.95403	0	1.00236	0	0	3.03483
lncRNA04788	TCONS_00004788	LINC.XLOC_004708	12.2027	13.7254	11.0781	13.4675	11.7961	15.5103	7.72788	16.4395	16.2926	2.04133	8.14947	3.56191	5.36687	2.09266	12.8484	3.22359	6.74016	8.53034
lncRNA04789	TCONS_00004789	LINC.XLOC_004709	22.3716	26.2701	24.1404	23.1109	25.3268	27.9942	29.2315	36.1024	25.7252	14.2893	14.6358	9.99634	9.39202	5.05726	24.6944	13.0183	14.3081	29.8562
lncRNA04791	TCONS_00004791	LINC.XLOC_004711	14.8622	11.5116	15.0464	24.7736	16.7689	20.4282	19.4877	22.564	19.3415	9.66946	8.23263	6.43442	8.97918	12.556	11.1171	11.6545	13.8351	21.1618
lncRNA04796	TCONS_00004796	LINC.XLOC_004716	38.7982	36.601	30.5889	46.2218	59.2116	51.9532	39.1434	56.2489	49.5448	16.3306	16.9642	19.3033	15.0685	8.02186	31.5287	11.5305	15.1358	44.3742
lncRNA04799	TCONS_00004799	LINC.XLOC_004719	0.782223	1.03309	1.65345	0.166265	2.54425	2.1437	0.839987	2.41757	1.90557	0.752069	0.41579	2.06821	0.722463	3.13899	3.46269	5.82725	3.6657	1.80449
lncRNA04800	TCONS_00004800	LINC.XLOC_004720	33.9485	20.5143	24.6365	27.4338	35.9664	30.1379	30.4075	43.0328	26.4874	19.5538	14.5526	12.5241	12.1787	13.9511	25.6968	35.4595	31.4541	36.2539
lncRNA04801	TCONS_00004801	LINC.XLOC_004721	16.1138	19.9239	14.0544	24.2748	19.5445	18.5367	22.5116	23.3699	20.6754	7.09093	9.81263	6.31952	5.05724	8.71941	10.0236	18.3497	8.27739	22.9663
lncRNA04803	TCONS_00004803	LINC.XLOC_004723	46.6205	32.0259	36.872	20.6169	14.3403	12.61	52.4152	28.3662	13.6248	246.464	255.627	188.437	207.657	664.071	213.958	439.896	527.624	146
lncRNA04804	TCONS_00004804	LINC.XLOC_004724	0	0	0.496036	0.166265	0.346943	1.5132	0.67199	0	0.285835	0.966946	0.41579	2.29801	0.206418	0.348777	1.45797	0.619921	0.118248	0.164045
lncRNA04811	TCONS_00004811	LINC.XLOC_004731	0.469334	0.590339	0.330691	0.166265	0.231295	0.8827	0.335995	0.805858	1.04806	0.429754	1.08105	0.459602	0.412836	1.22072	0.27337	0.495937	0	0.738202
lncRNA04815	TCONS_00004815	LINC.XLOC_004735	14.3929	21.9901	19.6761	33.5856	29.8371	28.7508	24.3596	28.0438	42.2083	6.23143	12.3074	7.12383	10.7337	2.26705	12.4839	4.58741	8.27739	17.4708
lncRNA04816	TCONS_00004816	LINC.XLOC_004736	14.2364	16.9722	19.3454	23.6097	16.1907	22.9502	15.2878	14.989	24.1054	7.09093	3.65895	8.61753	9.28881	2.44144	7.74549	5.70327	10.2876	13.0416
lncRNA04817	TCONS_00004817	LINC.XLOC_004737	2.19022	0.442754	1.48811	0.166265	0	1.261	1.17598	0.644686	0.762227	1.28926	0.166316	2.52781	0.206418	0	0.911234	2.60367	1.77373	0.738202
lncRNA04819	TCONS_00004819	LINC.XLOC_004739	4.224	5.46063	6.77916	7.14942	6.01368	8.5748	3.02395	4.35163	8.67034	2.90084	4.57368	2.98741	4.02515	3.83654	2.55145	1.11586	2.01022	0.738202
lncRNA04823	TCONS_00004823	LINC.XLOC_004743	17.8347	20.8094	13.0623	17.9567	15.8437	13.4927	11.2558	7.57506	14.5776	15.3637	19.7916	19.4182	12.5915	19.0083	11.846	17.9777	18.6833	11.2371
lncRNA04834	TCONS_00004834	LINC.XLOC_004752	17.5218	16.9722	16.6999	23.2772	25.3268	18.915	25.0316	24.0146	23.6291	8.48763	5.7379	9.65163	7.43105	6.27798	17.0401	8.92686	10.9971	13.8618
lncRNA04835	TCONS_00004835	LINC.XLOC_004753	4.224	5.16546	3.47225	4.65543	5.31979	2.3959	3.02395	3.06226	6.57421	1.07438	2.49474	0	1.1353	0.348777	1.64022	0.991873	1.65548	2.95281
lncRNA04840	TCONS_00004840	LINC.XLOC_004758	0.156445	0.442754	2.31484	0	0.115648	0.2522	0.335995	0.322343	0.857506	0	0.665263	0.459602	0.309627	1.56949	1.1846	0	0	0.65618
lncRNA04845	TCONS_00004845	LINC.XLOC_004763	10.0124	9.15025	4.13364	11.8048	10.7552	7.6921	9.23986	9.50912	8.67034	3.43803	3.24316	3.10231	3.30269	0	4.19168	4.83538	9.22338	7.46404
lncRNA04846	TCONS_00004846	LINC.XLOC_004764	0.469334	2.65652	0.992073	3.82411	4.62591	2.3959	1.67997	0.805858	4.95448	0.64463	2.24526	0.229801	0.928881	2.26705	1.27573	1.48781	1.30073	2.37865
lncRNA04857	TCONS_00004857	LINC.XLOC_004772	13.2978	14.3157	6.77916	10.3085	13.2995	9.0792	8.73586	13.3772	10.957	4.72729	3.16	5.40032	4.64441	4.18532	8.5656	4.58741	2.83796	12.4674
lncRNA04858	TCONS_00004858	LINC.XLOC_004773	17.3653	25.0894	13.889	26.2699	27.6398	22.4458	25.0316	35.4577	18.2935	10.4215	13.6379	10.8006	11.5594	14.6486	21.5962	23.557	24.0044	29.364
lncRNA04864	TCONS_00004864	LINC.XLOC_004779	0.625778	0.590339	0.330691	1.16386	0.578238	1.0088	0.67199	0.644686	0.571671	1.82645	0.498947	0	0.309627	0	0.820111	0	0	0.65618
lncRNA04865	TCONS_00004865	LINC.XLOC_004780	0.469334	0.590339	0.165345	0.831327	2.08166	1.6393	0.167997	0.322343	6.1931	0	0.249474	0.1149	1.1353	0	0.182247	0	1.41898	0
lncRNA04870	TCONS_00004870	LINC.XLOC_004785	1.408	1.77102	2.14949	5.3205	2.77554	4.2874	1.00798	0.322343	6.86005	0.537192	1.99579	1.49371	1.85776	0.523165	1.5491	0	1.18248	0
lncRNA04873	TCONS_00004873	LINC.XLOC_004788	0.938667	0.442754	1.15742	3.82411	1.38777	2.2698	0.167997	0.805858	4.47809	0.752069	0.166316	0.344701	0.309627	0	0.728987	0.247968	0.118248	0.492135
lncRNA04875	TCONS_00004875	LINC.XLOC_004790	15.488	23.466	19.0147	30.5928	31.4562	33.5426	29.0635	37.3918	26.011	9.2397	13.3884	7.46853	8.87597	7.32431	17.0401	19.7135	26.9606	26.9034
lncRNA04887	TCONS_00004887	LINC.XLOC_004802	10.7947	9.15025	6.44847	11.4723	10.5239	12.3578	14.2798	18.0512	10.3853	7.52069	3.24316	2.75761	2.2706	2.09266	5.10291	7.31506	4.72994	18.373
lncRNA04888	TCONS_00004888	LINC.XLOC_004803	11.7333	11.2164	14.3851	17.2916	20.5853	17.9062	11.0878	11.282	20.1038	3.54547	5.07263	3.33211	5.88291	1.39511	6.28751	0.743905	1.41898	3.85506
lncRNA04893	TCONS_00004893	LINC.XLOC_004808	0.938667	0.590339	0.165345	1.49639	0	0.6305	0	0.967029	0.381114	2.14877	0.665263	1.3788	1.23851	0	0.54674	0.619921	0	0.492135
lncRNA04899	TCONS_00004899	LINC.XLOC_004814	1.09511	0.295169	0.992073	0.166265	0.346943	0.7566	1.51198	0	0.381114	1.28926	1.33053	1.149	0.412836	0	0.54674	2.72765	3.6657	0.32809
lncRNA04903	TCONS_00004903	LINC.XLOC_004818	0.938667	1.18068	1.15742	0.997593	0	1.1349	0	0.161172	1.52445	0	0.665263	0	0	0	1.1846	1.85976	0.236497	0.32809
lncRNA04905	TCONS_00004905	LINC.XLOC_004820	6.72711	4.27995	9.094	5.65303	12.143	8.0704	2.01597	1.61172	11.4334	2.36364	1.33053	3.56191	3.19948	3.66215	2.36921	0.371952	1.30073	3.52697
lncRNA04906	TCONS_00004906	LINC.XLOC_004821	14.2364	9.74059	11.2435	14.6314	10.8709	9.83581	9.91185	13.3772	8.57506	4.72729	2.66105	5.85992	3.30269	1.91827	5.92302	7.93498	8.98688	10.0888
lncRNA04910	TCONS_00004910	LINC.XLOC_004825	30.5067	25.0894	25.9592	29.7615	28.4493	38.9649	32.5915	43.9998	29.7269	13.967	19.9579	21.8311	12.5915	25.6351	25.4234	35.2115	20.2205	39.0427
lncRNA04911	TCONS_00004911	LINC.XLOC_004826	36.4516	37.9293	36.2106	38.5736	38.9733	38.7127	33.4315	33.5237	36.6822	19.7687	15.9663	14.5924	14.7589	17.4388	24.0566	26.9046	19.511	40.8472
lncRNA04914	TCONS_00004914	LINC.XLOC_004829	0.625778	1.18068	1.32276	3.32531	1.38777	2.7742	0.335995	1.93406	6.1931	2.04133	2.07895	1.0341	1.03209	1.91827	1.5491	0.371952	3.9022	0.65618
lncRNA04916	TCONS_00004916	LINC.XLOC_004831	11.7333	10.3309	8.10193	8.14701	9.9457	10.7185	10.9198	11.282	9.62312	5.15704	5.15579	6.77912	4.74761	1.04633	8.38335	9.29881	11.1154	13.6157
lncRNA04917	TCONS_00004917	LINC.XLOC_004831	11.7333	10.3309	8.10193	8.14701	9.9457	10.7185	10.9198	11.282	9.62312	5.15704	5.15579	6.77912	4.74761	1.04633	8.38335	9.29881	11.1154	13.6157
lncRNA04918	TCONS_00004918	LINC.XLOC_004831	11.7333	10.3309	8.10193	8.14701	9.9457	10.7185	10.9198	11.282	9.62312	5.15704	5.15579	6.77912	4.74761	1.04633	8.38335	9.29881	11.1154	13.6157
lncRNA04924	TCONS_00004924	LINC.XLOC_004837	42.24	29.8121	25.7939	28.9302	36.5447	34.4253	38.6394	46.7397	35.6341	18.6943	17.2968	18.3841	14.4493	19.8803	29.0684	40.4188	38.9037	54.2989
lncRNA04926	TCONS_00004926	LINC.XLOC_004839	2.19022	6.19856	5.95244	4.15664	8.78922	5.6745	2.18397	3.86812	5.14504	3.11571	0.498947	1.0341	2.37381	0	1.5491	0.867889	3.4292	0.164045
lncRNA04928	TCONS_00004928	LINC.XLOC_004841	4.53689	3.98479	5.62174	5.81929	7.17015	6.305	3.02395	9.99263	5.24031	4.51241	2.24526	5.28542	1.85776	0.348777	4.37392	1.36383	2.24672	4.34719
lncRNA04929	TCONS_00004929	LINC.XLOC_004842	17.5218	26.4177	21.8256	31.4242	36.429	29.003	26.3756	22.0805	32.7758	9.13226	15.7168	9.30693	9.49523	4.01093	16.3111	7.43905	14.8993	29.5281
lncRNA04930	TCONS_00004930	LINC.XLOC_004843	19.2427	21.5474	14.8811	23.1109	20.7009	24.0851	12.5998	13.0549	28.2024	6.66118	4.74	6.54932	6.19254	3.13899	7.56324	1.61179	8.39564	8.53034
lncRNA04931	TCONS_00004931	LINC.XLOC_004844	12.3591	15.3488	7.44054	16.6265	17.5784	14.1232	9.23986	13.3772	22.0093	3.86778	7.48421	2.18311	6.50217	2.61582	8.47448	4.21546	5.43943	9.51461
lncRNA04934	TCONS_00004934	LINC.XLOC_004847	5.16267	7.82199	4.29898	7.64821	6.47627	10.9707	5.03992	3.70694	11.8145	4.29754	2.16211	3.90661	3.30269	1.22072	5.28516	5.08335	0.827739	6.23371
lncRNA04940	TCONS_00004940	LINC.XLOC_004853	6.57067	18.5957	9.75538	12.8024	20.007	14.8798	7.55988	9.50912	18.1029	3.97522	6.40316	9.19203	5.26366	0.871941	8.01886	7.811	2.36497	12.3854
lncRNA04944	TCONS_00004944	LINC.XLOC_004857	5.47556	6.05097	6.61382	8.81207	8.67357	11.0968	5.03992	9.0256	7.62227	2.68596	5.32211	1.0341	4.23157	1.22072	4.10055	0.867889	1.30073	6.88989
lncRNA04945	TCONS_00004945	LINC.XLOC_004858	19.0862	14.1681	12.5663	17.1253	18.7349	17.4018	18.4797	21.7582	18.484	6.23143	7.3179	4.82582	7.12142	4.18532	8.83897	3.34757	7.68615	8.7764
lncRNA04946	TCONS_00004946	LINC.XLOC_004859	3.75467	4.13237	2.64553	5.81929	5.0885	4.2874	1.51198	3.70694	8.57506	0.537192	2.91053	0	3.30269	0.174388	2.55145	0.867889	1.65548	1.14831
lncRNA04949	TCONS_00004949	LINC.XLOC_004862	7.66578	8.26474	5.95244	8.97834	8.90487	11.7273	10.9198	7.8974	12.2909	5.69424	2.24526	5.74502	5.26366	1.04633	7.19875	2.97562	8.75038	10.4169
lncRNA04951	TCONS_00004951	LINC.XLOC_004864	15.3316	16.8246	12.7316	12.6362	12.7212	17.7801	20.9997	22.564	13.5295	7.95044	8.48211	6.77912	6.29575	6.27798	11.7549	13.1423	10.9971	18.6191
lncRNA04953	TCONS_00004953	LINC.XLOC_004866	18.304	16.2343	17.3613	18.9543	24.5173	22.698	18.3117	26.1098	18.9604	9.02483	10.8937	7.92813	9.08239	8.19625	15.3087	10.4147	10.9971	19.6854
lncRNA04958	TCONS_00004958	LINC.XLOC_004871	14.8622	8.26474	14.8811	13.3012	17.0002	14.8798	13.4398	16.923	16.1021	6.9835	7.65053	3.90661	6.915	4.70848	8.47448	7.31506	3.78395	7.38202
lncRNA04960	TCONS_00004960	LINC.XLOC_004873	9.38667	7.6744	8.43262	10.1422	13.7621	11.9795	9.07186	9.18678	9.24201	7.30581	6.98526	3.10231	3.4059	7.32431	8.65672	8.05897	4.84819	13.5337
lncRNA04964	TCONS_00004964	LINC.XLOC_004877	8.29156	11.2164	4.46433	8.31327	10.2926	6.9355	6.88789	12.8937	9.81368	1.93389	5.07263	4.25132	2.47702	0.697553	3.73606	0.991873	1.41898	8.12022
lncRNA04966	TCONS_00004966	LINC.XLOC_004879	3.91111	7.23165	5.29105	4.98796	6.82321	6.1789	2.85596	2.90109	7.24116	2.47108	2.66105	3.90661	2.2706	4.88287	3.91831	0.619921	3.07446	2.37865
lncRNA04969	TCONS_00004969	LINC.XLOC_004882	11.4204	8.11716	7.77124	8.81207	10.9865	10.2141	13.9438	14.8278	7.81283	6.33887	4.74	5.05562	5.05724	9.59136	7.65436	16.3659	13.3621	25.591
lncRNA04971	TCONS_00004971	LINC.XLOC_004884	10.6382	15.7916	12.2356	21.947	17.6941	21.1848	24.8636	16.2783	21.2471	3.97522	7.23474	5.40032	6.81179	5.58043	9.93245	13.6383	9.69637	20.5876
lncRNA04972	TCONS_00004972	LINC.XLOC_004885	11.1076	10.1833	7.60589	14.6314	23.2452	11.9795	8.73586	9.50912	20.6754	0.214877	4.1579	3.67681	5.47008	0	7.83661	1.23984	3.54745	6.47978
lncRNA04974	TCONS_00004974	LINC.XLOC_004887	7.35289	10.6261	11.4088	10.4747	8.67357	7.3138	2.68796	2.2564	5.71671	18.6943	23.2011	18.9586	15.3781	6.27798	11.6638	7.68702	10.5241	2.46067
lncRNA04975	TCONS_00004975	LINC.XLOC_004888	1.408	1.18068	1.98415	0.997593	1.73471	0.8827	1.00798	0.161172	2.85835	0.214877	0.166316	0	1.23851	2.09266	0.637864	0.371952	2.71971	1.72247
lncRNA04976	TCONS_00004976	LINC.XLOC_004889	0	0.442754	0.992073	0.166265	0	0.1261	0.67199	0	0.381114	0.107438	1.08105	0	0.309627	2.09266	1.73134	1.85976	0	3.19888
lncRNA04985	TCONS_00004985	LINC.XLOC_004898	24.8747	21.9901	24.4711	18.9543	24.4017	21.5631	25.8716	31.7508	27.8213	16.7604	20.0411	20.3374	21.9835	60.164	35.5381	48.1058	35.711	31.1685
lncRNA04991	TCONS_00004991	LINC.XLOC_004904	11.264	15.2012	9.92073	14.2988	14.2247	9.58361	12.5998	22.7252	11.0523	6.01655	4.24105	2.18311	3.81873	13.4279	12.3017	11.0346	6.74016	17.1427
lncRNA04992	TCONS_00004992	LINC.XLOC_004905	11.8898	17.415	12.4009	18.2892	17.6941	19.9238	16.7997	19.9853	21.5329	7.09093	8.56526	4.94072	8.15351	9.76574	11.3904	7.43905	11.5883	15.5022
lncRNA04995	TCONS_00004995	LINC.XLOC_004908	19.2427	23.466	12.7316	19.4531	23.3608	22.9502	26.3756	25.7874	22.1999	9.99177	14.8853	7.35363	9.28881	6.97553	14.6709	22.1932	25.4234	28.3798
lncRNA04998	TCONS_00004998	LINC.XLOC_004911	3.75467	6.34614	9.42469	7.31568	10.5239	9.96191	3.02395	7.09155	7.43172	3.22315	3.32632	7.23873	3.09627	2.09266	1.82247	1.11586	6.97666	0.738202
lncRNA05011	TCONS_00005011	LINC.XLOC_004924	7.50934	6.34614	6.44847	6.15182	9.13616	5.2962	8.39987	10.6373	9.7184	3.54547	4.57368	5.97482	3.92194	0	8.10998	1.48781	2.24672	5.16742
lncRNA05012	TCONS_00005012	LINC.XLOC_004925	0.156445	0.147585	0.992073	0.166265	1.27212	0.6305	1.17598	0.805858	0.666949	0.429754	0	0.574502	1.03209	1.74388	1.09348	0.247968	0.945987	0.820225
lncRNA05016	TCONS_00005016	LINC.XLOC_004929	5.47556	6.05097	6.94451	4.65543	5.89803	2.6481	7.22389	0.967029	7.24116	9.02483	7.40105	12.2943	3.71552	5.40604	5.64965	6.57116	3.4292	1.14831
lncRNA05023	TCONS_00005023	LINC.XLOC_004936	16.896	12.6923	13.393	22.9446	18.388	16.7713	14.4478	16.1172	16.0068	7.19837	8.14947	3.90661	6.915	1.74388	9.38571	4.09148	7.92264	10.7449
lncRNA05025	TCONS_00005025	LINC.XLOC_004938	22.528	29.9597	24.6365	37.0772	34.0004	35.5602	28.2236	31.1061	40.9697	13.5372	10.3116	12.4092	14.2428	7.67308	15.491	10.7866	9.34163	21.982
lncRNA05027	TCONS_00005027	LINC.XLOC_004940	0.938667	0.885508	1.8188	2.16145	4.04767	2.9003	0.839987	0.483515	4.28753	0.429754	0.0831579	1.2639	0.928881	2.09266	1.5491	0.619921	1.53723	0.0820225
lncRNA05028	TCONS_00005028	LINC.XLOC_004941	89.6427	87.8129	73.0827	106.576	114.26	107.563	111.55	115.399	107.284	47.5952	54.6347	42.743	44.5863	67.6627	73.8099	90.7564	70.4761	117.456
lncRNA05033	TCONS_00005033	LINC.XLOC_004946	29.7245	30.8452	28.2741	38.5736	34.5786	32.2816	37.4634	45.2892	28.5835	16.7604	21.1221	13.903	12.5915	19.5315	31.1642	32.2359	25.7782	34.9416
lncRNA05035	TCONS_00005035	LINC.XLOC_004948	7.19645	11.6592	8.59796	11.4723	15.1498	11.2229	16.1277	14.3443	10.4806	7.41325	5.40526	1.72351	3.19948	5.23165	7.19875	10.0427	6.62191	14.764
lncRNA05036	TCONS_00005036	LINC.XLOC_004949	0.938667	2.50894	2.31484	8.47954	2.08166	3.2786	0.335995	1.28937	8.47978	0	0.332632	0	1.03209	1.39511	1.45797	0.867889	3.6657	0.492135
lncRNA05041	TCONS_00005041	LINC.XLOC_004954	14.2364	16.5295	11.7395	15.2964	15.0342	16.5191	19.8237	23.2087	14.1965	12.248	8.31579	4.02151	5.16045	9.41697	10.0236	10.0427	19.6292	19.8494
lncRNA05043	TCONS_00005043	LINC.XLOC_004956	1.87733	0.590339	2.31484	0.831327	0.231295	0.7566	1.34398	0.967029	0.381114	0.966946	1.16421	0	0.309627	0.697553	0.455617	1.61179	1.06424	0.902247
lncRNA05045	TCONS_00005045	LINC.XLOC_004958	0.625778	1.32826	0.496036	0.332531	0	0.3783	1.00798	0	0.762227	0.859507	0.249474	0.804303	0.825672	4.70848	0.820111	1.85976	1.41898	0
lncRNA05046	TCONS_00005046	LINC.XLOC_004959	7.19645	5.46063	4.79502	5.3205	7.05451	6.9355	1.34398	1.61172	5.52615	7.30581	5.98737	2.52781	4.02515	0	2.46033	0.743905	3.4292	0.164045
lncRNA05051	TCONS_00005051	LINC.XLOC_004964	0.312889	0.590339	0.330691	0.831327	0.346943	1.1349	1.34398	0.967029	1.14334	0	0	0	0.722463	0	1.27573	0.619921	3.6657	1.31236
lncRNA05058	TCONS_00005058	LINC.XLOC_004971	9.38667	6.05097	5.78709	6.15182	6.82321	8.3226	5.87991	7.73623	6.1931	6.12399	6.40316	5.51522	2.06418	10.2889	8.29223	20.9533	9.57812	13.4517
lncRNA05060	TCONS_00005060	LINC.XLOC_004973	0.625778	2.80411	4.96036	4.15664	5.0885	6.9355	0	0	5.04976	0	0.582105	0.344701	1.34172	0.523165	2.36921	0.371952	0	0.410112
lncRNA05065	TCONS_00005065	LINC.XLOC_004978	0.469334	1.77102	0.496036	1.66265	0.346943	0.8827	1.51198	0.644686	0.571671	0	0.498947	1.0341	0.516045	0.174388	0.728987	1.85976	0	0.65618
lncRNA05066	TCONS_00005066	LINC.XLOC_004979	0.782223	0.442754	0.992073	0.332531	0.578238	0.5044	1.00798	0.967029	5.24031	1.93389	1.99579	0.229801	1.85776	0.871941	1.64022	0.247968	3.19271	3.85506
lncRNA05068	TCONS_00005068	LINC.XLOC_004981	10.1689	9.15025	8.10193	9.1446	8.32663	12.9883	8.06387	14.6666	10.4806	3.43803	5.48842	8.38773	5.16045	1.91827	8.74785	6.07522	10.2876	12.7955
lncRNA05071	TCONS_00005071	LINC.XLOC_004984	14.7058	14.906	11.5742	20.4507	16.1907	20.5543	10.9198	17.2454	27.3449	6.76862	8.64842	8.04303	8.15351	1.22072	9.11234	1.36383	6.26717	11.8112
lncRNA05072	TCONS_00005072	LINC.XLOC_004985	0.782223	0.295169	0.992073	1.16386	2.89119	2.522	0	1.1282	4.28753	0	0.166316	0	1.03209	0.174388	0.0911234	0.495937	0	0
lncRNA05075	TCONS_00005075	LINC.XLOC_004988	0.938667	0.295169	0.330691	0.332531	0.462591	0.3783	1.17598	0.805858	0.285835	1.28926	0.166316	0	0.206418	0.174388	1.27573	0.991873	0	0.738202
lncRNA05079	TCONS_00005079	LINC.XLOC_004992	12.8284	16.2343	13.5583	15.629	19.7757	18.1584	21.5037	25.1428	15.3398	7.95044	10.9768	9.99634	8.56635	11.8584	14.9442	18.5976	15.254	21.3258
lncRNA05080	TCONS_00005080	LINC.XLOC_004993	19.5556	25.9749	25.4632	24.6073	25.0955	30.1379	20.6637	22.7252	28.9646	14.1819	10.6442	9.30693	13.2108	5.40604	13.9419	14.6301	13.9533	24.1146
lncRNA05082	TCONS_00005082	LINC.XLOC_004995	25.6569	23.9087	22.1563	33.5856	38.1637	35.5602	27.7196	32.3955	27.9166	12.5703	9.97895	12.1794	10.7337	14.6486	22.7808	11.9025	22.349	32.1528
lncRNA05083	TCONS_00005083	LINC.XLOC_004996	17.6782	12.5447	13.5583	18.2892	16.7689	21.0587	21.1677	22.8864	19.0557	6.87606	5.40526	9.19203	5.36687	7.84747	8.38335	23.185	22.8219	30.1843
lncRNA05091	TCONS_00005091	LINC.XLOC_005004	7.97867	8.70749	6.28313	10.1422	7.17015	10.4663	6.3839	5.641	13.0531	2.25621	4.24105	4.25132	4.43799	1.39511	4.64729	1.73578	1.77373	2.21461
lncRNA05097	TCONS_00005097	LINC.XLOC_005010	1.72089	0.147585	0.496036	1.82892	2.77554	0.2522	0.503992	0.161172	4.57336	0.107438	1.24737	0.804303	0.412836	1.04633	0.911234	0.371952	0	0
lncRNA05100	TCONS_00005100	LINC.XLOC_005013	2.34667	4.72271	4.13364	4.65543	4.39461	9.70971	2.51996	4.5128	3.81114	1.93389	1.16421	2.18311	2.06418	0.697553	3.00707	3.22359	0.945987	2.62472
lncRNA05106	TCONS_00005106	LINC.XLOC_005019	10.4818	10.6261	6.77916	9.97593	7.97969	8.3226	11.0878	12.0879	9.14673	3.33059	3.49263	5.85992	3.09627	3.13899	5.19403	6.07522	0	5.57753
lncRNA05109	TCONS_00005109	LINC.XLOC_005022	80.0996	90.7646	67.4609	107.408	114.838	95.5839	93.2385	106.212	100.233	25.4629	32.1821	39.181	41.1804	31.5643	52.396	35.9554	46.3534	87.6
lncRNA05110	TCONS_00005110	LINC.XLOC_005023	0.938667	1.03309	1.15742	1.16386	0.462591	2.1437	1.00798	0.322343	1.71501	0.966946	1.91263	0.574502	1.23851	0	1.1846	4.46343	0.354745	1.14831
lncRNA05116	TCONS_00005116	LINC.XLOC_005029	11.4204	13.135	8.26727	15.2964	11.6804	10.4663	14.6158	24.8204	11.624	4.1901	6.40316	4.13641	3.30269	2.26705	7.19875	13.1423	13.2438	15.0921
lncRNA05119	TCONS_00005119	LINC.XLOC_005032	41.4578	41.7665	31.581	42.8965	45.2182	46.7831	62.327	60.7617	46.21	28.4712	18.2116	18.8437	14.3461	30.8667	35.7204	40.9148	42.5694	51.4281
lncRNA05123	TCONS_00005123	LINC.XLOC_005036	1.25156	0.885508	0.992073	1.49639	0.578238	0.6305	1.17598	1.61172	0.666949	1.07438	1.82947	0.804303	0.722463	1.74388	2.09584	6.94311	2.01022	1.39438
lncRNA05124	TCONS_00005124	LINC.XLOC_005037	12.0462	13.4302	11.5742	12.4699	10.5239	11.4751	13.4398	14.6666	5.33559	3.54547	7.23474	5.40032	3.09627	1.39511	4.73842	8.43092	6.03067	14.3539
lncRNA05126	TCONS_00005126	LINC.XLOC_005039	7.97867	5.46063	3.80294	9.6434	6.59192	5.9267	4.53593	8.70326	6.28838	2.47108	2.07895	2.18311	1.34172	0	5.55853	2.47968	9.45987	6.06966
lncRNA05130	TCONS_00005130	LINC.XLOC_005043	1.87733	5.31305	2.81087	4.15664	7.40145	7.3138	3.35995	3.70694	6.38366	2.25621	0.831579	0.574502	1.23851	0	1.1846	0.743905	4.02045	3.52697
lncRNA05131	TCONS_00005131	LINC.XLOC_005044	11.1076	9.15025	14.8811	20.2844	23.1295	18.5367	4.53593	3.54577	32.8711	5.47936	4.98947	4.59602	6.29575	2.9646	4.46505	3.96749	4.1387	2.46067
lncRNA05136	TCONS_00005136	LINC.XLOC_005049	1.408	9.29783	8.43262	8.47954	10.9865	14.8798	0.335995	0	12.1956	2.14877	2.49474	1.2639	3.4059	0	4.82954	0.991873	0.472994	0.65618
lncRNA05137	TCONS_00005137	LINC.XLOC_005050	5.16267	5.7558	5.62174	9.80966	9.48311	8.1965	4.03194	3.22343	13.5295	3.54547	2.99368	5.05562	2.99306	2.26705	2.7337	3.84351	4.72994	3.36292
lncRNA05140	TCONS_00005140	LINC.XLOC_005053	50.3751	34.83	41.5017	37.0772	40.4767	40.352	49.2232	56.8935	32.9663	17.9422	21.7042	22.4056	12.3851	21.101	27.5193	37.5672	18.4468	57.9899
lncRNA05143	TCONS_00005143	LINC.XLOC_005056	7.82223	13.873	9.92073	10.8073	13.8777	15.8886	4.19993	3.70694	15.4351	1.71901	5.40526	6.31952	7.74068	0	2.55145	1.61179	2.95621	3.93708
lncRNA05144	TCONS_00005144	LINC.XLOC_005057	19.2427	21.9901	19.1801	25.6049	26.1364	20.8065	23.8556	18.3736	24.6771	10.529	11.8084	15.052	9.28881	5.9292	16.4022	9.42279	10.8789	21.818
lncRNA05149	TCONS_00005149	LINC.XLOC_005062	3.75467	0.590339	0.661382	0.665062	0.115648	2.0176	1.51198	0.161172	0.952784	1.82645	1.08105	0.689402	1.1353	1.56949	2.09584	1.98375	0.945987	2.05056
lncRNA05151	TCONS_00005151	LINC.XLOC_005064	4.69334	8.11716	6.28313	6.65062	8.32663	6.9355	6.7199	9.0256	7.0506	3.11571	2.49474	4.36622	4.12836	0.174388	2.91595	4.58741	3.19271	3.85506
lncRNA05158	TCONS_00005158	LINC.XLOC_005071	6.25778	6.05097	6.94451	9.47713	6.47627	7.3138	6.3839	7.25272	6.47893	3.00828	3.74211	2.06821	3.81873	3.31338	4.64729	6.07522	4.25694	13.2876
lncRNA05160	TCONS_00005160	LINC.XLOC_005073	30.976	34.3872	28.1087	26.4362	19.6601	20.4282	29.5675	29.8167	23.3432	94.2235	75.9232	95.2524	31.7884	79.6954	37.2695	65.2157	87.3856	50.936
lncRNA05165	TCONS_00005165	LINC.XLOC_005078	0.312889	0	0.165345	0	0.578238	0.3783	1.67997	1.1282	0.190557	0	0	0	2.2706	5.9292	1.27573	4.33944	6.03067	1.14831
lncRNA05168	TCONS_00005168	LINC.XLOC_005081	1.09511	0.295169	2.48018	1.16386	0.578238	0.8827	0.167997	0.805858	1.3339	5.04961	2.82737	7.23873	4.5412	12.7303	5.37628	2.10773	10.0511	0.65618
lncRNA05171	TCONS_00005171	LINC.XLOC_005084	1.408	0.442754	0.496036	0.997593	0	1.6393	0.167997	0.805858	0.857506	1.61158	0	0.919203	1.34172	2.26705	0.728987	1.11586	1.77373	0.820225
lncRNA05179	TCONS_00005179	LINC.XLOC_005092	2.19022	3.8372	4.96036	5.81929	3.23813	2.6481	1.51198	2.09523	6.57421	0.966946	0.748421	2.29801	2.68343	2.09266	5.01179	2.97562	0.709491	1.72247
lncRNA05184	TCONS_00005184	LINC.XLOC_005097	15.3316	16.3819	10.9128	16.7928	15.9594	15.7625	14.2798	19.3406	21.4376	7.19837	9.39684	7.12383	6.50217	4.70848	9.11234	8.18295	6.03067	23.8685
lncRNA05185	TCONS_00005185	LINC.XLOC_005098	1.56445	0.737923	2.64553	2.66025	2.4286	5.044	0.839987	1.28937	6.66949	0.107438	0.41579	0	1.1353	0.523165	0.54674	0.371952	3.19271	0.246067
lncRNA05186	TCONS_00005186	LINC.XLOC_005099	1.87733	0.295169	0.661382	1.33012	0.115648	0	0.67199	2.09523	0.666949	0.966946	2.82737	0.574502	0.928881	3.48777	1.27573	2.47968	0	0.32809
lncRNA05187	TCONS_00005187	LINC.XLOC_005100	3.12889	2.36135	4.96036	0.831327	0.462591	0.8827	6.2159	0.483515	1.14334	16.0083	12.4737	15.8563	21.2611	31.7387	12.575	19.9614	15.727	7.71011
lncRNA05189	TCONS_00005189	LINC.XLOC_005102	2.50311	2.95169	2.14949	3.32531	2.19731	3.5308	2.01597	5.15749	5.04976	0.107438	0.831579	0	0.722463	2.79021	0.54674	0	0	1.31236
lncRNA05192	TCONS_00005192	LINC.XLOC_005105	1.87733	2.21377	1.48811	0.665062	0.809534	1.6393	0.503992	1.28937	1.81029	1.18182	1.16421	1.3788	1.54814	1.74388	1.00236	4.09148	0.945987	3.03483
lncRNA05197	TCONS_00005197	LINC.XLOC_005110	1.56445	1.03309	4.29898	3.15904	5.66673	5.4223	0.167997	0	9.33729	0.64463	0.914737	4.48112	3.71552	1.39511	1.5491	0	0	0
lncRNA05201	TCONS_00005201	LINC.XLOC_005114	13.7671	14.4633	9.094	13.4675	15.2655	14.2493	10.7518	15.4725	10.2901	4.29754	5.98737	6.54932	3.61232	0	9.93245	1.11586	5.20293	7.46404
lncRNA05202	TCONS_00005202	LINC.XLOC_005115	25.5005	21.8425	17.3613	25.4386	28.6806	23.0763	26.7116	29.172	25.4393	13.6447	16.2158	15.6265	9.39202	15.1718	24.9678	30.3761	20.5752	41.5034
lncRNA05204	TCONS_00005204	LINC.XLOC_005117	3.28533	4.13237	1.98415	5.15423	5.31979	7.1877	3.19195	3.86812	7.24116	4.29754	1.58	2.29801	1.44493	0.697553	2.36921	3.34757	4.1387	4.7573
lncRNA05208	TCONS_00005208	LINC.XLOC_005121	20.8071	26.5652	27.9434	33.4194	41.7488	39.2171	34.1035	40.9376	46.877	18.5868	13.1389	9.53673	12.2819	1.74388	15.5821	11.5305	17.619	33.3831
lncRNA05220	TCONS_00005220	LINC.XLOC_005133	0.782223	0.147585	0.330691	0	0	1.0088	0.167997	0.483515	0.285835	0.966946	0.498947	0	0.619254	0	0.911234	1.98375	3.4292	1.55843
lncRNA05227	TCONS_00005227	LINC.XLOC_005139	1.408	1.03309	0.661382	0.665062	0	1.0088	2.01597	1.28937	0.190557	0.752069	1.74632	0.804303	1.23851	0	2.00471	1.36383	0	0.738202
lncRNA05229	TCONS_00005229	LINC.XLOC_005141	15.6445	10.9213	11.2435	13.8	13.7621	17.2757	12.0958	13.5384	13.6248	4.08266	4.90632	4.02151	6.19254	0	8.29223	3.84351	1.53723	13.6157
lncRNA05230	TCONS_00005230	LINC.XLOC_005142	1.25156	0.295169	1.48811	1.33012	0.578238	1.261	6.2159	2.73992	1.14334	2.90084	2.5779	1.149	1.65134	2.26705	0.820111	8.30694	2.83796	2.37865
lncRNA05236	TCONS_00005236	LINC.XLOC_005147	13.9236	13.873	13.5583	21.7808	23.4765	17.1496	18.6477	24.3369	17.9123	13.2149	12.3905	10.4559	8.97918	10.1145	13.2129	23.681	19.038	27.8056
lncRNA05239	TCONS_00005239	LINC.XLOC_005150	0.156445	0.295169	0	0.498796	0.925181	0.7566	0	0.161172	2.1914	0.64463	0.498947	0.459602	0.516045	0	0.637864	0.619921	3.31096	2.29663
lncRNA05246	TCONS_00005246	LINC.XLOC_005157	13.7671	12.8399	6.94451	8.14701	8.21098	11.9795	12.9358	13.3772	7.71755	5.15704	3.16	5.40032	3.4059	1.39511	4.92066	5.82725	5.20293	12.3854
lncRNA05247	TCONS_00005247	LINC.XLOC_005158	11.8898	10.3309	10.5821	12.8024	11.1022	12.9883	15.9598	14.5054	14.5776	6.4463	4.98947	4.94072	3.50911	4.01093	10.3881	8.55491	10.5241	14.682
lncRNA05254	TCONS_00005254	LINC.XLOC_005165	6.88356	6.34614	7.10985	12.1374	14.8029	9.83581	11.7598	14.6666	14.6729	10.2066	5.07263	5.85992	5.26366	5.23165	7.28987	11.0346	6.03067	12.4674
lncRNA05255	TCONS_00005255	LINC.XLOC_005166	9.07378	10.4785	5.12571	6.65062	11.5648	9.20531	15.2878	15.6336	9.05145	3.00828	7.98316	8.04303	4.74761	19.8803	9.56796	20.8293	9.45987	22.7202
lncRNA05258	TCONS_00005258	LINC.XLOC_005169	8.448	10.7737	12.0702	13.4675	18.7349	12.1056	4.03194	4.99632	15.9115	0.859507	3.82526	0	4.43799	3.13899	7.74549	0.371952	2.01022	5.41348
lncRNA05269	TCONS_00005269	LINC.XLOC_005180	50.8445	49.2933	41.8324	61.0194	66.4974	60.1497	50.5672	61.8899	50.5928	20.091	31.7663	21.4864	20.5386	18.1364	38.4541	28.5164	30.1533	66.5202
lncRNA05275	TCONS_00005275	LINC.XLOC_005185	2.19022	2.36135	1.15742	5.81929	8.90487	5.2962	1.84797	0.967029	15.5304	0.752069	1.41368	0.574502	2.78664	0.523165	0.911234	0.743905	1.89197	1.14831
lncRNA05277	TCONS_00005277	LINC.XLOC_005187	0.469334	0.442754	0.165345	0.831327	0.115648	1.261	0.335995	0.805858	0.381114	2.04133	0	0.574502	0.412836	0.871941	1.00236	0.371952	0	0.246067
lncRNA05289	TCONS_00005289	LINC.XLOC_005199	0.156445	0.295169	0.496036	1.16386	2.77554	1.261	0	0	6.28838	0	0	0	1.54814	0	0	0.123984	0	0
lncRNA05292	TCONS_00005292	LINC.XLOC_005202	0.312889	0.442754	1.15742	2.49398	2.19731	3.0264	0.503992	0	4.00169	0.214877	0	0.1149	1.23851	0	0.182247	0	0	0.574157
lncRNA05293	TCONS_00005293	LINC.XLOC_005203	6.10134	8.11716	5.4564	7.14942	6.01368	7.566	6.3839	2.90109	4.95448	4.08266	4.32421	3.56191	2.68343	0	9.20346	3.22359	5.08468	4.26517
lncRNA05295	TCONS_00005295	LINC.XLOC_005205	0.782223	0.147585	0.165345	0.997593	0.809534	1.1349	0	0.644686	2.28668	0.107438	0.0831579	1.60861	0.206418	0	0.728987	0	0.118248	0.0820225
lncRNA05297	TCONS_00005297	LINC.XLOC_005207	2.65956	1.32826	0.661382	0.166265	0.693886	0.1261	1.84797	1.1282	0.381114	1.3967	0	0.459602	0.928881	3.66215	1.09348	2.72765	0.709491	0.32809
lncRNA05299	TCONS_00005299	LINC.XLOC_005209	13.4542	6.64131	6.61382	8.81207	11.3335	8.827	8.90386	9.18678	10.0995	6.4463	5.40526	9.76654	8.25672	1.04633	4.82954	3.22359	4.37519	7.95618
lncRNA05305	TCONS_00005305	LINC.XLOC_005215	0.625778	0.295169	1.65345	0.332531	0	0.7566	0.167997	0.483515	0.285835	2.25621	3.24316	3.10231	1.1353	0.697553	0.637864	0.867889	0.236497	0.902247
lncRNA05307	TCONS_00005307	LINC.XLOC_005217	0.938667	0.737923	0.992073	0.665062	0.462591	1.1349	2.18397	1.45054	0.285835	0.966946	0	0.459602	2.06418	1.39511	1.91359	2.3557	0	0.246067
lncRNA05308	TCONS_00005308	LINC.XLOC_005218	10.9511	13.873	8.43262	15.1302	2.77554	8.0704	7.55988	12.4102	11.624	2.7934	3.07684	6.31952	3.4059	4.35971	3.64494	6.81913	4.61169	5.16742
lncRNA05312	TCONS_00005312	LINC.XLOC_005221	0	1.03309	2.31484	2.32772	1.50342	2.9003	0.67199	1.28937	8.28922	0.537192	0.582105	0	0.619254	0.174388	0.0911234	0.495937	0.118248	0.65618
lncRNA05318	TCONS_00005318	LINC.XLOC_005227	16.7396	12.5447	12.4009	10.1422	9.7144	12.4839	13.6078	15.4725	8.28922	11.281	5.90421	4.02151	3.4059	2.9646	3.73606	6.19921	6.14892	16.0764
lncRNA05319	TCONS_00005319	LINC.XLOC_005228	9.69956	8.70749	9.75538	15.629	11.9117	11.8534	6.3839	11.282	13.6248	4.72729	5.15579	1.95331	5.16045	2.61582	6.56088	2.47968	0.354745	6.47978
lncRNA05320	TCONS_00005320	LINC.XLOC_005229	5.78845	4.42754	6.28313	7.14942	6.93886	5.5484	2.85596	3.54577	6.28838	1.50414	7.23474	0.689402	2.99306	0	2.18696	0.743905	1.30073	0.98427
lncRNA05322	TCONS_00005322	LINC.XLOC_005231	16.5831	13.2826	8.76331	16.294	15.7281	15.7625	19.4877	26.1098	14.6729	11.1736	9.89579	7.92813	5.88291	7.4987	15.2176	15.25	11.2336	25.2629
lncRNA05323	TCONS_00005323	LINC.XLOC_005232	14.3929	19.3336	15.2118	18.1229	26.7146	22.4458	15.2878	24.1757	26.2968	5.37192	10.3116	6.54932	6.81179	1.56949	12.0283	1.85976	1.53723	10.7449
lncRNA05324	TCONS_00005324	LINC.XLOC_005233	1.72089	0	0.330691	0.831327	0.809534	0.1261	0	0.483515	0.476392	0.859507	0	0	1.03209	0	1.5491	1.11586	3.78395	1.31236
lncRNA05329	TCONS_00005329	LINC.XLOC_005238	5.31911	1.9186	2.97622	1.49639	0.231295	2.1437	1.67997	1.93406	1.81029	22.7769	15.3842	11.8347	6.50217	2.61582	8.10998	6.32319	3.4292	0.902247
lncRNA05335	TCONS_00005335	LINC.XLOC_005244	0.469334	0.295169	0.330691	0.332531	0.809534	0.5044	0.503992	0.644686	0.0952784	2.36364	0.831579	0	0.619254	0	2.7337	1.36383	1.41898	0.164045
lncRNA05336	TCONS_00005336	LINC.XLOC_005245	6.25778	7.08406	5.78709	7.98074	8.78922	7.0616	5.71191	8.70326	3.5253	2.47108	3.24316	4.48112	1.44493	2.79021	8.20111	5.08335	8.04089	12.5494
lncRNA05340	TCONS_00005340	LINC.XLOC_005249	2.97245	2.50894	1.98415	1.49639	1.73471	1.6393	3.19195	3.06226	0.952784	3.33059	0.748421	0.689402	1.34172	0.871941	2.00471	2.23171	0.827739	1.64045
lncRNA05341	TCONS_00005341	LINC.XLOC_005250	28.4729	31.8783	36.2106	20.7832	19.8914	19.4194	21.1677	15.1501	35.92	74.3474	73.6779	74.5704	61.8222	79.3467	68.2514	52.0733	62.7899	24.9348
lncRNA05345	TCONS_00005345	LINC.XLOC_005252	6.72711	4.87029	8.10193	10.8073	14.456	10.2141	7.05589	9.50912	12.1956	4.94217	2.5779	3.10231	3.50911	1.56949	7.47212	5.70327	4.02045	11.4831
lncRNA05347	TCONS_00005347	LINC.XLOC_005253	15.6445	24.2039	23.8097	21.7808	26.252	27.1115	19.9917	23.531	27.5355	10.6364	12.4737	9.53673	6.19254	8.02186	17.6779	18.4736	12.6526	23.1303
lncRNA05348	TCONS_00005348	LINC.XLOC_005254	7.04	8.85508	7.77124	7.98074	7.40145	7.9443	6.88789	7.41389	9.43257	4.1901	7.56737	4.94072	2.68343	4.70848	7.0165	5.08335	2.71971	7.46404
lncRNA05370	TCONS_00005370	LINC.XLOC_005276	8.76089	5.16546	6.77916	9.80966	8.21098	8.1965	8.39987	7.73623	12.0051	5.80167	7.3179	3.33211	3.81873	1.74388	7.74549	6.07522	6.38542	13.7798
lncRNA05372	TCONS_00005372	LINC.XLOC_005278	6.41422	6.64131	4.29898	8.6458	8.32663	8.3226	3.86394	10.315	12.4815	4.40497	4.07474	4.13641	3.30269	0.871941	4.19168	0.743905	2.60147	4.34719
lncRNA05374	TCONS_00005374	LINC.XLOC_005280	3.12889	2.21377	0.826727	2.49398	2.6599	1.1349	1.84797	0.967029	1.71501	1.07438	0.166316	2.52781	0.516045	2.44144	1.27573	0.371952	1.18248	1.88652
lncRNA05380	TCONS_00005380	LINC.XLOC_005286	35.6693	30.4024	29.1008	39.4049	48.4564	41.8652	50.0632	58.1829	42.0178	25.3555	20.1242	12.8688	19.9193	27.7277	29.7062	45.5022	23.4132	54.1348
lncRNA05381	TCONS_00005381	LINC.XLOC_005287	8.13511	5.46063	3.30691	6.98315	7.97969	8.7009	4.36793	4.99632	10.1948	2.57852	6.73579	4.59602	2.2706	4.35971	4.37392	4.21546	1.30073	4.26517
lncRNA05399	TCONS_00005399	LINC.XLOC_005305	14.08	14.3157	12.5663	19.6193	21.9731	21.8153	9.91185	15.1501	29.3458	5.26448	2.91053	4.71092	6.81179	6.27798	7.38099	2.10773	1.77373	6.64382
lncRNA05400	TCONS_00005400	LINC.XLOC_005306	9.856	12.1019	9.25934	10.641	8.44228	11.8534	12.5998	16.7618	11.5287	6.33887	5.23895	4.59602	5.36687	3.31338	6.37864	4.83538	11.8248	18.127
lncRNA05401	TCONS_00005401	LINC.XLOC_005307	12.9849	12.2495	13.393	16.7928	13.6464	17.1496	11.9278	9.0256	17.436	4.94217	5.07263	3.33211	5.47008	2.09266	11.6638	1.98375	2.83796	8.7764
lncRNA05402	TCONS_00005402	LINC.XLOC_005308	20.3378	23.3184	15.8732	22.6121	25.5581	25.7244	36.9594	27.5603	23.4385	10.3141	14.3863	10.8006	9.49523	49.0031	20.7761	65.3396	47.0629	36.2539
lncRNA05410	TCONS_00005410	LINC.XLOC_005315	9.23023	5.90339	8.76331	8.6458	12.4899	8.1965	5.03992	8.70326	12.672	3.22315	3.82526	7.35363	4.85082	0	6.19639	2.97562	2.48322	7.13595
lncRNA05411	TCONS_00005411	LINC.XLOC_005316	11.1076	16.0867	14.0544	21.282	21.8574	13.871	14.4478	16.923	19.2462	9.88433	5.48842	6.20462	5.47008	6.97553	12.0283	2.47968	12.0613	7.54607
lncRNA05412	TCONS_00005412	LINC.XLOC_005317	15.6445	19.186	21.8256	25.6049	28.7963	27.6159	19.9917	33.3625	21.3424	13.4298	10.5611	13.4433	7.94709	7.4987	16.949	11.7785	10.9971	30.8404
lncRNA05418	TCONS_00005418	LINC.XLOC_005323	13.2978	11.5116	10.7475	16.4603	16.1907	12.7361	15.9598	15.6336	15.8162	11.281	7.81684	5.28542	7.12142	6.10359	8.01886	8.43092	17.2643	22.6382
lncRNA05425	TCONS_00005425	LINC.XLOC_005330	2.03378	1.62343	1.48811	6.81688	4.39461	3.9091	1.17598	1.1282	4.57336	1.71901	0	0	1.23851	0.697553	3.37157	0.867889	0.118248	1.06629
lncRNA05426	TCONS_00005426	LINC.XLOC_005331	0.625778	2.50894	2.31484	1.99519	2.31295	3.4047	1.34398	0.644686	4.09697	3.33059	0.249474	0.804303	3.09627	0.523165	0	0.371952	0	1.23034
lncRNA05427	TCONS_00005427	LINC.XLOC_005332	2.65956	4.42754	3.6376	4.3229	4.39461	3.5308	0.503992	2.73992	2.85835	1.71901	0.582105	0.689402	0.619254	2.26705	3.28044	2.60367	0.709491	1.4764
lncRNA05429	TCONS_00005429	LINC.XLOC_005334	0	4.42754	2.48018	2.99278	1.61907	3.4047	0.335995	0	11.9098	0.64463	1.74632	0	1.34172	0.174388	0.0911234	0.619921	0	0.32809
lncRNA05432	TCONS_00005432	LINC.XLOC_005336	3.91111	5.46063	6.94451	8.31327	3.93202	7.3138	0.167997	0	6.1931	0	1.49684	0.1149	1.75455	0	3.46269	0.123984	0	0.0820225
lncRNA05435	TCONS_00005435	LINC.XLOC_005339	24.5618	27.008	19.0147	22.2796	24.1704	24.2112	29.5675	32.879	24.0102	9.56202	13.3884	14.5924	8.25672	15.6949	18.5892	14.2582	17.2643	29.036
lncRNA05441	TCONS_00005441	LINC.XLOC_005345	6.72711	7.37923	5.62174	10.4747	15.0342	8.5748	10.0798	12.8937	10.0995	2.25621	4.98947	1.60861	5.26366	1.39511	4.64729	2.85164	5.79417	6.64382
lncRNA05442	TCONS_00005442	LINC.XLOC_005346	1.09511	1.18068	1.15742	2.16145	3.58508	2.522	0.167997	0.967029	9.7184	1.3967	1.08105	0.919203	1.54814	3.13899	3.28044	0.495937	1.65548	1.14831
lncRNA05450	TCONS_00005450	LINC.XLOC_005354	147.996	124.561	107.971	157.287	211.982	165.317	253.676	270.929	155.399	91.0003	94.3011	78.0174	74.3105	157.124	140.33	280.08	140.716	310.537
lncRNA05455	TCONS_00005455	LINC.XLOC_005359	20.4942	20.6619	15.0464	25.1061	23.3608	19.4194	24.8636	24.6592	22.9621	10.7438	13.8042	10.4559	7.63747	15.8693	15.3999	28.7643	9.22338	21.6539
lncRNA05456	TCONS_00005456	LINC.XLOC_005360	0.782223	1.03309	1.48811	0.997593	1.15648	1.3871	0	0.322343	6.00254	0.214877	0.332632	0	0.309627	1.39511	0.27337	0.619921	0.236497	0
lncRNA05467	TCONS_00005467	LINC.XLOC_005371	0.938667	1.77102	0.165345	3.32531	5.78238	3.9091	1.51198	1.28937	4.66864	1.93389	0.665263	1.0341	1.44493	0.697553	1.5491	0.371952	0	1.88652
lncRNA05468	TCONS_00005468	LINC.XLOC_005372	0	0.295169	1.15742	2.32772	2.31295	3.2786	0	0.161172	6.28838	0	0	1.0341	1.75455	0	0.0911234	0	0	0
lncRNA05470	TCONS_00005470	LINC.XLOC_005374	1.56445	2.95169	2.31484	4.15664	3.00684	3.2786	1.84797	1.1282	3.71586	23.3141	19.3758	13.5582	7.74068	19.8803	9.93245	25.1688	15.254	1.31236
lncRNA05471	TCONS_00005471	LINC.XLOC_005375	0.782223	2.65652	0.992073	4.8217	2.89119	4.4135	0	0.161172	3.5253	0.322315	0.582105	1.83841	2.58023	0	0	0	0.118248	0
lncRNA05474	TCONS_00005474	LINC.XLOC_005378	14.3929	8.26474	14.2197	15.629	10.5239	13.6188	13.6078	14.989	12.672	12.3554	9.23053	3.56191	5.57329	4.70848	8.93009	8.92686	1.89197	9.35056
lncRNA05479	TCONS_00005479	LINC.XLOC_005383	0.938667	0	0.661382	0.332531	0.462591	0.8827	0.503992	0.161172	0	1.3967	0	1.95331	1.96097	0	0.455617	0.495937	0	0.32809
lncRNA05481	TCONS_00005481	LINC.XLOC_005385	17.5218	14.0205	11.9049	12.8024	12.3743	15.7625	13.9438	18.3736	16.6737	7.41325	10.1453	8.15793	4.64441	9.41697	12.0283	13.5143	12.0613	15.4202
lncRNA05488	TCONS_00005488	LINC.XLOC_005392	0	0	0.330691	0.665062	0.346943	1.8915	0.503992	0.805858	8.00339	0	0.0831579	1.149	0.722463	0	0.54674	0.619921	1.18248	1.23034
lncRNA05489	TCONS_00005489	LINC.XLOC_005393	7.82223	6.49372	6.44847	13.135	9.9457	9.96191	1.51198	0.805858	11.7192	2.57852	5.65474	2.41291	4.23157	0.348777	0.820111	2.10773	1.89197	0.410112
lncRNA05492	TCONS_00005492	LINC.XLOC_005396	2.34667	1.47585	0.661382	1.49639	0.578238	1.1349	4.53593	3.22343	1.42918	0.537192	0.582105	2.29801	0.619254	15.3462	1.36685	11.1586	7.44965	1.39438
lncRNA05499	TCONS_00005499	LINC.XLOC_005403	23.1538	15.0536	18.3533	21.4482	23.8234	25.4722	24.8636	26.9156	26.678	7.73557	8.64842	10.9155	10.5273	4.70848	11.3904	7.56303	15.4905	21.5719
lncRNA05501	TCONS_00005501	LINC.XLOC_005405	4.69334	2.50894	1.98415	4.15664	3.70072	4.9179	1.17598	1.28937	5.43087	1.07438	0.665263	0	0.516045	2.09266	0.728987	1.48781	2.48322	1.31236
lncRNA05502	TCONS_00005502	LINC.XLOC_005406	18.1476	23.6135	19.8415	26.2699	25.2112	25.3461	18.8157	22.8864	25.4393	12.8926	12.7232	9.07713	8.46314	6.80114	14.4886	5.20733	10.9971	13.6978
lncRNA05503	TCONS_00005503	LINC.XLOC_005407	0.938667	0.442754	1.8188	0.498796	0.115648	0.7566	1.34398	0.967029	0.571671	1.07438	0.997895	0.574502	1.34172	0	0.27337	2.3557	0.709491	0.492135
[truncated: 23,615 more rows]
