# Supplementary material for: The long noncoding RNA FRILAIR regulates strawberry fruit ripening by functioning as a noncanonical target mimic
Source: PLoS Genet. 2021 Mar 19;17(3):e1009461. doi: 10.1371/journal.pgen.1009461 (PMC8011760; doi:10.1371/journal.pgen.1009461)
Supplement: S5 Table — (XLSX) [file pgen.1009461.s027.xlsx]

## Sheet: Supplementary Table 5_sample_li
S5 Table
file_id	sample_name	color	color_description	color_stage	color_classification*	source	citation
GSM3691972	d1_whiteG_rep1	white	white_green	white_stage1	4	present study	NA
GSM3691973	d1_whiteG_rep2	white	white_green	white_stage1	4	present study	NA
GSM3691974	d1_whiteG_rep3	white	white_green	white_stage1	4	present study	NA
GSM3691975	d1_whiteY_rep1	white	white_yellow	white_stage2	5	present study	NA
GSM3691976	d1_whiteY_rep2	white	white_yellow	white_stage2	5	present study	NA
GSM3691977	d1_whiteY_rep3	white	white_yellow	white_stage2	5	present study	NA
GSM3691978	d1_whiteB_rep1	white	white_brown	white_stage3	6	present study	NA
GSM3691979	d1_whiteB_rep2	white	white_brown	white_stage3	6	present study	NA
GSM3691980	d1_whiteB_rep3	white	white_brown	white_stage3	6	present study	NA
C1J1CACXX_5_18	d2_white_rep1	white	White achene	white_stage2	5	PRJEB12420	https://www.nature.com/articles/s41598-017-14239-6
C1J1CACXX_5_19	d2_white_rep2	white	White achene	white_stage2	5	PRJEB12420	https://www.nature.com/articles/s41598-017-14239-6
C1J1CACXX_5_20	d2_white_rep3	white	White achene	white_stage2	5	PRJEB12420	https://www.nature.com/articles/s41598-017-14239-6
C1NE5ACXX_2_18	d2_white_rep4	white	White achene	white_stage2	5	PRJEB12420	https://www.nature.com/articles/s41598-017-14239-6
C1NE5ACXX_2_19	d2_white_rep5	white	White achene	white_stage2	5	PRJEB12420	https://www.nature.com/articles/s41598-017-14239-6
C1NE5ACXX_2_20	d2_white_rep6	white	White achene	white_stage2	5	PRJEB12420	https://www.nature.com/articles/s41598-017-14239-6
C1NE5ACXX_3_25	d2_red_rep1	red	Red achene	red_stage2	11	PRJEB12420	https://www.nature.com/articles/s41598-017-14239-6
C1NE5ACXX_3_27	d2_red_rep2	red	Red achene	red_stage2	11	PRJEB12420	https://www.nature.com/articles/s41598-017-14239-6
C1NE5ACXX_3_1	d2_red_rep3	red	Red achene	red_stage2	11	PRJEB12420	https://www.nature.com/articles/s41598-017-14239-6
C1PFLACXX_6_25	d2_red_rep4	red	Red achene	red_stage2	11	PRJEB12420	https://www.nature.com/articles/s41598-017-14239-6
C1PFLACXX_6_27	d2_red_rep5	red	Red achene	red_stage2	11	PRJEB12420	https://www.nature.com/articles/s41598-017-14239-6
C1PFLACXX_6_1	d2_red_rep6	red	Red achene	red_stage2	11	PRJEB12420	https://www.nature.com/articles/s41598-017-14239-6
C1J1CACXX_5_21	d2_turning_rep1	turning	Turning achene	turning_stage2	8	PRJEB12420	https://www.nature.com/articles/s41598-017-14239-6
C1J1CACXX_5_22	d2_turning_rep2	turning	Turning achene	turning_stage2	8	PRJEB12420	https://www.nature.com/articles/s41598-017-14239-6
C1PFLACXX_6_23	d2_turning_rep3	turning	Turning achene	turning_stage2	8	PRJEB12420	https://www.nature.com/articles/s41598-017-14239-6
C1NE5ACXX_2_21	d2_turning_rep4	turning	Turning achene	turning_stage2	8	PRJEB12420	https://www.nature.com/articles/s41598-017-14239-6
C1NE5ACXX_2_22	d2_turning_rep5	turning	Turning achene	turning_stage2	8	PRJEB12420	https://www.nature.com/articles/s41598-017-14239-6
C1NE5ACXX_3_23	d2_turning_rep6	turning	Turning achene	turning_stage2	8	PRJEB12420	https://www.nature.com/articles/s41598-017-14239-6
C1J1CACXX_5_14	d2_green_rep1	green	Green achene	green_stage1	1	PRJEB12420	https://www.nature.com/articles/s41598-017-14239-6
C1J1CACXX_5_15	d2_green_rep2	green	Green achene	green_stage1	1	PRJEB12420	https://www.nature.com/articles/s41598-017-14239-6
C1J1CACXX_5_16	d2_green_rep3	green	Green achene	green_stage1	1	PRJEB12420	https://www.nature.com/articles/s41598-017-14239-6
C1NE5ACXX_2_14	d2_green_rep4	green	Green achene	green_stage1	1	PRJEB12420	https://www.nature.com/articles/s41598-017-14239-6
C1NE5ACXX_2_15	d2_green_rep5	green	Green achene	green_stage1	1	PRJEB12420	https://www.nature.com/articles/s41598-017-14239-6
C1NE5ACXX_2_16	d2_green_rep6	green	Green achene	green_stage1	1	PRJEB12420	https://www.nature.com/articles/s41598-017-14239-6
C1NE5ACXX_3_5	d2_white_rep7	white	White receptacle	white_stage2	5	PRJEB12420	https://www.nature.com/articles/s41598-017-14239-6
C1NE5ACXX_4_6	d2_white_rep8	white	White receptacle	white_stage2	5	PRJEB12420	https://www.nature.com/articles/s41598-017-14239-6
C1NE5ACXX_4_7	d2_white_rep9	white	White receptacle	white_stage2	5	PRJEB12420	https://www.nature.com/articles/s41598-017-14239-6
C1PFLACXX_6_5	d2_white_rep10	white	White receptacle	white_stage2	5	PRJEB12420	https://www.nature.com/articles/s41598-017-14239-6
C1PFLACXX_7_6	d2_white_rep11	white	White receptacle	white_stage2	5	PRJEB12420	https://www.nature.com/articles/s41598-017-14239-6
C1PFLACXX_7_7	d2_white_rep12	white	White receptacle	white_stage2	5	PRJEB12420	https://www.nature.com/articles/s41598-017-14239-6
C1NE5ACXX_4_11	d2_red_rep7	red	Red receptacle	red_stage2	11	PRJEB12420	https://www.nature.com/articles/s41598-017-14239-6
C1NE5ACXX_4_12	d2_red_rep8	red	Red receptacle	red_stage2	11	PRJEB12420	https://www.nature.com/articles/s41598-017-14239-6
C1NE5ACXX_4_13	d2_red_rep9	red	Red receptacle	red_stage2	11	PRJEB12420	https://www.nature.com/articles/s41598-017-14239-6
C1PFLACXX_7_11	d2_red_rep10	red	Red receptacle	red_stage2	11	PRJEB12420	https://www.nature.com/articles/s41598-017-14239-6
C1PFLACXX_7_12	d2_red_rep11	red	Red receptacle	red_stage2	11	PRJEB12420	https://www.nature.com/articles/s41598-017-14239-6
C1PFLACXX_7_13	d2_red_rep12	red	Red receptacle	red_stage2	11	PRJEB12420	https://www.nature.com/articles/s41598-017-14239-6
C1NE5ACXX_4_8	d2_turning_rep7	turning	Turning receptacle	turning_stage2	8	PRJEB12420	https://www.nature.com/articles/s41598-017-14239-6
C1NE5ACXX_4_9	d2_turning_rep8	turning	Turning receptacle	turning_stage2	8	PRJEB12420	https://www.nature.com/articles/s41598-017-14239-6
C1NE5ACXX_4_10	d2_turning_rep9	turning	Turning receptacle	turning_stage2	8	PRJEB12420	https://www.nature.com/articles/s41598-017-14239-6
C1PFLACXX_7_8	d2_turning_rep10	turning	Turning receptacle	turning_stage2	8	PRJEB12420	https://www.nature.com/articles/s41598-017-14239-6
C1PFLACXX_7_9	d2_turning_rep11	turning	Turning receptacle	turning_stage2	8	PRJEB12420	https://www.nature.com/articles/s41598-017-14239-6
C1PFLACXX_7_10	d2_turning_rep12	turning	Turning receptacle	turning_stage2	8	PRJEB12420	https://www.nature.com/articles/s41598-017-14239-6
C1NE5ACXX_3_2	d2_green_rep7	green	Green Receptacle	green_stage1	1	PRJEB12420	https://www.nature.com/articles/s41598-017-14239-6
C1NE5ACXX_3_3	d2_green_rep8	green	Green Receptacle	green_stage1	1	PRJEB12420	https://www.nature.com/articles/s41598-017-14239-6
C1NE5ACXX_3_4	d2_green_rep9	green	Green Receptacle	green_stage1	1	PRJEB12420	https://www.nature.com/articles/s41598-017-14239-6
C1PFLACXX_6_2	d2_green_rep10	green	Green Receptacle	green_stage1	1	PRJEB12420	https://www.nature.com/articles/s41598-017-14239-6
C1PFLACXX_6_3	d2_green_rep11	green	Green Receptacle	green_stage1	1	PRJEB12420	https://www.nature.com/articles/s41598-017-14239-6
C1PFLACXX_6_4	d2_green_rep12	green	Green Receptacle	green_stage1	1	PRJEB12420	https://www.nature.com/articles/s41598-017-14239-6
SRR5826131	d3_green_rep1	green	green fruit rep1	green_stage3	3	SRP111905	https://peerj.com/preprints/26870/
SRR5826132	d3_green_rep2	green	green fruit rep2	green_stage3	3	SRP111905	https://peerj.com/preprints/26870/
SRR5826133	d3_white_rep1	white	white fruit rep1	white_stage2	5	SRP111905	https://peerj.com/preprints/26870/
SRR5826134	d3_white_rep2	white	white fruit rep2	white_stage2	5	SRP111905	https://peerj.com/preprints/26870/
SRR5826135	d3_turning_rep1	turning	turning fruit rep1	turning_stage2	8	SRP111905	https://peerj.com/preprints/26870/
SRR5826136	d3_turning_rep2	turning	turning fruit rep2	turning_stage2	8	SRP111905	https://peerj.com/preprints/26870/
SRR5826137	d3_red_rep1	red	red fruit rep1	red_stage2	11	SRP111905	https://peerj.com/preprints/26870/
SRR5826138	d3_red_rep2	red	red fruit rep2	red_stage2	11	SRP111905	https://peerj.com/preprints/26870/
SRR6995967	d4_green_rep1	green	green stage, 20 days after bloom (DAB)	green_stage2	2	GSE113084	https://genomebiology.biomedcentral.com/articles/10.1186/s13059-018-1587-x
SRR6995968	d4_green_rep2	green	green stage, 20 days after bloom (DAB)	green_stage2	2	GSE113084	https://genomebiology.biomedcentral.com/articles/10.1186/s13059-018-1587-x
SRR6995969	d4_turning_rep1	turning	intermediate red stage, 30 days after bloom (DAB)	turning_stage2	8	GSE113084	https://genomebiology.biomedcentral.com/articles/10.1186/s13059-018-1587-x
SRR6995970	d4_turning_rep2	turning	intermediate red stage, 30 days after bloom (DAB)	turning_stage2	8	GSE113084	https://genomebiology.biomedcentral.com/articles/10.1186/s13059-018-1587-x
SRR6995971	d4_red_rep1	red	full red stage, 35 days after bloom (DAB)	red_stage2	11	GSE113084	https://genomebiology.biomedcentral.com/articles/10.1186/s13059-018-1587-x
SRR6995972	d4_red_rep2	red	full red stage, 35 days after bloom (DAB)	red_stage2	11	GSE113084	https://genomebiology.biomedcentral.com/articles/10.1186/s13059-018-1587-x
*Color changes for strawberry fruit were represented with numbers 1 to 12, representing 4 different colors (green, white, turning and red); Each color was subdivied into 3 stages according to the color developement, for example, green is divided into green_stage1 (1), green_stage2 (2) and green_stage3 (3).
