# Supplementary material for: The long noncoding RNA FRILAIR regulates strawberry fruit ripening by functioning as a noncanonical target mimic
Source: PLoS Genet. 2021 Mar 19;17(3):e1009461. doi: 10.1371/journal.pgen.1009461 (PMC8011760; doi:10.1371/journal.pgen.1009461)
Supplement: S6 Table — (XLSX) [file pgen.1009461.s028.xlsx]

## Sheet: Sheet1
S6 Table
moduleColors	Number of transcripts	Number of lncRNAs	Number of genes
pink	1013	147	866
antiquewhite2	1694	137	1557
coral3	1634	94	1540
green	1125	79	1046
brown2	728	46	682
magenta4	279	39	240
mediumpurple3	231	39	192
cyan	443	33	410
lavenderblush3	417	33	384
lightpink3	504	31	473
coral2	356	27	329
skyblue2	225	26	199
lightyellow	828	25	803
darkgreen	975	24	951
lightgreen	364	21	343
palevioletred3	459	19	440
black	573	17	556
antiquewhite4	180	16	164
darkorange2	235	16	219
grey60	329	15	314
darkorange	288	14	274
lightcoral	169	14	155
bisque4	200	13	187
lavenderblush2	50	13	37
navajowhite2	183	12	171
steelblue	147	11	136
darkolivegreen4	133	9	124
darkseagreen4	214	8	206
firebrick3	223	8	215
plum3	58	5	53
darkslateblue	112	4	108
pink4	41	4	37
sienna4	42	4	38
coral	89	3	86
darkviolet	58	2	56
lightpink4	96	2	94
darkolivegreen2	33	1	32
lightslateblue	38	0	38
thistle1	109	0	109
