# Supplementary material for: The long noncoding RNA FRILAIR regulates strawberry fruit ripening by functioning as a noncanonical target mimic
Source: PLoS Genet. 2021 Mar 19;17(3):e1009461. doi: 10.1371/journal.pgen.1009461 (PMC8011760; doi:10.1371/journal.pgen.1009461)
Supplement: S7 Table — (XLSX) [file pgen.1009461.s029.xlsx]

## Sheet: lncRNA.miRNA_target.txt
S7 Table
miRNA accession	Target lncRNA id	E-value	UPE.
fve-miR11288c-3p	lncRNA11551	0	-1
fve-miR11288c-5p	lncRNA11551	0	-1
fve-miR11289	lncRNA00311	0	-1
fve-miR11290	lncRNA31347	0	-1
fve-miR11292	lncRNA09032	0	-1
fve-miR11294	lncRNA25200	0	-1
fve-miR11294	lncRNA24810	0	-1
fve-miR11294	lncRNA26824	0	-1
fve-miR11294	lncRNA28014	0	-1
fve-miR11297	lncRNA02391	0	-1
fve-miR156f	lncRNA21952	0	-1
fve-miR156g-3p	lncRNA21952	0	-1
fve-miR156g-5p	lncRNA21952	0	-1
fve-miR156i	lncRNA21952	0	-1
fve-miR160a	lncRNA31102	0	-1
fve-miR160b	lncRNA31102	0	-1
fve-miR162-3p	lncRNA21799	0	-1
fve-miR162-5p	lncRNA21799	0	-1
fve-miR164a-5p	lncRNA27237	0	-1
fve-miR164b	lncRNA27237	0	-1
fve-miR166a	lncRNA19438	0	-1
fve-miR166a	lncRNA33580	0	-1
fve-miR166b	lncRNA19438	0	-1
fve-miR166b	lncRNA33580	0	-1
fve-miR166c	lncRNA19438	0	-1
fve-miR166c	lncRNA33580	0	-1
fve-miR166d-3p	lncRNA19438	0	-1
fve-miR166d-3p	lncRNA33580	0	-1
fve-miR166e	lncRNA19438	0	-1
fve-miR166e	lncRNA33580	0	-1
fve-miR166f	lncRNA19438	0	-1
fve-miR166f	lncRNA33580	0	-1
fve-miR167a	lncRNA05046	0	-1
fve-miR167b	lncRNA05046	0	-1
fve-miR167c	lncRNA05046	0	-1
fve-miR167d	lncRNA05046	0	-1
fve-miR169a	lncRNA21667	0	-1
fve-miR169b	lncRNA21667	0	-1
fve-miR169c	lncRNA21667	0	-1
fve-miR169d	lncRNA21667	0	-1
fve-miR171b	lncRNA31605	0	-1
fve-miR171h	lncRNA29389	0	-1
fve-miR2109	lncRNA12620	0	-1
fve-miR390a	lncRNA24092	0	-1
fve-miR390b	lncRNA24092	0	-1
fve-miR396a-3p	lncRNA00098	0	-1
fve-miR396a-5p	lncRNA00098	0	-1
fve-miR396b-5p	lncRNA00098	0	-1
fve-miR396c-3p	lncRNA00098	0	-1
fve-miR396c-5p	lncRNA00098	0	-1
fve-miR396d	lncRNA00098	0	-1
fve-miR397	FRILAIR	0	-1
fve-miR5225	lncRNA26563	0	-1
fve-miR11297	lncRNA28969	0.5	-1
fve-miR11298	lncRNA11183	0.5	-1
fve-miR11311	lncRNA01895	0.5	-1
fve-miR319	lncRNA19168	0.5	-1
fve-miR3627a	lncRNA26564	0.5	-1
fve-miR3627b	lncRNA26564	0.5	-1
fve-miR477b	lncRNA18453	0.5	-1
fve-miR477b	lncRNA33224	0.5	-1
fve-miR11297	lncRNA03454	1	-1
fve-miR11297	lncRNA15656	1	-1
fve-miR11297	lncRNA02846	1	-1
fve-miR11297	lncRNA15933	1	-1
fve-miR11297	lncRNA15253	1	-1
fve-miR11297	lncRNA27277	1	-1
fve-miR11297	lncRNA01996	1	-1
fve-miR11297	lncRNA27757	1	-1
fve-miR11297	lncRNA14722	1	-1
fve-miR11297	lncRNA15564	1	-1
fve-miR11297	lncRNA28642	1	-1
fve-miR11298	lncRNA05020	1	-1
fve-miR11298	lncRNA26233	1	-1
fve-miR11313	lncRNA17610	1	-1
fve-miR11313	lncRNA31108	1	-1
fve-miR159a-3p	lncRNA19168	1	-1
fve-miR164c	lncRNA27237	1	-1
fve-miR166a	lncRNA01348	1	-1
fve-miR166a	lncRNA01348	1	-1
fve-miR166b	lncRNA01348	1	-1
fve-miR166b	lncRNA01348	1	-1
fve-miR166c	lncRNA01348	1	-1
fve-miR166c	lncRNA01348	1	-1
fve-miR166d-3p	lncRNA01348	1	-1
fve-miR166d-3p	lncRNA01348	1	-1
fve-miR166e	lncRNA01348	1	-1
fve-miR166e	lncRNA01348	1	-1
fve-miR166f	lncRNA01348	1	-1
fve-miR166f	lncRNA01348	1	-1
fve-miR396e	lncRNA18084	1	-1
fve-miR477b	lncRNA06408	1	-1
fve-miR477b	lncRNA21448	1	-1
fve-miR477b	lncRNA32608	1	-1
fve-miR477b	lncRNA12967	1	-1
fve-miR477b	lncRNA32812	1	-1
fve-miR477b	lncRNA17471	1	-1
fve-miR477b	lncRNA33311	1	-1
fve-miR477b	lncRNA06809	1	-1
fve-miR477b	lncRNA05021	1	-1
fve-miR530	lncRNA09780	1	-1
fve-miR11286	lncRNA14581	1.5	-1
fve-miR11288c-3p	lncRNA33713	1.5	-1
fve-miR11294	lncRNA18441	1.5	-1
fve-miR11296	lncRNA31863	1.5	-1
fve-miR11296	lncRNA30773	1.5	-1
fve-miR11296	lncRNA22597	1.5	-1
fve-miR11297	lncRNA24644	1.5	-1
fve-miR11297	lncRNA18192	1.5	-1
fve-miR11297	lncRNA12334	1.5	-1
fve-miR11297	lncRNA06423	1.5	-1
fve-miR11297	lncRNA30200	1.5	-1
fve-miR11297	lncRNA04697	1.5	-1
fve-miR11297	lncRNA30201	1.5	-1
fve-miR11297	lncRNA13741	1.5	-1
fve-miR11298	lncRNA26233	1.5	-1
fve-miR11298	lncRNA21023	1.5	-1
fve-miR11298	lncRNA01340	1.5	-1
fve-miR11298	lncRNA00148	1.5	-1
fve-miR11298	lncRNA20110	1.5	-1
fve-miR11298	lncRNA03644	1.5	-1
fve-miR11298	lncRNA09820	1.5	-1
fve-miR11298	lncRNA07826	1.5	-1
fve-miR11298	lncRNA02761	1.5	-1
fve-miR11298	lncRNA25894	1.5	-1
fve-miR11298	lncRNA03643	1.5	-1
fve-miR11298	lncRNA03643	1.5	-1
fve-miR11298	lncRNA17279	1.5	-1
fve-miR11298	lncRNA28054	1.5	-1
fve-miR11298	lncRNA08823	1.5	-1
fve-miR11298	lncRNA31763	1.5	-1
fve-miR11298	lncRNA15455	1.5	-1
fve-miR11298	lncRNA02966	1.5	-1
fve-miR11298	lncRNA33538	1.5	-1
fve-miR11298	lncRNA21539	1.5	-1
fve-miR11298	lncRNA02391	1.5	-1
fve-miR11298	lncRNA19429	1.5	-1
fve-miR11298	lncRNA28007	1.5	-1
fve-miR11298	lncRNA29774	1.5	-1
fve-miR11298	lncRNA04440	1.5	-1
fve-miR11298	lncRNA27336	1.5	-1
fve-miR11298	lncRNA23571	1.5	-1
fve-miR11298	lncRNA13910	1.5	-1
fve-miR11298	lncRNA30591	1.5	-1
fve-miR11298	lncRNA28593	1.5	-1
fve-miR11298	lncRNA29965	1.5	-1
fve-miR11298	lncRNA32410	1.5	-1
fve-miR11298	lncRNA25704	1.5	-1
fve-miR11298	lncRNA24116	1.5	-1
fve-miR11298	lncRNA02131	1.5	-1
fve-miR11298	lncRNA07431	1.5	-1
fve-miR11298	lncRNA01996	1.5	-1
fve-miR11298	lncRNA30326	1.5	-1
fve-miR11298	lncRNA27209	1.5	-1
fve-miR11298	lncRNA20970	1.5	-1
fve-miR11298	lncRNA04413	1.5	-1
fve-miR11298	lncRNA32206	1.5	-1
fve-miR11298	lncRNA15321	1.5	-1
fve-miR11298	lncRNA20582	1.5	-1
fve-miR11298	lncRNA02819	1.5	-1
fve-miR11298	lncRNA29753	1.5	-1
fve-miR11298	lncRNA22042	1.5	-1
fve-miR11298	lncRNA20377	1.5	-1
fve-miR11298	lncRNA28628	1.5	-1
fve-miR11298	lncRNA22989	1.5	-1
fve-miR11298	lncRNA18731	1.5	-1
fve-miR11298	lncRNA05441	1.5	-1
fve-miR11298	lncRNA19156	1.5	-1
fve-miR11298	lncRNA25859	1.5	-1
fve-miR11298	lncRNA26070	1.5	-1
fve-miR11298	lncRNA17713	1.5	-1
fve-miR11298	lncRNA20292	1.5	-1
fve-miR11298	lncRNA18240	1.5	-1
fve-miR11298	lncRNA31700	1.5	-1
fve-miR11298	lncRNA05425	1.5	-1
fve-miR11298	lncRNA08372	1.5	-1
fve-miR11298	lncRNA15296	1.5	-1
fve-miR11298	lncRNA32196	1.5	-1
fve-miR11298	lncRNA14466	1.5	-1
fve-miR11298	lncRNA00979	1.5	-1
fve-miR11298	lncRNA09508	1.5	-1
fve-miR11298	lncRNA04423	1.5	-1
fve-miR11298	lncRNA11992	1.5	-1
fve-miR11298	lncRNA28449	1.5	-1
fve-miR11298	lncRNA24595	1.5	-1
fve-miR11298	lncRNA16404	1.5	-1
fve-miR11313	lncRNA22107	1.5	-1
fve-miR11313	lncRNA05058	1.5	-1
fve-miR11313	lncRNA08184	1.5	-1
fve-miR11313	lncRNA04697	1.5	-1
fve-miR11313	lncRNA13123	1.5	-1
fve-miR11313	lncRNA28025	1.5	-1
fve-miR11313	lncRNA11885	1.5	-1
fve-miR11313	lncRNA09694	1.5	-1
fve-miR11313	lncRNA32432	1.5	-1
fve-miR159a-3p	lncRNA04708	1.5	-1
fve-miR159a-3p	lncRNA06567	1.5	-1
fve-miR159b	lncRNA19168	1.5	-1
fve-miR159b	lncRNA32787	1.5	-1
fve-miR159c	lncRNA19168	1.5	-1
fve-miR159c	lncRNA32787	1.5	-1
fve-miR171a	lncRNA29389	1.5	-1
fve-miR171c-3p	lncRNA29389	1.5	-1
fve-miR171d	lncRNA29389	1.5	-1
fve-miR171e	lncRNA29389	1.5	-1
fve-miR171g	lncRNA29389	1.5	-1
fve-miR3627a	lncRNA26563	1.5	-1
fve-miR3627b	lncRNA26563	1.5	-1
fve-miR396a-5p	lncRNA00097	1.5	-1
fve-miR396b-5p	lncRNA00097	1.5	-1
fve-miR396c-5p	lncRNA00097	1.5	-1
fve-miR396d	lncRNA00097	1.5	-1
fve-miR477a	lncRNA32827	1.5	-1
fve-miR477b	lncRNA33187	1.5	-1
fve-miR477b	lncRNA07414	1.5	-1
fve-miR477b	lncRNA02564	1.5	-1
fve-miR11288a	lncRNA09156	2	-1
fve-miR11288c-3p	lncRNA08648	2	-1
fve-miR11288e	lncRNA30310	2	-1
fve-miR11297	lncRNA28107	2	-1
fve-miR11298	lncRNA05020	2	-1
fve-miR11298	lncRNA08823	2	-1
fve-miR11298	lncRNA28593	2	-1
fve-miR11298	lncRNA24116	2	-1
fve-miR11298	lncRNA07431	2	-1
fve-miR11298	lncRNA26070	2	-1
fve-miR11298	lncRNA09471	2	-1
fve-miR11298	lncRNA04761	2	-1
fve-miR11298	lncRNA07154	2	-1
fve-miR11298	lncRNA18032	2	-1
fve-miR11298	lncRNA12138	2	-1
fve-miR11298	lncRNA04772	2	-1
fve-miR11298	lncRNA23553	2	-1
fve-miR11298	lncRNA06752	2	-1
fve-miR11298	lncRNA14262	2	-1
fve-miR11298	lncRNA10242	2	-1
fve-miR11298	lncRNA03958	2	-1
fve-miR11298	lncRNA03958	2	-1
fve-miR11298	lncRNA27370	2	-1
fve-miR11298	lncRNA05086	2	-1
fve-miR11298	lncRNA27602	2	-1
fve-miR11298	lncRNA11821	2	-1
fve-miR11298	lncRNA17697	2	-1
fve-miR11298	lncRNA06909	2	-1
fve-miR11298	lncRNA10758	2	-1
fve-miR11298	lncRNA01070	2	-1
fve-miR11298	lncRNA26115	2	-1
fve-miR11298	lncRNA27919	2	-1
fve-miR11298	lncRNA00078	2	-1
fve-miR11298	lncRNA15967	2	-1
fve-miR11298	lncRNA07127	2	-1
fve-miR11298	lncRNA07127	2	-1
fve-miR11298	lncRNA05380	2	-1
fve-miR11298	lncRNA31893	2	-1
fve-miR11298	lncRNA08097	2	-1
fve-miR11298	lncRNA15503	2	-1
fve-miR11298	lncRNA12305	2	-1
fve-miR11298	lncRNA09305	2	-1
fve-miR11298	lncRNA08132	2	-1
fve-miR11298	lncRNA08132	2	-1
fve-miR11298	lncRNA32324	2	-1
fve-miR11298	lncRNA14460	2	-1
fve-miR11298	lncRNA30466	2	-1
fve-miR11298	lncRNA04003	2	-1
fve-miR11298	lncRNA03816	2	-1
fve-miR11298	lncRNA25451	2	-1
fve-miR11298	lncRNA24831	2	-1
fve-miR11298	lncRNA25365	2	-1
fve-miR11298	lncRNA00622	2	-1
fve-miR11298	lncRNA21391	2	-1
fve-miR11298	lncRNA28799	2	-1
fve-miR11298	lncRNA21443	2	-1
fve-miR11298	lncRNA16692	2	-1
fve-miR11298	lncRNA04987	2	-1
fve-miR11298	lncRNA33341	2	-1
fve-miR11298	lncRNA14623	2	-1
fve-miR11298	lncRNA16404	2	-1
fve-miR11298	lncRNA27699	2	-1
fve-miR11298	lncRNA27463	2	-1
fve-miR11298	lncRNA32611	2	-1
fve-miR11298	lncRNA22953	2	-1
fve-miR11298	lncRNA02875	2	-1
fve-miR11298	lncRNA05502	2	-1
fve-miR11298	lncRNA00713	2	-1
fve-miR11298	lncRNA19495	2	-1
fve-miR11298	lncRNA15297	2	-1
fve-miR11298	lncRNA25832	2	-1
fve-miR11298	lncRNA19709	2	-1
fve-miR11298	lncRNA24051	2	-1
fve-miR11298	lncRNA06121	2	-1
fve-miR11298	lncRNA07603	2	-1
fve-miR11298	lncRNA23216	2	-1
fve-miR11298	lncRNA07481	2	-1
fve-miR11298	lncRNA10662	2	-1
fve-miR11298	lncRNA01471	2	-1
fve-miR11298	lncRNA01471	2	-1
fve-miR11298	lncRNA25934	2	-1
fve-miR11298	lncRNA13391	2	-1
fve-miR11298	lncRNA17997	2	-1
fve-miR11298	lncRNA11822	2	-1
fve-miR11298	lncRNA27946	2	-1
fve-miR11298	lncRNA01798	2	-1
fve-miR11298	lncRNA04565	2	-1
fve-miR11298	lncRNA20969	2	-1
fve-miR11298	lncRNA25569	2	-1
fve-miR11298	lncRNA24372	2	-1
fve-miR11298	lncRNA19601	2	-1
fve-miR11298	lncRNA27728	2	-1
fve-miR11298	lncRNA21559	2	-1
fve-miR11298	lncRNA27305	2	-1
fve-miR11298	lncRNA30468	2	-1
fve-miR11298	lncRNA23778	2	-1
fve-miR11298	lncRNA27885	2	-1
fve-miR11298	lncRNA12427	2	-1
fve-miR11298	lncRNA17889	2	-1
fve-miR11298	lncRNA31972	2	-1
fve-miR11298	lncRNA27857	2	-1
fve-miR11298	lncRNA06393	2	-1
fve-miR11298	lncRNA06885	2	-1
fve-miR11298	lncRNA04862	2	-1
fve-miR11298	lncRNA05570	2	-1
fve-miR11298	lncRNA27801	2	-1
fve-miR11298	lncRNA15701	2	-1
fve-miR11298	lncRNA22565	2	-1
fve-miR11298	lncRNA27072	2	-1
fve-miR11298	lncRNA17610	2	-1
fve-miR11298	lncRNA31195	2	-1
fve-miR11298	lncRNA03123	2	-1
fve-miR11298	lncRNA06701	2	-1
fve-miR11298	lncRNA06670	2	-1
fve-miR11298	lncRNA20194	2	-1
fve-miR11298	lncRNA05906	2	-1
fve-miR11298	lncRNA02882	2	-1
fve-miR11298	lncRNA26840	2	-1
fve-miR11298	lncRNA25505	2	-1
fve-miR11298	lncRNA11160	2	-1
fve-miR11298	lncRNA00685	2	-1
fve-miR11298	lncRNA25174	2	-1
fve-miR11298	lncRNA00333	2	-1
fve-miR11298	lncRNA05381	2	-1
fve-miR11298	lncRNA15775	2	-1
fve-miR11298	lncRNA33080	2	-1
fve-miR11298	lncRNA11119	2	-1
fve-miR11298	lncRNA00286	2	-1
fve-miR11298	lncRNA00286	2	-1
fve-miR11298	lncRNA27161	2	-1
fve-miR11298	lncRNA11974	2	-1
fve-miR11298	lncRNA23364	2	-1
fve-miR11298	lncRNA29918	2	-1
fve-miR11298	lncRNA19861	2	-1
fve-miR11298	lncRNA05254	2	-1
fve-miR11298	lncRNA28965	2	-1
fve-miR11298	lncRNA24202	2	-1
fve-miR11298	lncRNA16937	2	-1
fve-miR11298	lncRNA31480	2	-1
fve-miR11298	lncRNA28555	2	-1
fve-miR11298	lncRNA29953	2	-1
fve-miR11298	lncRNA16493	2	-1
fve-miR11298	lncRNA12057	2	-1
fve-miR11301	lncRNA09037	2	-1
fve-miR11311	lncRNA00355	2	-1
fve-miR11312	lncRNA00097	2	-1
fve-miR11313	lncRNA27277	2	-1
fve-miR11313	lncRNA14199	2	-1
fve-miR11313	lncRNA04338	2	-1
fve-miR11313	lncRNA11478	2	-1
fve-miR11313	lncRNA09588	2	-1
fve-miR11313	lncRNA29505	2	-1
fve-miR11313	lncRNA15204	2	-1
fve-miR11313	lncRNA05015	2	-1
fve-miR156f	lncRNA29031	2	-1
fve-miR156g-5p	lncRNA29031	2	-1
fve-miR156h	lncRNA16107	2	-1
fve-miR156i	lncRNA14920	2	-1
fve-miR156i	lncRNA29932	2	-1
fve-miR156i	lncRNA29031	2	-1
fve-miR159c	lncRNA08778	2	-1
fve-miR169f	lncRNA14346	2	-1
fve-miR396a-3p	lncRNA05329	2	-1
fve-miR396b-3p	lncRNA05329	2	-1
fve-miR396c-3p	lncRNA05329	2	-1
fve-miR399a	lncRNA27320	2	-1
fve-miR399a	lncRNA33170	2	-1
fve-miR477b	lncRNA21448	2	-1
fve-miR477b	lncRNA21916	2	-1
fve-miR477b	lncRNA27216	2	-1
fve-miR477b	lncRNA18338	2	-1
fve-miR477b	lncRNA29555	2	-1
fve-miR477b	lncRNA30662	2	-1
fve-miR477b	lncRNA33419	2	-1
fve-miR477b	lncRNA06156	2	-1
fve-miR477b	lncRNA30414	2	-1
fve-miR477b	lncRNA32092	2	-1
fve-miR477b	lncRNA08703	2	-1
fve-miR477b	lncRNA15874	2	-1
fve-miR477b	lncRNA24606	2	-1
fve-miR477b	lncRNA32533	2	-1
fve-miR477b	lncRNA15565	2	-1
fve-miR477b	lncRNA33279	2	-1
fve-miR477b	lncRNA18714	2	-1
fve-miR11286	lncRNA24737	2.5	-1
fve-miR11287	lncRNA17543	2.5	-1
fve-miR11288d	lncRNA11551	2.5	-1
fve-miR11288e	lncRNA11551	2.5	-1
fve-miR11292	lncRNA09032	2.5	-1
fve-miR11295	lncRNA07784	2.5	-1
fve-miR11296	lncRNA11952	2.5	-1
fve-miR11297	lncRNA25704	2.5	-1
fve-miR11297	lncRNA06235	2.5	-1
fve-miR11297	lncRNA18193	2.5	-1
fve-miR11297	lncRNA09588	2.5	-1
fve-miR11298	lncRNA21539	2.5	-1
fve-miR11298	lncRNA19429	2.5	-1
fve-miR11298	lncRNA05086	2.5	-1
fve-miR11298	lncRNA21391	2.5	-1
fve-miR11298	lncRNA00713	2.5	-1
fve-miR11298	lncRNA13391	2.5	-1
fve-miR11298	lncRNA03123	2.5	-1
fve-miR11299	lncRNA06292	2.5	-1
fve-miR11299	lncRNA18032	2.5	-1
fve-miR11299	lncRNA27537	2.5	-1
fve-miR11302	lncRNA27320	2.5	-1
fve-miR11302	lncRNA33170	2.5	-1
fve-miR11304	lncRNA29062	2.5	-1
fve-miR11304	lncRNA20658	2.5	-1
fve-miR11309	lncRNA09624	2.5	-1
fve-miR11313	lncRNA27209	2.5	-1
fve-miR11313	lncRNA16404	2.5	-1
fve-miR11313	lncRNA30200	2.5	-1
fve-miR11313	lncRNA30201	2.5	-1
fve-miR156a	lncRNA21952	2.5	-1
fve-miR156a	lncRNA16107	2.5	-1
fve-miR156b	lncRNA21952	2.5	-1
fve-miR156b	lncRNA16107	2.5	-1
fve-miR156c	lncRNA21952	2.5	-1
fve-miR156c	lncRNA16107	2.5	-1
fve-miR156d	lncRNA21952	2.5	-1
fve-miR156e	lncRNA21952	2.5	-1
fve-miR156e	lncRNA16107	2.5	-1
fve-miR156g-3p	lncRNA26193	2.5	-1
fve-miR156h	lncRNA10460	2.5	-1
fve-miR156i	lncRNA19700	2.5	-1
fve-miR159a-3p	lncRNA32787	2.5	-1
fve-miR159b	lncRNA32787	2.5	-1
fve-miR159b	lncRNA32787	2.5	-1
fve-miR159b	lncRNA04708	2.5	-1
fve-miR159c	lncRNA32787	2.5	-1
fve-miR159c	lncRNA32787	2.5	-1
fve-miR159c	lncRNA06567	2.5	-1
fve-miR167a	lncRNA28111	2.5	-1
fve-miR167b	lncRNA28111	2.5	-1
fve-miR167c	lncRNA28111	2.5	-1
fve-miR169e	lncRNA21667	2.5	-1
fve-miR169f	lncRNA04443	2.5	-1
fve-miR169f	lncRNA17106	2.5	-1
fve-miR171f-3p	lncRNA29389	2.5	-1
fve-miR172a	lncRNA31053	2.5	-1
fve-miR172b	lncRNA31053	2.5	-1
fve-miR172c	lncRNA31053	2.5	-1
fve-miR2111a	lncRNA08408	2.5	-1
fve-miR2111b-5p	lncRNA08408	2.5	-1
fve-miR2111c	lncRNA08408	2.5	-1
fve-miR319	lncRNA32787	2.5	-1
fve-miR396a-3p	lncRNA19559	2.5	-1
fve-miR396b-5p	lncRNA10168	2.5	-1
fve-miR396b-5p	lncRNA23580	2.5	-1
fve-miR396c-3p	lncRNA19559	2.5	-1
fve-miR477a	lncRNA32717	2.5	-1
fve-miR477b	lncRNA00488	2.5	-1
fve-miR477b	lncRNA30692	2.5	-1
fve-miR477b	lncRNA30558	2.5	-1
fve-miR477b	lncRNA05370	2.5	-1
fve-miR482c	lncRNA17444	2.5	-1
fve-miR845	lncRNA23338	2.5	-1
fve-miR11286	lncRNA18465	3	-1
fve-miR11287	lncRNA19430	3	-1
fve-miR11288e	lncRNA12152	3	-1
fve-miR11288e	lncRNA23489	3	-1
fve-miR11288e	lncRNA00192	3	-1
fve-miR11293	lncRNA02363	3	-1
fve-miR11297	lncRNA28488	3	-1
fve-miR11297	lncRNA19289	3	-1
fve-miR11298	lncRNA03644	3	-1
fve-miR11298	lncRNA03644	3	-1
fve-miR11298	lncRNA03643	3	-1
fve-miR11298	lncRNA09471	3	-1
fve-miR11298	lncRNA01070	3	-1
fve-miR11298	lncRNA05502	3	-1
fve-miR11298	lncRNA00713	3	-1
fve-miR11298	lncRNA20194	3	-1
fve-miR11298	lncRNA05381	3	-1
fve-miR11298	lncRNA11119	3	-1
fve-miR11298	lncRNA23364	3	-1
fve-miR11299	lncRNA12720	3	-1
fve-miR11299	lncRNA12720	3	-1
fve-miR11299	lncRNA09907	3	-1
fve-miR11299	lncRNA29323	3	-1
fve-miR11299	lncRNA25544	3	-1
fve-miR11299	lncRNA22094	3	-1
fve-miR11299	lncRNA05964	3	-1
fve-miR11299	lncRNA22143	3	-1
fve-miR11299	lncRNA03817	3	-1
fve-miR11299	lncRNA14526	3	-1
fve-miR11299	lncRNA17051	3	-1
fve-miR11299	lncRNA17051	3	-1
fve-miR11299	lncRNA17051	3	-1
fve-miR11299	lncRNA17051	3	-1
fve-miR11299	lncRNA24914	3	-1
fve-miR11299	lncRNA15585	3	-1
fve-miR11299	lncRNA33471	3	-1
fve-miR11299	lncRNA06323	3	-1
fve-miR11299	lncRNA32500	3	-1
fve-miR11299	lncRNA08422	3	-1
fve-miR11299	lncRNA25612	3	-1
fve-miR11299	lncRNA29916	3	-1
fve-miR11299	lncRNA09711	3	-1
fve-miR11299	lncRNA12286	3	-1
fve-miR11299	lncRNA30092	3	-1
fve-miR11299	lncRNA19236	3	-1
fve-miR11299	lncRNA17828	3	-1
fve-miR11299	lncRNA15379	3	-1
fve-miR11299	lncRNA06642	3	-1
fve-miR11299	lncRNA06719	3	-1
fve-miR11299	lncRNA06719	3	-1
fve-miR11299	lncRNA21704	3	-1
fve-miR11299	lncRNA20420	3	-1
fve-miR11299	lncRNA05273	3	-1
fve-miR11299	lncRNA04533	3	-1
fve-miR11299	lncRNA29914	3	-1
fve-miR11299	lncRNA06151	3	-1
fve-miR11299	lncRNA01170	3	-1
fve-miR11299	lncRNA16659	3	-1
fve-miR11299	lncRNA05274	3	-1
fve-miR11299	lncRNA22393	3	-1
fve-miR11299	lncRNA03275	3	-1
fve-miR11299	lncRNA32026	3	-1
fve-miR11299	lncRNA09276	3	-1
fve-miR11299	lncRNA09153	3	-1
fve-miR11299	lncRNA24539	3	-1
fve-miR11299	lncRNA23355	3	-1
fve-miR11299	lncRNA16832	3	-1
fve-miR11299	lncRNA00839	3	-1
fve-miR11299	lncRNA18184	3	-1
fve-miR11299	lncRNA14364	3	-1
fve-miR11299	lncRNA09390	3	-1
fve-miR11299	lncRNA24950	3	-1
fve-miR11299	lncRNA28286	3	-1
fve-miR11299	lncRNA06768	3	-1
fve-miR11299	lncRNA06768	3	-1
fve-miR11299	lncRNA02813	3	-1
fve-miR11299	lncRNA30734	3	-1
fve-miR11299	lncRNA08722	3	-1
fve-miR11299	lncRNA22323	3	-1
fve-miR11299	lncRNA24891	3	-1
fve-miR11299	lncRNA31385	3	-1
fve-miR11299	lncRNA11770	3	-1
fve-miR11299	lncRNA25372	3	-1
fve-miR11299	lncRNA11952	3	-1
fve-miR11299	lncRNA03193	3	-1
fve-miR11299	lncRNA02717	3	-1
fve-miR11299	lncRNA02717	3	-1
fve-miR11299	lncRNA22169	3	-1
fve-miR11299	lncRNA24356	3	-1
fve-miR11299	lncRNA14028	3	-1
fve-miR11299	lncRNA32888	3	-1
fve-miR11299	lncRNA09386	3	-1
fve-miR11299	lncRNA14363	3	-1
fve-miR11299	lncRNA22305	3	-1
fve-miR11299	lncRNA12682	3	-1
fve-miR11299	lncRNA01004	3	-1
fve-miR11299	lncRNA01004	3	-1
fve-miR11299	lncRNA10008	3	-1
fve-miR11299	lncRNA20884	3	-1
fve-miR11299	lncRNA19268	3	-1
fve-miR11299	lncRNA10009	3	-1
fve-miR11299	lncRNA28462	3	-1
fve-miR11299	lncRNA28462	3	-1
fve-miR11299	lncRNA12560	3	-1
fve-miR11299	lncRNA09829	3	-1
fve-miR11299	lncRNA09214	3	-1
fve-miR11299	lncRNA09715	3	-1
fve-miR11299	lncRNA30074	3	-1
fve-miR11299	lncRNA25551	3	-1
fve-miR11299	lncRNA27858	3	-1
fve-miR11299	lncRNA14606	3	-1
fve-miR11299	lncRNA17148	3	-1
fve-miR11299	lncRNA09832	3	-1
fve-miR11299	lncRNA09832	3	-1
fve-miR11299	lncRNA31854	3	-1
fve-miR11299	lncRNA32126	3	-1
fve-miR11299	lncRNA32683	3	-1
fve-miR11299	lncRNA32684	3	-1
fve-miR11299	lncRNA16942	3	-1
fve-miR11299	lncRNA17489	3	-1
fve-miR11299	lncRNA09048	3	-1
fve-miR11299	lncRNA09048	3	-1
fve-miR11299	lncRNA20266	3	-1
fve-miR11299	lncRNA14660	3	-1
fve-miR11299	lncRNA14616	3	-1
fve-miR11300	lncRNA07796	3	-1
fve-miR11301	lncRNA11006	3	-1
fve-miR11301	lncRNA13475	3	-1
fve-miR11301	lncRNA21690	3	-1
fve-miR11301	lncRNA10339	3	-1
fve-miR11301	lncRNA12402	3	-1
fve-miR11304	lncRNA33473	3	-1
fve-miR11309	lncRNA20257	3	-1
fve-miR11313	lncRNA06360	3	-1
fve-miR11313	lncRNA00078	3	-1
fve-miR11315	lncRNA00988	3	-1
fve-miR1511	lncRNA11111	3	-1
fve-miR1511	lncRNA10211	3	-1
fve-miR1511	lncRNA05354	3	-1
fve-miR1511	lncRNA23166	3	-1
fve-miR1511	lncRNA15952	3	-1
fve-miR156d	lncRNA07556	3	-1
fve-miR156d	lncRNA07556	3	-1
fve-miR156d	lncRNA00380	3	-1
fve-miR156d	lncRNA00380	3	-1
fve-miR156d	lncRNA16107	3	-1
fve-miR156f	lncRNA14920	3	-1
fve-miR156f	lncRNA29932	3	-1
fve-miR156g-3p	lncRNA17873	3	-1
fve-miR156g-5p	lncRNA14920	3	-1
fve-miR156g-5p	lncRNA29932	3	-1
fve-miR156j	lncRNA21952	3	-1
fve-miR159a-3p	lncRNA23787	3	-1
fve-miR164a-5p	lncRNA24860	3	-1
fve-miR164b	lncRNA24860	3	-1
fve-miR166d-5p	lncRNA08766	3	-1
fve-miR169a	lncRNA15121	3	-1
fve-miR169b	lncRNA15121	3	-1
fve-miR169c	lncRNA15121	3	-1
fve-miR169d	lncRNA15121	3	-1
fve-miR169f	lncRNA14345	3	-1
fve-miR171f-5p	lncRNA27504	3	-1
fve-miR319	lncRNA08778	3	-1
fve-miR319	lncRNA06567	3	-1
fve-miR3627a	lncRNA26563	3	-1
fve-miR3627b	lncRNA26563	3	-1
fve-miR396a-3p	lncRNA03537	3	-1
fve-miR396a-5p	lncRNA05329	3	-1
fve-miR396c-3p	lncRNA03537	3	-1
fve-miR396c-5p	lncRNA05329	3	-1
fve-miR396d	lncRNA05329	3	-1
fve-miR396e	lncRNA00098	3	-1
fve-miR396e	lncRNA04276	3	-1
fve-miR482c	lncRNA12800	3	-1
fve-miR5225	lncRNA26563	3	-1
fve-miR845	lncRNA30936	3	-1
fve-miR845	lncRNA27992	3	-1
fve-miR845	lncRNA25952	3	-1
fve-miR845	lncRNA04995	3	-1
fve-miR845	lncRNA15755	3	-1
fve-miR11283	lncRNA28906	3.5	-1
fve-miR11289	lncRNA22396	3.5	-1
fve-miR11298	lncRNA08132	3.5	-1
fve-miR11298	lncRNA31195	3.5	-1
fve-miR11298	lncRNA03123	3.5	-1
fve-miR11299	lncRNA27537	3.5	-1
fve-miR11299	lncRNA17828	3.5	-1
fve-miR11299	lncRNA21704	3.5	-1
fve-miR11299	lncRNA09153	3.5	-1
fve-miR11299	lncRNA11952	3.5	-1
fve-miR11299	lncRNA16446	3.5	-1
fve-miR11300	lncRNA06139	3.5	-1
fve-miR11301	lncRNA22305	3.5	-1
fve-miR11304	lncRNA30252	3.5	-1
fve-miR11304	lncRNA20048	3.5	-1
fve-miR1511	lncRNA01619	3.5	-1
fve-miR156h	lncRNA09670	3.5	-1
fve-miR156h	lncRNA21952	3.5	-1
fve-miR156i	lncRNA16107	3.5	-1
fve-miR159a-3p	lncRNA32787	3.5	-1
fve-miR159a-3p	lncRNA32787	3.5	-1
fve-miR159a-5p	lncRNA17914	3.5	-1
fve-miR159b	lncRNA31030	3.5	-1
fve-miR166d-5p	lncRNA31595	3.5	-1
fve-miR169e	lncRNA09725	3.5	-1
fve-miR169f	lncRNA06875	3.5	-1
fve-miR169f	lncRNA18105	3.5	-1
fve-miR169f	lncRNA18104	3.5	-1
fve-miR169f	lncRNA08943	3.5	-1
fve-miR172a	lncRNA21493	3.5	-1
fve-miR172b	lncRNA21493	3.5	-1
fve-miR172c	lncRNA21493	3.5	-1
fve-miR319	lncRNA32787	3.5	-1
fve-miR319	lncRNA32787	3.5	-1
fve-miR396b-5p	lncRNA33691	3.5	-1
fve-miR396e	lncRNA16826	3.5	-1
fve-miR408	lncRNA05897	3.5	-1
fve-miR477b	lncRNA18458	3.5	-1
fve-miR477b	lncRNA03178	3.5	-1
fve-miR530	lncRNA20418	3.5	-1
fve-miR845	lncRNA01619	3.5	-1
fve-miR397	lncRNA05869	3.75	-1
fve-miR11293	lncRNA11135	4	-1
fve-miR11297	lncRNA28488	4	-1
fve-miR11298	lncRNA05086	4	-1
fve-miR11298	lncRNA07127	4	-1
fve-miR11298	lncRNA24831	4	-1
fve-miR11298	lncRNA16692	4	-1
fve-miR11298	lncRNA15297	4	-1
fve-miR11298	lncRNA28555	4	-1
fve-miR11306	lncRNA13826	4	-1
fve-miR11306	lncRNA30768	4	-1
fve-miR11312	lncRNA22806	4	-1
fve-miR11312	lncRNA19091	4	-1
fve-miR11312	lncRNA12268	4	-1
fve-miR11312	lncRNA12267	4	-1
fve-miR1511	lncRNA03929	4	-1
fve-miR1511	lncRNA03927	4	-1
fve-miR156a	lncRNA07556	4	-1
fve-miR156a	lncRNA07556	4	-1
fve-miR156b	lncRNA07556	4	-1
fve-miR156b	lncRNA07556	4	-1
fve-miR156c	lncRNA07556	4	-1
fve-miR156c	lncRNA07556	4	-1
fve-miR156e	lncRNA07556	4	-1
fve-miR156e	lncRNA07556	4	-1
fve-miR156g-3p	lncRNA26193	4	-1
fve-miR156h	lncRNA07556	4	-1
fve-miR156h	lncRNA07556	4	-1
fve-miR159a-3p	lncRNA02083	4	-1
fve-miR159a-5p	lncRNA16348	4	-1
fve-miR164a-5p	lncRNA06312	4	-1
fve-miR164b	lncRNA06312	4	-1
fve-miR171f-5p	lncRNA16089	4	-1
fve-miR171h	lncRNA10331	4	-1
fve-miR2111a	lncRNA17235	4	-1
fve-miR2111a	lncRNA17236	4	-1
fve-miR2111a	lncRNA17237	4	-1
fve-miR2111b-5p	lncRNA17235	4	-1
fve-miR2111b-5p	lncRNA17236	4	-1
fve-miR2111b-5p	lncRNA17237	4	-1
fve-miR2111c	lncRNA17235	4	-1
fve-miR2111c	lncRNA17236	4	-1
fve-miR2111c	lncRNA17237	4	-1
fve-miR396a-5p	lncRNA08466	4	-1
fve-miR396a-5p	lncRNA29938	4	-1
fve-miR396c-5p	lncRNA08466	4	-1
fve-miR396c-5p	lncRNA29938	4	-1
fve-miR396d	lncRNA08466	4	-1
fve-miR396d	lncRNA29938	4	-1
fve-miR397	FRILAIR	4	-1
fve-miR530	lncRNA15966	4	-1
fve-miR11286	lncRNA17453	4.5	-1
fve-miR11286	lncRNA04256	4.5	-1
fve-miR11288e	lncRNA30310	4.5	-1
fve-miR11296	lncRNA11952	4.5	-1
fve-miR11298	lncRNA01340	4.5	-1
fve-miR11298	lncRNA08823	4.5	-1
fve-miR11298	lncRNA32206	4.5	-1
fve-miR11298	lncRNA02819	4.5	-1
fve-miR11298	lncRNA25859	4.5	-1
fve-miR11298	lncRNA18240	4.5	-1
fve-miR11298	lncRNA00979	4.5	-1
fve-miR11298	lncRNA27370	4.5	-1
fve-miR11298	lncRNA09305	4.5	-1
fve-miR11298	lncRNA25451	4.5	-1
fve-miR11298	lncRNA32611	4.5	-1
fve-miR11298	lncRNA01471	4.5	-1
fve-miR11298	lncRNA11822	4.5	-1
fve-miR11298	lncRNA05254	4.5	-1
fve-miR11299	lncRNA31385	4.5	-1
fve-miR11299	lncRNA11952	4.5	-1
fve-miR11299	lncRNA28462	4.5	-1
fve-miR11303	lncRNA12498	4.5	-1
fve-miR11305	lncRNA13118	4.5	-1
fve-miR11311	lncRNA12147	4.5	-1
fve-miR1511	lncRNA24196	4.5	-1
fve-miR396a-3p	lncRNA03537	4.5	-1
fve-miR396c-3p	lncRNA03537	4.5	-1
fve-miR396e	lncRNA00097	4.5	-1
fve-miR396e	lncRNA25137	4.5	-1
fve-miR11285	lncRNA28238	5	-1
fve-miR11298	lncRNA25894	5	-1
fve-miR11298	lncRNA03643	5	-1
fve-miR11298	lncRNA25704	5	-1
fve-miR11298	lncRNA27209	5	-1
fve-miR11298	lncRNA22989	5	-1
fve-miR11298	lncRNA26070	5	-1
fve-miR11298	lncRNA20292	5	-1
fve-miR11298	lncRNA14262	5	-1
fve-miR11298	lncRNA05380	5	-1
fve-miR11298	lncRNA05380	5	-1
fve-miR11298	lncRNA12305	5	-1
fve-miR11298	lncRNA09305	5	-1
fve-miR11298	lncRNA14623	5	-1
fve-miR11298	lncRNA07603	5	-1
fve-miR11298	lncRNA01798	5	-1
fve-miR11298	lncRNA25569	5	-1
fve-miR11298	lncRNA21559	5	-1
fve-miR11298	lncRNA30468	5	-1
fve-miR11298	lncRNA12427	5	-1
fve-miR11298	lncRNA05570	5	-1
fve-miR11298	lncRNA27801	5	-1
fve-miR11298	lncRNA31195	5	-1
fve-miR11298	lncRNA00685	5	-1
fve-miR11298	lncRNA15775	5	-1
fve-miR11298	lncRNA16937	5	-1
fve-miR11299	lncRNA17489	5	-1
fve-miR11311	lncRNA00355	5	-1
fve-miR11312	lncRNA12268	5	-1
fve-miR11312	lncRNA12267	5	-1
fve-miR156h	lncRNA33089	5	-1
fve-miR156h	lncRNA09670	5	-1
fve-miR2111a	lncRNA17235	5	-1
fve-miR2111a	lncRNA17236	5	-1
fve-miR2111a	lncRNA17237	5	-1
fve-miR2111b-5p	lncRNA17235	5	-1
fve-miR2111b-5p	lncRNA17236	5	-1
fve-miR2111b-5p	lncRNA17237	5	-1
fve-miR2111c	lncRNA17235	5	-1
fve-miR2111c	lncRNA17236	5	-1
fve-miR2111c	lncRNA17237	5	-1
E-value: Expectation value is the penalty for the mismatches between mature small RNA and the target sequence. A higher value indicates less similarity (and possibility) between small RNA and the target candidate. The default penalty rule is set up by the scoring schema.
UPE.: Target accessibility-maximum energy to unpair the target site. Less energy means more possibility that small RNA is able to contact (and cleave) target mRNA.
