# Supplementary material for: The long noncoding RNA FRILAIR regulates strawberry fruit ripening by functioning as a noncanonical target mimic
Source: PLoS Genet. 2021 Mar 19;17(3):e1009461. doi: 10.1371/journal.pgen.1009461 (PMC8011760; doi:10.1371/journal.pgen.1009461)
Supplement: S8 Table — (XLSX) [file pgen.1009461.s030.xlsx]

## Sheet: Sheet1
S8 Table
miRNA accession	Target gene id	E-value	UPE.	miRNA_start	miRNA_end	Target_start	Target_end	miRNA_aligned_fragment	Target_aligned_fragment
miR397	FvH4_6g12410 (LAC7a)	0	-1	1	21	912	932	UCAUUGAGUGCAGCGUUGAUG	AAUCAACGCUGCACUCAAUGA
	FvH4_2g09070 (LAC11d)	0.5	-1	1	21	723	743	UCAUUGAGUGCAGCGUUGAUG	CAUCAAUGCUGCACUCAAUGA
	FvH4_2g08670 (LAC11a)	1	-1	1	21	703	723	UCAUUGAGUGCAGCGUUGAUG	CAUCAAUGCUGCGCUCAAUGA
	FvH4_6g11960 (LAC4a)	1	-1	1	21	807	827	UCAUUGAGUGCAGCGUUGAUG	CAUCAAUGCUGCGCUCAAUGA
	FvH4_6g13430 (LAC17)	1.5	-1	1	21	818	838	UCAUUGAGUGCAGCGUUGAUG	GAUCAACGCUGCACUCAACGA
	FvH4_6g12430 (LAC7b)	1.5	-1	1	21	912	932	UCAUUGAGUGCAGCGUUGAUG	AAUCAACGCUGCACUCAAUAA
	FvH4_2g08840 (LAC11b)	2	-1	1	21	732	752	UCAUUGAGUGCAGCGUUGAUG	CAUCAAUGCUGCACUCAACGA
	FvH4_3g38140 (LAC4b)	2	-1	1	21	918	938	UCAUUGAGUGCAGCGUUGAUG	CAUCAAUGCUGCACUGAAUGA
	FvH4_2g08860 (LAC11c)	2.5	-1	1	21	39	59	UCAUUGAGUGCAGCGUUGAUG	CGUCAGUGCUGCAGUCAAUGA
	FvH4_3g39750 (LAC13)	2.5	-1	1	21	897	917	UCAUUGAGUGCAGCGUUGAUG	CAUCAACUCUGCACUCAAUCA
	FvH4_6g03800 (X1)	2.5	-1	1	21	875	895	UCAUUGAGUGCAGCGUUGAUG	CGUCAAGGCUGUACUUAAUGG
	FvH4_6g43300 (HDG2)	3	-1	1	21	275	296	UCAUUGAGUGCAGC-GUUGAUG	GAUCAACCGCUGUGCUCAAUGA
E-value: Expectation value is the penalty for the mismatches between mature small RNA and the target sequence. A higher value indicates less similarity (and possibility) between small RNA and the target candidate. The default penalty rule is set up by the scoring schema.
UPE.: Target accessibility-maximum energy to unpair the target site. Less energy means more possibility that small RNA is able to contact (and cleave) target mRNA.
