# Supplementary material for: The long noncoding RNA FRILAIR regulates strawberry fruit ripening by functioning as a noncanonical target mimic
Source: PLoS Genet. 2021 Mar 19;17(3):e1009461. doi: 10.1371/journal.pgen.1009461 (PMC8011760; doi:10.1371/journal.pgen.1009461)
Supplement: S9 Table — (XLSX) [file pgen.1009461.s031.xlsx]

## Sheet: primer
Table S9	S9 Table
	Name	Primer Sequence
RT-PCR	lncRNA27451.F	CTCTTGCTCGTTTTCTACAATACC
	lncRNA27451.R	ACGTCACCACCAAGAAGGAATT
	lncRNA18647.F	TATGAGGTTTGGTTTAGACG
	lncRNA18647.R	TTCTAGGGTTTGCGAAATTG
	lncRNA05046.F	AGCTTGGTACCCAGAAGTGAATGACA
	lncRNA05046.R	TCATGTGGCAACTTCACCTGTTGA
	lncRNA00339.F	TAACATAAGTGCGTTACATACTGAA
	lncRNA00339.R	GGTTTAAGAGCTGTATTTGAGACA
	FRILAIR.F1	CTGACCAATCACAAGTCATGC
	FRILAIR.R1	GAATAACATGCTTTTAGTTTGTAAAC
RACE	5’RACE outer	GCTGATGGCGATGAATGAACACTG
	5’RACE inner1	AACACTGCGTTTGCTGGCTTTGATG
	5’RACE inner2	ATGAACACTGCGTTTGCTGGCTTTG
	FRILAIR outer	GAATAACATGCTTTTAGTTTGTAAAC
	FRILAIR inner1	ATTGGTCGAGCTCGGTTTATATGGC
	FRILAIR inner2	ATGGCACCGGAGGTTTCAGAATGAAG
	LAC11a outer	CCATTCAGGCAAGTAGAGCATTGA
	LAC11a inner	GTATAGATGGCATCAATCTCTACAAC
qPCR	LAC11aqF	CACCACCTCCATCTTACAAAC
	LAC11aqR	GAATGAAGAAGAATGCAACTAAAC
	FRILAIRqF	ACGTATGGAATATCGACCTTGCTTGT
	FRILAIRqR	ACAGAAAATTCGTTTCCAAATTATT
	miR397.qF	CAGAATGAAGAAACGTCATTGAGTGC
	miR397.qR	TCCAGCTCGCCTCCATGAAGAT
	GAPDH-qPCR-F	CCCATGTTCGTTGTTGGTGT
	GAPDH-qPCR-R	AGTGCACGGTGGTCATAAGA
	tRNAgln_FP	GTTCTTTTGAGTAGAGTTGGACGAGC
	tRNAgln_RP	GCTTTAAAACATGACCCCCGAAT
	U6_FP	GGGACGTGCCCTTTTTGCTATCT
	U6_RP	TCTTTCTTGGTCAACTTCAACGGTTG
	Actin-qf	CGAGGCTCAATCCAAAAGAG
	Actin-qr	TGGCCACATACATAGCAGGA
	4CL1.qf	TCATCAACGGCAACACCGGCC
	4CL1.qr	CTTGGCTTTTGAGGCGGTGTCTTGT
	4CL2.qf	TATCTACCGCTCAAAGCTCCCGGAT
	4CL2.qr	GTAGGTGTAGATGTGGCCA
	ANS.qf	CATTGATTTGAAGGAGATAGACTCG
	ANS.qr	CATACTTCTCCTTCCGCTCAAC
	C4H.qf	CTTCAAGCCGTGGTGAAGGAAACCC
	C4H.qr	CTCCTCTGGTTTCTTCCAGTGTGCA
	CHI.qf	CACAAGTGACAATGATACTACCG
	CHI.qr	GTCTGATCTTTGAAGACCTCT
	CHS2.qf	GAGGCCTTTAAGCCTTTGAACATT
	CHS2.qr	CTTGAGGGCCAATTTAGCCTCAACC
	DFR2.qf	CGTCGACGGTGGTCACGGTG
	DFR2.qr	CTTCAACATTTACAGATCCC
	F3'H.qf	CACCCTTCTCGTCGCCGTGGTTCTA
	F3'H.qr	CACCACTACGTCAACATAA
	F3H.qf	TACAGTGACGAGCTGATGGGG
	F3H.qr	CTGCAGCAAAAGGGTAATGGTACCG
	PAL1.qf	CCAAAACGGTTCCTTGGACAT
	PAL1.qr	CTGGCAGACTCATCCAGTTCA
	PAL2.qf	GCCACCTGGACGAGCTGAAAAA
	PAL2.qr	AACCCTGTGGTGACACCATAG
	UFGT.qf	CACTAGCTAGAAATGGCACCAGTACTA
	UFGT.qr	TAACGCAGTACGGACGTGTTGCC
	matumiR397SL.RT	GTCGTATCCAGTGCAGGGTCCGAGGTATTCGCACTGGATACGACCATCAA
	matumiR397qF	GCGCTCATTGAGTGCAGCG
	SLqR	GTGCAGGGTCCGAGGT
	FvU6snSL.RT	GTCGTATCCAGTGCAGGGTCCGAGGTATTCGCACTGGATACGACTTTGGACCATTTCTCGAT
	FvU6sn.qF	GGAACGATACAGAGAAGATTAGCA
	FvH4_3g03750.qF	AGAGCACCAGTTAGGCTCATGGT
	FvH4_3g03750.qR	GCAGTTAAGTAGAATGCAGGAACG
	FvH4_3g03760.qF	AAGGCGAAGGTGAAAAAGAAGAAG
	FvH4_3g03760.qR	GAAATCGCCATTCTTCCATTAGG
	FRILAIRqF2	GTTTTCTTTGCTAGGTGCGT
	FRILAIRqR2	CACGAATGACTACACTCAATAAACC
	HYG.qF	GGCCGTGGTTGGCTTGTATG
	HYG.qR	CTTCTGCGGGCGATTTGTGT
	Tubulin.qF	TAGTGTATGTGATATCCCACCAA
	Tubulin.qR	AACCAAATCATTCATGTTGCTCTC
	NPTII/K.qF	CACTGAAGCGGGAAGGGACT
	NPTII/K.qR	TTTCTCGGCAGGAGCAAGGT
	Basta.qF	GGCACGCAACGCCTACGACT
	Basta.qR	AGCCCGATGACAGCGACCAC
	GFP.qF	ACAAGCAGAAGAACGGCATCAAG
	GFP.qR	GTCACGAACTCCAGCAGGACCAT
OE	FRILAIR.F1	CTGACCAATCACAAGTCATGC
	FRILAIR.R1	GAATAACATGCTTTTAGTTTGTAAAC
	FRILAIR.F2	GGGGAATTCGAGCTCGGTACCCTGACCAATCACAAGTCATGC
	FRILAIR.R2	TGCCTGCAGGTCGACTCTAGAGAATAACATGCTTTTAGTTTGTAAAC
	FRILAIRmut1.F1	GGGGAATTCGAGCTCGGTACCCTGACCAATCACAAGTCATGC
	FRILAIRmut1.R1	ACTTACACTCGTCGGATCTTCAAGTCCTTAGTTTCGTTTCCGAGTTC
	FRILAIRmut1.F2	GAAGATCCGACGAGTGTAAGTCGTTTCTTCATTCTGAAACCTC
	FRILAIRmut1.R2	TGCCTGCAGGTCGACTCTAGAGAATAACATGCTTTTAGTTTGTAAAC
	FRILAIRmut2.F1	GGGGAATTCGAGCTCGGTACCCTGACCAATCACAAGTCATGC
	FRILAIRmut2.R1	AAGTCCTTAGTTTCGTTTCCGAGTTC
	FRILAIRmut2.F2	GAACTCGGAAACGAAACTAAGGACTT
	FRILAIRmut2.R2	TGCCTGCAGGTCGACTCTAGAGAATAACATGCTTTTAGTTTGTAAAC
	LAC11a.F1	ATGGCAAAAACCACCAACCTC
	LAC11a.R1	CTAACAAGGTGGAAGGTCTGCAG
	LAC11a.F2	GGGGAATTCGAGCTCGGTACCATGGCAAAAACCACCAACCTC
	LAC11a.R2	TGCCTGCAGGTCGACTCTAGACTAACAAGGTGGAAGGTCTGCAG
	miR397.A	CTGCAAGGCGATTAAGTTGGGTAAC
	miR397.B	GCGGATAACAATTTCACACAGGAAACAG
	miR397.R4	GAACATTGACTGCAGCGTTGGTGTCTACATATATATTCCT
	miR397.F3	GACACCAACGCTGCAGTCAATGTTCACAGGTCGTGATATG
	miR397.R2	GACATCAACGCTGCACTCAATGATCAAAGAGAATCAATGA
	miR397.F1	GATCATTGAGTGCAGCGTTGATGTCTCTCTTTTGTATTCC
	miR397.A1	GGGGAATTCGAGCTCGGTACCCTGCAAGGCGATTAAGTTGGGTAAC
	miR397.B1	TGCCTGCAGGTCGACTCTAGAGCGGATAACAATTTCACACAGGAAACAG
	miR397OE.F1	CTGTGTACTACCTTCTTGAATCTATTGC
	miR397OE.R1	CTGCACCAACCAAGGTGATC
	miR397OE.F2	GGGGAATTCGAGCTCGGTACCCTGTGTACTACCTTCTTGAATCTATTGC
	miR397OE.R2	TGCCTGCAGGTCGACTCTAGACTGCACCAACCAAGGTGATC
	LAC11aGFP.F1	CATTTACGAACGTATCCCGGGATGGCAAAAACCACCAACCTC
	LAC11aGFP.R1	CTCCTCGCCCTTGCTCACCATACAAGGTGGAAGGTCTGCAG
	p1300-397B.F1	TATGACCATGATTACGAATTCAATGGCGCCGGGCCTGCAGG
	p1300-397B.R1	CAGGTCGACTCTAGAGGATCCCAGGAAACAGCTATGACCATG
	p1300G-F.F1	GAGCTGTACAAGTAAGGATCCCTGACCAATCACAAGTCATGC
	p1300G-F.R1	ATCGGGGAAATTCGAGCTCTATCGATCAATCAGAATAACATGCTTTTAGTTTGTAAAC
	p1300G-Fmut2.F	GAGCTGTACAAGTAAGGATCCCTGACCAATCACAAGTCATGC
	p1300G-Fmut2.R	ATCGGGGAAATTCGAGCTCTATCGATCAATCAGAATAACATGCTTTTAGTTTGTAAAC
	p1300G-Fmut3.F1	CATGAAGGGTGGAGTGAATGACGTTTCTTCATTCTGAAACCTC
	p1300G-Fmut3.R1	TCATTCACTCCACCCTTCATGAAGTCCTTAGTTTCGTTTCCGA
RNAi	FvU6sg.F	ACGACGGCCAGTGCCAAGCTTAAGGGAGGACACGTGACGCG
	FvU6sg.R	CTCCACCATGTTGACCTGCAGGCCCGGGAGACATAAAAAACAAAA
	Cas13b.F	AATATTCCAGCTTTGGTTGAAAAC
	Cas13b.R	CTTCATAATAGCATATTCTCCAAAAG
	sgmiR397.F	ATTGGGACTTCATCAACGCTGCACTCAATGACGT
	sgmiR397.R	CAACACGTCATTGAGTGCAGCGTTGATGAAGTCC
	Fmimic1.R	GTCATTGAGTGTAGCAGCGTTGATGAAGTCCTTAGTTTC
	Fmimic1.F	TCATCAACGCTGCTACACTCAATGACGTTTCTTCATTC
	Fmimic2.R	TCATTGAGTGCATAGGCGTTGATGAAGTCCTTAGTTTC
	Fmimic2.F	CTTCATCAACGCCTATGCACTCAATGACGTTTCTTCATTC
	FRILAIR.F2	GGGGAATTCGAGCTCGGTACCCTGACCAATCACAAGTCATGC
	FRILAIR.R2	TGCCTGCAGGTCGACTCTAGAGAATAACATGCTTTTAGTTTGTAAAC
	FRILAIR sgRNA3.F	ATTGTTTCCAAATTATTTTCAGTAGGTGGAAATG
	FRILAIR sgRNA3.R	CAACCATTTCCACCTACTGAAAATAATTTGGAAA
	FRILAIR sgRNA5.F	ATTGTGGATTCATGGCACTGGTTGCTCGAACTGA
	FRILAIR sgRNA5.R	CAACTCAGTTCGAGCAACCAGTGCCATGAATCCA
	LAC11a sgRNA3.F	ATTGAGCTTGAAGCAACCCGATTTTGGGCATCAC
	LAC11a sgRNA3.R	CAACGTGATGCCCAAAATCGGGTTGCTTCAAGCT
	LAC11a sgRNA5.F	ATTGATCTGAAGATCGAATAAACTATCAGTTTGT
	LAC11a sgRNA5.R	CAACACAAACTGATAGTTTATTCGATCTTCAGAT
probe	LAC11a_probe	ATTGCCTGAGATGTAAATGGTTTG
	miR397_probe	ACTCAATGACGTTTCTTCATTCT
	FRILAIR_probe	GTTGTTTGTCTATACTTTGAGGT
	probe for mock	TTCTCCGAACGTGTCACGTTT
